# Supplementary material for: A late-lineage murine neutrophil precursor population exhibits dynamic changes during demand-adapted granulopoiesis
Source: Sci Rep. 2017 Jan 6;7:39804. doi: 10.1038/srep39804 (PMC5216372; doi:10.1038/srep39804)
Supplement: Supplementary Table S1 [file srep39804-s2.xls]

## Sheet: Group1
GENE_SYMBOL	GMP	NP	Neu
0610010K14Rik	4.20949	2.05166	1
1110008L16Rik	7.20612	2.77244	1
Aarsd1	10.5651	5.07422	1
Acat1	5.28248	2.18533	1
Adi1	12.8875	4.21224	1
Adsl	15.5479	3.51973	1
Ahcy	16.2425	4.76412	1
Ankrd10	6.79338	3.33456	1
As3mt	10.1713	4.08853	1
Atic	27.3707	4.30282	1
Atp1a1	6.79252	2.59257	1
Atp5g1	4.66736	2.22849	1
Atp5g2	6.06306	2.74028	1
Banf1	9.54679	4.14355	1
Blvra	5.73973	2.36679	1
Bop1	8.31295	3.51237	1
Brix1	4.70319	2.21902	1
Bzw2	18.2012	3.24849	1
C1qbp	25.4265	3.60771	1
Cad	12.1153	3.1342	1
Cct3	18.3295	2.88204	1
Cct5	6.35477	2.12775	1
Cct6a	6.64189	2.61735	1
Cd79b	6.70437	2.99655	1
Cdk4	46.1118	8.73457	1
Chaf1b	7.33715	3.3862	1
Cks1b	13.9243	4.56667	1
Clns1a	7.97435	2.80266	1
Clpp	10.0056	3.26176	1
Cox18	5.24039	2.31535	1
Cpsf1	4.45084	2.0286	1
Csda	10.8124	3.93625	1
D17Wsu104e	13.7235	2.5199	1
Dbi	10.4673	3.70372	1
Ddb1	5.74686	2.36551	1
Ddost	12.3214	3.49443	1
Ddrgk1	5.91593	2.5797	1
Ddx1	19.4122	6.41434	1
Ddx21	9.4273	2.86567	1
Ddx56	19.0801	4.32281	1
Dhx33	4.83755	2.31205	1
Dhx35	5.24211	2.31823	1
Dimt1	6.34034	2.23927	1
Dnajc11	6.5617	2.21678	1
Ecsit	6.84735	2.62176	1
Eef1e1	15.1294	2.04745	1
Ehmt2	6.11031	2.70983	1
Eif1ad	5.29639	2.27782	1
Eif2b1	5.32844	2.1764	1
Eif3b	14.8345	4.15974	1
Eif3e	4.49543	2.13758	1
Eif3i	12.844	2.6054	1
Eif3l	7.38006	2.35158	1
Eif4a3	4.94073	2.19668	1
Elane	172.262	27.8012	1
Elp3	6.5559	2.03477	1
Erh	12.3851	2.90045	1
Eri3	6.58441	2.89963	1
Etfb	11.0594	2.18201	1
Ext2	6.14207	3.05927	1
Farsa	9.21428	3.49703	1
Farsb	8.44701	3.45812	1
Fasn	13.4202	3.9434	1
Fbl	11.2123	5.36409	1
Fh1	13.89	4.02552	1
Fkbp1a	5.71723	2.8409	1
Fkbp3	7.78007	3.4843	1
Fkbp4	16.8032	5.13466	1
Fn3krp	5.95425	2.59993	1
Ftsj3	9.37589	2.5814	1
G6pc3	16.5208	2.09133	1
Gadd45gip1	4.88839	2.3592	1
Gart	9.05471	2.51276	1
Glo1	4.25219	2.10649	1
Gm6644	9.5966	2.04964	1
Gnb2l1	13.9324	2.59603	1
Gstm1	29.0697	5.41852	1
Gstm4	10.8175	2.63882	1
Gsto1	19.8085	2.16301	1
Gstz1	8.14063	2.8994	1
Gtf3a	7.59618	2.00905	1
Hadh	25.1491	2.99897	1
Hars	4.34672	2.05504	1
Heatr1	5.78827	2.86205	1
Hint1	20.738	3.10077	1
Hspa9	23.8732	2.92394	1
Hspe1	6.71542	2.5361	1
Hyou1	5.98617	2.91714	1
Ide	13.199	4.7615	1
Idh2	28.589	4.11211	1
Idh3a	13.0961	6.10845	1
Ifrd2	12.3817	3.7732	1
Igfbp4	37.4921	11.042	1
Impdh2	28.5895	3.31071	1
Isg20l2	6.57913	2.25272	1
Ivd	8.79031	2.37999	1
Kars	8.50117	2.69779	1
Kat2a	11.2258	3.52504	1
Krtcap2	13.0638	4.45439	1
Letmd1	4.8356	2.16997	1
Limk1	4.8707	2.16342	1
Lrrc59	6.99981	2.98733	1
Lsm7	11.6019	2.99774	1
Manf	4.91951	2.26878	1
Mcm6	22.9756	10.1893	1
Mcm7	20.5217	8.00983	1
Mfsd10	5.93714	2.9344	1
Mki67ip	17.0002	2.98106	1
Mmachc	6.76264	2.55938	1
Mpo	206.639	21.9923	1
Mri1	5.0919	2.11071	1
Mrpl11	10.1959	2.32289	1
Mrpl16	7.87413	2.6918	1
Mrpl3	4.99159	2.27469	1
Mrpl35	5.15185	2.05766	1
Mrpl37	8.27999	2.47585	1
Mrpl42	10.6333	3.25601	1
Mrps17	4.27	2.10275	1
Mrps18b	16.6213	2.0274	1
Mrps26	9.63668	2.404	1
Mrps7	6.18884	2.35166	1
Mrrf	4.84619	2.08404	1
Ms4a3	53.4541	14.1499	1
Mt1	14.7442	3.79376	1
Mtg1	8.05709	2.32809	1
Mthfd1	17.3628	3.26427	1
Mybbp1a	31.1419	4.4423	1
Myc	38.7002	6.82037	1
Mzt2	4.90645	2.41493	1
N6amt2	5.14523	2.01851	1
Nans	8.10319	2.65629	1
Nat10	8.33104	2.55026	1
Ndufc2	6.28823	2.45477	1
Nhp2	22.2007	2.32159	1
Nhp2l1	6.95602	2.23114	1
Nkg7	87.3193	20.074	1
Nme1	27.9202	3.83318	1
Nme2	13.8309	3.09603	1
Noc4l	9.14553	2.57328	1
Nol6	8.26157	4.05503	1
Nop16	14.9026	3.91283	1
Nop56	12.8432	4.56395	1
Npm1	17.0609	3.07444	1
Npm3	11.63	2.06148	1
Nsmaf	6.37176	2.37252	1
Nsun2	13.778	3.61068	1
Nt5c	4.56598	2.12921	1
Nudc	11.3607	4.12907	1
Nup210	10.2947	3.64008	1
Nup43	9.87475	3.61969	1
Odc1	13.0861	2.19945	1
Osgep	7.1928	2.22251	1
Pa2g4	31.9218	6.98083	1
Paics	15.0724	6.95411	1
Pdia4	16.8234	4.24771	1
Pdia6	8.40349	2.00608	1
Pdlim1	6.69562	2.27235	1
Pebp1	13.1698	2.3226	1
Poglut1	7.68173	2.91711	1
Polr1b	18.8549	7.1811	1
Polr1e	5.87487	2.47282	1
Polr2d	5.87802	2.05242	1
Ppan	11.7224	4.83374	1
Ppie	7.64254	3.12177	1
Ppm1f	5.55792	2.66558	1
Ppm1g	4.4469	2.19076	1
Ppp1r14b	16.257	2.53759	1
Ppp2r4	5.28069	2.34266	1
Ppp5c	5.7404	2.67514	1
Prep	5.45562	2.38562	1
Prkcsh	7.11377	2.45879	1
Prmt1	23.0508	3.1399	1
Prmt3	10.2795	2.38738	1
Prmt7	11.3261	4.93297	1
Prpf19	7.79548	3.22653	1
Prpf31	8.62439	2.84828	1
Prps2	10.5112	3.77143	1
Prtn3	133.335	19.5366	1
Psat1	22.957	11.1564	1
Psmd7	6.17608	2.58552	1
Psmg1	11.1748	2.43769	1
Ptbp1	8.21607	3.5115	1
Ptprs	7.34433	2.11372	1
Rassf4	7.26739	2.65512	1
Rcc2	20.0097	6.08138	1
Ripk3	6.44696	2.63311	1
Rnaseh2a	12.1164	5.50608	1
Rnps1	5.54856	2.35962	1
Rpa2	10.4779	4.70067	1
Rpl13	7.52134	2.12329	1
Rpl15	11.0934	2.37975	1
Rpl28	6.14892	2.10136	1
Rpl3	11.7572	4.07277	1
Rpl32	10.64	3.49911	1
Rpl35	19.5659	2.47964	1
Rpl36a	18.6289	3.56436	1
Rpl36al	12.8942	3.13509	1
Rpl39	12.722	2.01482	1
Rpl4	4.32619	2.09451	1
Rpl5	5.95295	2.15914	1
Rpn2	10.5569	4.29594	1
Rps17	9.13733	2.98712	1
Rps18	14.7712	3.19535	1
Rps2	6.62521	2.65952	1
Rps20	19.6885	3.08174	1
Rps28	7.80341	2.24393	1
Rps4x	4.3681	2.0752	1
Rps5	12.5775	2.02595	1
Rps8	7.57415	2.3268	1
Rpsa	9.6703	3.83039	1
Rrn3	7.52247	3.29967	1
Rsl1d1	9.04954	3.09568	1
Ruvbl1	14.7987	2.51789	1
Ruvbl2	6.21244	2.29717	1
Sae1	9.31461	3.75487	1
Samm50	5.3508	2.48809	1
Scarb1	10.1914	4.62375	1
Scd2	19.3655	4.4283	1
Sept11	8.61348	4.09001	1
Sf3b3	7.67253	3.35073	1
Sigmar1	10.8997	3.13551	1
Siva1	4.92123	2.40045	1
Slc1a5	11.3133	3.74311	1
Slc29a1	9.25942	3.16433	1
Slc35a4	4.69827	2.10666	1
Slc7a5	10.899	3.16584	1
Sms	11.0006	3.85513	1
Snd1	16.0026	4.27485	1
Snrnp25	6.12704	2.88372	1
Snrpa1	8.48682	3.93251	1
Snrpb	5.0851	2.39481	1
Snrpd2	5.12327	2.032	1
Snrpe	5.9793	2.59853	1
Snrpf	14.1116	4.60939	1
Snrpg	7.59115	3.08702	1
Srprb	8.12376	2.72095	1
Ssr2	9.10748	2.33354	1
Suclg2	7.94608	2.38137	1
Sumo3	7.60808	3.28849	1
Tbc1d19	4.92192	2.14369	1
Tcp1	8.80269	3.2334	1
Thoc3	5.57544	2.21399	1
Tifab	19.8874	2.10119	1
Tmem147	19.7027	3.75234	1
Tmem97	17.8017	4.42613	1
Tomm40l	6.34361	3.15075	1
Trap1	21.4422	4.08441	1
Trim27	4.88193	2.29566	1
Trim28	11.0135	3.34885	1
Trmt1	10.5374	2.52009	1
Tufm	6.49794	2.10283	1
Tysnd1	5.92276	2.28526	1
Ubfd1	7.68816	2.21895	1
Umps	11.0182	2.44687	1
Urb2	5.73634	2.44936	1
Utp15	7.61112	2.25921	1
Vars	11.5617	5.53472	1
Vat1	8.87767	3.00855	1
Vkorc1	12.6354	3.48653	1
Wdr12	15.4242	2.75002	1
Wdr18	8.31667	2.50729	1
Wdr34	8.65046	2.3596	1
Wdr43	13.9088	2.62187	1
Wdr74	14.1931	3.34778	1
Xpot	5.73092	2.69633	1
Yars2	6.58523	3.1185	1
Yif1b	11.0229	3.41922	1

## Sheet: Group2
GENE_SYMBOL	GMP	NP	Neu
0610009D07Rik	2.43256	0.833052	1
0610011F06Rik	3.90837	1.95238	1
0610012G03Rik	4.45314	1.03709	1
1110004F10Rik	3.12942	1.49599	1
1500012F01Rik	4.58545	0.869218	1
1600002K03Rik	1.75604	0.767999	1
1700017B05Rik	3.39406	1.65001	1
1810009A15Rik	1.8261	0.79977	1
1810013D10Rik	2.14802	0.952805	1
1810026J23Rik	4.95765	1.64177	1
2010012O05Rik	1.73955	0.83214	1
2010107E04Rik	3.90246	1.03961	1
2210016F16Rik	4.46855	1.96573	1
2310022B05Rik	1.72074	0.744631	1
2310039H08Rik	3.77657	0.916236	1
2310061I04Rik	1.74362	0.839314	1
2410015M20Rik	4.05799	1.2274	1
2610524H06Rik	6.23326	0.607562	1
2700060E02Rik	2.86653	1.11998	1
2700097O09Rik	4.31937	1.70595	1
2810428I15Rik	3.64553	1.52882	1
3110001D03Rik	5.28057	1.35019	1
3110082I17Rik	3.14257	0.617361	1
9130401M01Rik	6.91527	0.831952	1
9330020H09Rik	1.13909	0.565964	1
Aamp	2.93804	0.655554	1
Aasdhppt	2.44277	0.902665	1
Aatf	2.31799	0.686273	1
Abca2	4.07927	1.15984	1
Abcg2	3.03756	1.31421	1
Abhd11	5.68146	0.853876	1
Abhd12	2.9665	1.0949	1
Abt1	2.51831	0.984556	1
Acaa2	4.78229	1.54358	1
Acads	5.54028	0.996897	1
Acss1	4.66564	1.67731	1
Acvr1	1.46564	0.685056	1
Adck3	2.24142	0.773094	1
Adh5	3.30497	1.20603	1
Adora2a	1.75333	0.63727	1
Adrm1	2.39482	1.15155	1
Aga	1.06795	0.504834	1
Agpat5	4.07065	1.64525	1
Ahsa1	3.01426	0.88064	1
AI462493	2.56042	0.675379	1
AI837181	1.15023	0.521693	1
Aimp2	4.05091	1.77494	1
Akr1b10	4.94063	1.59441	1
Akr1c13	2.68647	0.990494	1
Akt1s1	2.81508	1.02095	1
Aldh16a1	2.44114	1.03592	1
Aldh4a1	2.06776	0.863027	1
Alg3	9.68271	1.78852	1
Alg5	4.47806	1.88941	1
Alkbh6	3.28204	1.15079	1
Alkbh7	2.02727	0.715663	1
Amdhd2	1.70004	0.756105	1
Anapc13	3.16621	1.3686	1
Angptl4	4.31418	1.75426	1
Anxa4	1.70018	0.63552	1
Anxa9	2.48281	0.512478	1
Ap1g2	2.01828	0.706108	1
Ap3s2	3.5479	1.73822	1
Ap4s1	1.09489	0.53019	1
Apeh	2.24958	1.01882	1
Aph1a	2.12694	0.9856	1
Apoa1bp	3.35397	1.45645	1
Apool	1.60411	0.770596	1
Arfip2	2.39448	0.890325	1
Arl2	4.75814	1.81976	1
Arl6ip4	3.96501	1.53957	1
Arl6ip5	1.7451	0.653146	1
Arpc5l	2.29942	0.959265	1
Arsa	1.6109	0.766229	1
Asb13	1.96849	0.538738	1
Ascc1	4.18868	1.34453	1
Asl	1.49945	0.643717	1
Asph	1.46945	0.509348	1
Atf6b	2.04205	0.843356	1
Atox1	1.90862	0.652735	1
Atp5a1	4.24304	1.80847	1
Atp5b	3.3076	1.61995	1
Atp5d	4.46851	1.33823	1
Atp5e	2.01837	0.925577	1
Atp5g3	5.42907	1.67329	1
Atp5j2	2.82522	0.933347	1
Atp5k	2.68468	1.18649	1
Atp5l	1.61947	0.564273	1
Atp5o	5.70803	1.76866	1
Atp5sl	4.75123	1.1613	1
Atp6v1f	1.38889	0.550122	1
Atpaf2	6.03704	1.90597	1
Atpif1	8.85582	1.50686	1
Aurkaip1	1.63624	0.658838	1
AW112010	6.60114	0.857916	1
Bambi	2.38506	1.13858	1
Bax	4.09892	0.939745	1
BC026585	2.98562	1.36107	1
Bccip	3.87549	1.62824	1
Bckdha	6.69798	0.716456	1
Bcl7c	4.14344	1.876	1
Bcs1l	2.06766	0.990216	1
Blvrb	1.50312	0.581556	1
Bnip1	2.75045	1.27265	1
Bod1	3.80215	1.24318	1
Bola1	5.87787	1.6661	1
Bola3	5.62714	1.6178	1
Bphl	6.75117	1.09152	1
Bpnt1	4.08539	0.980192	1
Bri3bp	6.51638	1.71771	1
Brms1	2.13112	0.862515	1
Bscl2	3.08908	1.43773	1
Bsg	2.44039	1.09334	1
Btd	1.52411	0.624444	1
Btg3	2.2543	0.922438	1
Bysl	2.89036	0.628857	1
Cabin1	1.86336	0.779654	1
Calr	5.65298	1.8587	1
Camk2d	1.38184	0.555626	1
Capn2	2.61001	1.12283	1
Carm1	1.94881	0.797303	1
Cbr1	5.86899	0.53581	1
Ccbl1	2.51808	0.593286	1
Ccdc124	1.96314	0.879719	1
Ccdc23	1.6869	0.756891	1
Ccdc58	3.74489	0.994681	1
Ccdc86	4.96193	1.97201	1
Ccl9	11.7387	0.783667	1
Ccr2	4.86283	1.4002	1
Cct2	4.44882	1.85434	1
Cct4	2.60376	1.27476	1
Cct7	4.7734	1.65686	1
Cct8	4.39668	1.64354	1
Cd320	2.33265	0.878823	1
Cd99l2	4.01031	1.08816	1
Cdc26	2.24655	0.837578	1
Cdc34	1.97391	0.874348	1
Cdc37	3.63437	1.49882	1
Cdk10	1.21956	0.56373	1
Cdk2ap1	4.11604	1.68467	1
Cdk5	1.38734	0.630614	1
Cdk5rap3	5.92207	1.32039	1
Cdk9	1.1611	0.555076	1
Cebpa	4.54926	0.902176	1
Cenpb	2.63558	1.2398	1
Cerk	2.71977	1.21353	1
Cfdp1	1.83639	0.908476	1
Chchd2	2.57559	0.776845	1
Chchd4	8.48596	1.31736	1
Chchd7	4.94605	1.11895	1
Churc1	2.5061	0.907253	1
Cirbp	3.56693	0.931715	1
Cisd1	4.40161	1.94184	1
Cln8	3.15763	1.28506	1
Clybl	4.32964	0.643675	1
Cmtm3	4.79979	0.864788	1
Cmtm7	2.18465	1.01944	1
Cnbp	4.6056	1.11734	1
Cndp2	2.98555	1.1437	1
Cnksr3	2.35505	0.900186	1
Cnp	3.19593	0.586062	1
Cnpy2	4.41177	1.1992	1
Cnpy3	2.54176	0.921513	1
Coasy	3.91411	1.33502	1
Commd3	3.23259	1.497	1
Commd4	2.43223	1.01972	1
Commd5	1.88324	0.854847	1
Cope	4.07379	1.38048	1
Cops4	2.44499	1.12107	1
Cops6	3.74182	1.60092	1
Cops7a	5.26537	1.33571	1
Copz1	1.5045	0.747876	1
Coq7	3.9914	1.93494	1
Cox4i1	3.15719	0.945073	1
Cox5a	3.48977	1.28393	1
Cox5b	2.98165	1.08313	1
Cox6a1	2.50274	1.14165	1
Cox6b1	2.05844	0.843767	1
Cox6c	2.99781	1.04099	1
Cox7a2l	1.87321	0.6274	1
Cox7b	2.9775	1.16031	1
Cox8a	2.36248	0.870894	1
Creld2	4.97259	1.28513	1
Crip1	5.95287	1.20969	1
Crtap	8.32402	1.99426	1
Cst3	1.29008	0.558638	1
Cstf1	3.11756	1.5454	1
Ctsz	3.84876	0.721566	1
Cuedc2	3.14741	1.14316	1
Cul7	3.25219	1.3409	1
Cuta	4.38482	1.19282	1
Cxx1a	3.46212	0.521287	1
Cxxc5	2.48987	1.17185	1
Cyb5	1.66353	0.520769	1
Cyb5r3	2.59604	1.24707	1
Cyc1	5.11533	1.6497	1
Cyp4f16	2.92041	0.868137	1
D10Jhu81e	4.81663	1.58173	1
D10Wsu52e	9.1349	1.97883	1
D8Ertd738e	1.27323	0.580822	1
Dad1	11.3749	1.86444	1
Dalrd3	3.50212	1.12967	1
Dap3	2.32972	0.894739	1
Dcaf8	2.03387	0.819333	1
Dctpp1	7.19965	0.921396	1
Ddt	4.82048	1.40603	1
Ddx24	1.88827	0.884645	1
Ddx31	2.87473	1.29836	1
Ddx41	2.56616	0.826093	1
Ddx47	2.2317	0.930112	1
Ddx49	5.37857	1.49361	1
Denr	2.2037	0.839816	1
Dexi	2.26088	0.790145	1
Dgke	1.46199	0.636451	1
Dguok	2.47542	0.812607	1
Dhcr7	4.06588	1.97092	1
Dhx37	4.12157	1.98775	1
Diablo	2.46819	0.749897	1
Dirc2	2.6375	0.945355	1
Dnajc15	4.71503	1.58767	1
Dnalc4	1.60793	0.698997	1
Dnase2a	4.30173	1.42283	1
Dnlz	2.39472	1.02931	1
Dpcd	2.33747	0.815725	1
Dph5	4.16738	1.91486	1
Dpm1	1.70217	0.847072	1
Dpm2	1.72068	0.61839	1
Drap1	2.09589	0.557771	1
Drg1	4.0274	1.46357	1
Drg2	6.52761	1.82147	1
Dus1l	4.69914	1.5056	1
Dus2l	4.66602	1.65333	1
Dus3l	3.55398	1.75854	1
Dusp2	2.98896	0.873354	1
Dusp3	1.55129	0.599537	1
Dvl2	1.59632	0.6042	1
Ebp	2.43162	1.10798	1
Ebpl	4.4722	1.40551	1
Echs1	7.19612	1.90162	1
Edem2	2.94324	0.707305	1
Eef1b2	9.01657	1.33923	1
Eef1d	6.81169	1.76654	1
Eef2	4.2667	1.57563	1
Eef2k	2.11183	0.655348	1
Egln3	1.69677	0.647886	1
Ehd4	4.99368	1.89477	1
Eif1a	2.2542	0.654764	1
Eif2b5	4.9702	1.44602	1
Eif3d	4.74303	1.52249	1
Eif3f	4.56508	1.06911	1
Eif3g	6.04212	1.55153	1
Eif3h	3.92964	1.96283	1
Eif3k	4.36269	1.32757	1
Eif3m	3.83517	1.49023	1
Eif4a1	6.05615	1.90081	1
Eif4b	2.6187	1.17837	1
Eif6	2.98636	1.30185	1
Elk3	2.05974	0.569969	1
Elmod3	2.47706	1.20759	1
Elp2	5.37609	1.53026	1
Emg1	4.65984	1.51472	1
Eng	7.28729	1.07826	1
Entpd6	5.22962	0.803275	1
Epb4.1l1	1.51174	0.527193	1
Ercc1	3.13465	1.11114	1
Ercc2	4.15262	1.97485	1
Ergic1	6.4909	0.881241	1
Ergic3	2.34272	0.883938	1
Erp29	4.52988	0.688189	1
Exosc2	11.6276	1.88651	1
Exosc4	2.31783	0.640523	1
Exosc5	10.8773	1.17308	1
Exosc7	3.35604	1.07648	1
F13a1	31.5363	1.78646	1
Fahd1	2.17589	0.922966	1
Faim	3.82323	1.72972	1
Fam105a	3.68585	0.862292	1
Fam105b	2.13314	0.758836	1
Fam108a	2.06535	0.981519	1
Fam117a	2.71499	1.32829	1
Fam129b	2.46134	0.622829	1
Fam162a	5.85466	0.839905	1
Fam174a	1.10335	0.544399	1
Fam195b	2.52414	0.831005	1
Fam65a	4.13138	1.69262	1
Fastkd1	3.37885	1.43481	1
Fau	1.75497	0.559029	1
Fbxl19	2.38628	0.762633	1
Fbxl6	3.36865	0.951764	1
Fbxo6	1.82801	0.619986	1
Fbxw5	2.57337	0.955967	1
Fcf1	3.20488	1.22183	1
Fdx1l	5.06699	0.975522	1
Fdxr	2.75572	1.02506	1
Fgd2	1.42232	0.506433	1
Fibp	2.78246	0.573796	1
Fis1	1.22687	0.530311	1
Fpgs	7.84372	1.01107	1
Frat2	2.29275	0.546141	1
Fyn	3.46232	0.54227	1
Gaa	9.83071	1.33171	1
Gabarapl1	8.56325	0.878655	1
Gas5	4.07509	1.34343	1
Gcn1l1	3.87451	1.57622	1
Gcsh	5.72709	1.01365	1
Get4	2.80459	1.2531	1
Gimap1	2.59463	0.750683	1
Gla	3.14766	0.881454	1
Glod4	2.17867	1.08925	1
Glrx3	4.88918	1.91885	1
Glrx5	6.693	1.74913	1
Glt8d1	1.71846	0.584606	1
Gltscr2	3.32659	0.995685	1
Gm12191	3.09779	1.24032	1
Gm129	1.23976	0.52984	1
Gm14326	1.95946	0.928556	1
Gm15772	7.18129	1.57696	1
Gm5617	1.70291	0.656501	1
Gm5643	8.77687	0.918157	1
Gm6548	1.25993	0.571242	1
Gm7120	3.28649	0.579441	1
Gmppa	3.19671	1.25048	1
Gnl3	11.0045	1.93177	1
Gnptab	2.97446	1.37097	1
Gorasp1	3.29576	1.27788	1
Gpam	4.06833	1.41296	1
Gpn2	2.15004	1.00286	1
Gps1	3.12518	1.41118	1
Gpsm1	2.29953	0.945183	1
Gpt2	2.40589	0.590985	1
Gpx1	1.80596	0.83344	1
Gpx4	1.91028	0.677898	1
Grcc10	1.83444	0.638015	1
Grik5	1.25435	0.52218	1
Gss	2.59509	0.52145	1
Gstk1	3.61014	1.51922	1
Gstp1	6.33351	1.01863	1
Gtf2h3	2.43749	1.0102	1
Gtf2h5	2.06458	1.00251	1
Gtf2ird2	1.73821	0.724602	1
Gtf3c6	2.58686	1.08456	1
Gtpbp6	1.29677	0.563803	1
Guca1a	2.07214	0.643647	1
Guk1	2.67035	0.62613	1
Gusb	4.23357	1.62541	1
H13	2.34148	0.781128	1
H2-Ab1	5.03799	1.80542	1
H2afj	1.62817	0.608515	1
H2afy	6.21348	1.29968	1
H2-DMa	7.64524	1.25216	1
H2-Ke2	3.99082	1.14841	1
H2-Oa	3.24968	0.81688	1
Hadhb	2.95117	1.38066	1
Haghl	2.2706	0.870494	1
Hars2	1.7584	0.848952	1
Hax1	2.6578	0.934501	1
Hba-a1	1.41503	0.550414	1
Hddc2	4.58277	1.76931	1
Herpud1	1.51631	0.709483	1
Hes6	2.84172	1.15919	1
Higd1a	2.32266	0.729584	1
Higd2a	1.35705	0.661933	1
Hist1h4h	4.12995	1.71254	1
Hist4h4	5.71016	0.942513	1
Hivep2	1.22558	0.546482	1
Hmgn1	2.03049	0.995348	1
Hmgn3	2.44762	0.627809	1
Hnrnpa0	3.61417	1.66452	1
Hook2	1.68948	0.54288	1
Hps1	2.38398	1.14098	1
Hras1	2.14489	0.891895	1
Hsbp1	1.31187	0.565451	1
Hsf2	3.90048	1.3057	1
Hsp90ab1	3.21221	1.18285	1
Hspb11	1.32977	0.58506	1
Hspd1	8.03904	1.93169	1
Htra2	3.98706	1.53316	1
Hyal3	1.65294	0.691077	1
Icam1	1.75704	0.863063	1
Icam2	3.76662	0.780124	1
Idh3b	3.70182	1.74907	1
Idh3g	4.92645	1.03067	1
Ifi203	3.25181	0.708406	1
Ifi30	2.16188	1.04724	1
Ifi35	1.49127	0.515405	1
Igbp1	2.14255	0.880062	1
Igf2bp2	1.09719	0.501416	1
Ilvbl	2.39895	0.810709	1
Imp3	10.2297	1.54029	1
Imp4	4.513	1.40596	1
Inppl1	1.24839	0.542176	1
Iqce	1.60792	0.646759	1
Irf3	1.88673	0.869204	1
Irf8	13.0776	1.12944	1
Isoc2b	1.42518	0.616415	1
Isyna1	3.19212	0.783893	1
Itga5	3.33769	1.58783	1
Itgb5	2.80536	0.566335	1
Jagn1	3.58519	1.3455	1
Jmjd8	6.24383	1.87366	1
Josd2	2.27188	0.778544	1
Jtb	1.68594	0.812166	1
Kctd17	1.57276	0.534687	1
Kctd5	2.12772	0.992828	1
Khk	4.41601	0.685408	1
Klf16	2.65424	1.02034	1
Klhdc2	1.75078	0.554725	1
Klhdc3	1.77088	0.764764	1
Kptn	2.03662	0.967944	1
Lap3	8.24183	1.5948	1
Lars2	4.41572	0.992784	1
Lcmt2	3.97458	1.70832	1
Ldb1	2.61003	1.11383	1
Lgals1	46.7175	0.965946	1
Limd1	3.65389	1.11573	1
Lix1l	2.56597	0.729175	1
Llph	2.15413	0.829445	1
Lman2	2.72098	0.866802	1
Lmo2	2.48511	1.02687	1
Lpxn	2.19216	0.906449	1
Lrrc14	3.4012	1.39001	1
Lrrc39	1.10977	0.533445	1
Lrrc49	1.63005	0.522346	1
Lrwd1	2.95569	1.21977	1
Lsm3	4.69326	1.7028	1
Lsm4	3.92356	1.49211	1
Lsmd1	4.60376	1.27468	1
Ly86	15.8115	0.832168	1
Ly9	2.08872	1.04341	1
Maf1	1.21124	0.559838	1
Mafb	1.27364	0.628218	1
Maff	1.07022	0.510932	1
Manba	1.78151	0.66153	1
Map2k2	1.5589	0.698283	1
Mars	4.27694	1.7603	1
Mbtps1	2.62623	1.23891	1
Mcat	4.55436	1.64362	1
Mcc	1.0946	0.511559	1
Mccc1	3.06695	1.07601	1
Mcee	1.94565	0.936529	1
Mcfd2	1.6718	0.574485	1
Mcrs1	2.68833	1.02124	1
Mdh2	1.47877	0.69977	1
Mdp1	2.70909	1.13686	1
Med18	2.95412	1.14055	1
Med25	2.06204	0.955856	1
Mettl2	7.26316	1.67899	1
Mex3d	1.28347	0.59326	1
Mfng	5.13671	0.611526	1
Mfsd5	1.64132	0.619884	1
Mif	24.2411	1.65026	1
Mllt6	1.67948	0.823417	1
Mlycd	2.55781	0.851175	1
Mmd	1.28094	0.625482	1
Mogs	10.0921	1.93367	1
Morf4l2	2.8441	1.29777	1
Morn2	4.25501	0.825767	1
Mpdu1	2.06642	0.818826	1
Mpv17l2	3.52501	1.25095	1
Mras	1.18826	0.510818	1
Mrpl10	1.61813	0.766116	1
Mrpl14	1.94957	0.849348	1
Mrpl17	3.50446	1.24732	1
Mrpl19	4.02117	1.94105	1
Mrpl2	9.42404	1.75767	1
Mrpl20	1.94882	0.883555	1
Mrpl21	3.79997	1.8917	1
Mrpl22	2.82953	1.25536	1
Mrpl24	2.33485	0.812538	1
Mrpl30	2.43462	1.08576	1
Mrpl34	3.27797	0.871541	1
Mrpl36	4.83671	0.867179	1
Mrpl4	3.91783	0.907947	1
Mrpl40	3.6192	1.66335	1
Mrpl43	1.83192	0.815034	1
Mrpl44	4.09386	1.57465	1
Mrpl52	5.01776	1.51122	1
Mrpl54	5.85443	1.81086	1
Mrpl9	2.90707	1.10239	1
Mrps12	2.93776	1.44639	1
Mrps18a	4.14394	1.50003	1
Mrps21	1.5502	0.71192	1
Mrps23	2.75046	1.13172	1
Mrps25	4.28951	1.41238	1
Mrps34	7.64924	1.90812	1
Mrps35	3.02377	0.998918	1
Mrps6	3.291	1.4553	1
Mrto4	4.04504	1.15121	1
Ms4a6b	10.2206	1.1571	1
Ms4a6c	43.0564	1.26114	1
Msi2	2.41186	0.689471	1
Msto1	5.41963	0.962641	1
Mtch2	3.90307	1.62766	1
Mtx1	4.45451	1.46809	1
Naa10	5.64952	1.79886	1
Naga	2.35082	0.971817	1
Naglu	4.00442	0.954454	1
Napa	1.89276	0.717703	1
Narfl	1.56767	0.717984	1
Ndor1	3.35065	1.1011	1
Ndufa1	1.70824	0.799717	1
Ndufa10	4.73279	1.67434	1
Ndufa13	2.14365	0.666872	1
Ndufa2	3.4154	1.13299	1
Ndufa3	1.57164	0.780146	1
Ndufa4	5.79567	1.75128	1
Ndufa6	2.57734	1.02788	1
Ndufa7	1.61336	0.543066	1
Ndufa8	2.10819	0.73263	1
Ndufa9	6.70343	1.82629	1
Ndufb11	2.59245	1.10281	1
Ndufb5	3.31292	1.48777	1
Ndufb6	3.30537	1.15904	1
Ndufb8	3.42827	1.04492	1
Ndufb9	2.32603	0.646407	1
Ndufc1	4.06009	1.68862	1
Ndufs2	3.41095	1.01109	1
Ndufs3	3.92316	1.32227	1
Ndufs6	3.09048	1.32293	1
Ndufs7	3.83689	0.896805	1
Ndufs8	3.6443	1.54559	1
Ndufv1	5.86549	1.81586	1
Ndufv2	3.18031	1.4594	1
Nedd8	2.33953	0.761336	1
Nenf	5.50026	1.36278	1
Ngdn	1.54402	0.729373	1
Ngrn	1.73135	0.728911	1
Nicn1	2.71219	1.04096	1
Nip7	6.98924	1.57353	1
Nipsnap1	5.98727	1.10598	1
Nit2	2.9899	1.08616	1
Nme3	2.05062	0.834702	1
Nol9	5.42071	1.6086	1
Nop10	23.0411	1.87139	1
Nop2	5.19787	1.0241	1
Npc2	2.62464	0.782095	1
Npepl1	5.25881	0.979681	1
Npl	11.0723	0.899129	1
Nr1d1	1.92529	0.728999	1
Nr2c2ap	6.25164	1.63024	1
Nrg1	2.18039	0.834882	1
Nsfl1c	3.08101	1.3126	1
Nsmce4a	3.99218	1.72182	1
Nsun4	1.27447	0.603144	1
Nt5dc2	18.7682	0.675812	1
Nubp2	4.22177	1.11511	1
Nudt14	4.61465	1.48149	1
Nudt16	1.04453	0.508455	1
Oat	4.24888	1.18232	1
Ogfr	1.37951	0.579004	1
Ormdl2	1.97358	0.679723	1
Osbpl3	2.4399	0.971234	1
Ost4	1.95737	0.755793	1
Ostc	3.62998	1.06866	1
Oxa1l	3.56824	0.982275	1
Oxnad1	2.90935	0.994913	1
P4ha1	1.90579	0.574356	1
Padi2	4.79328	1.40479	1
Pam16	2.32577	0.649878	1
Park7	8.5824	1.32676	1
Parl	4.70182	1.46517	1
Pccb	10.2695	1.93733	1
Pck2	3.77662	1.65699	1
Pcyt2	2.22855	1.06339	1
Pdcd2l	1.97609	0.661214	1
Pdcd4	4.08402	0.637664	1
Pdcd5	2.44337	1.18873	1
Pdgfb	1.06016	0.503843	1
Pdk1	5.80623	0.924758	1
Pdk2	1.72706	0.701998	1
Pdp2	2.34083	0.951126	1
Pdrg1	7.68583	1.76332	1
Pdxk	9.23364	1.4422	1
Pdxp	2.43575	0.571997	1
Pea15a	1.18588	0.553763	1
Peo1	4.6718	0.938453	1
Pepd	6.44845	1.63645	1
Pex11b	3.27335	1.39241	1
Pex6	1.65574	0.785927	1
Pfas	6.49344	1.05464	1
Pfdn2	4.28602	1.06183	1
Pfdn5	1.47037	0.559068	1
Pfkl	4.65607	1.2448	1
Pfkm	5.26932	1.18454	1
Pfkp	1.80467	0.727574	1
Pgls	3.88857	1.91162	1
Pgm3	5.84354	0.742389	1
Pgpep1	1.70529	0.565085	1
Phb	9.46765	1.21825	1
Phb2	8.532	1.4434	1
Phf5a	4.78587	1.30786	1
Pigt	3.56581	1.49053	1
Pik3ip1	4.47267	0.751285	1
Pik3r2	1.9427	0.706848	1
Pisd	1.78567	0.694034	1
Pla2g6	2.09093	0.622497	1
Plac8	7.14448	1.89266	1
Plbd2	3.82185	1.71205	1
Pld4	8.78526	1.00981	1
Plekhj1	1.70408	0.746351	1
Plekhm2	1.32316	0.654259	1
Plekho1	4.50671	1.40785	1
Plod3	2.18779	0.727498	1
Plxdc1	1.6757	0.806864	1
Plxnb2	3.95627	0.762042	1
Pnpo	3.81697	1.37378	1
Pold4	1.40224	0.501253	1
Poldip2	8.07625	1.40608	1
Poll	2.17488	0.932613	1
Polr1c	7.38307	1.66836	1
Polr2e	3.92562	0.671316	1
Polr2f	12.7557	1.60638	1
Polr2g	2.74233	1.20454	1
Polr2i	4.19879	1.14442	1
Polr2j	2.69628	1.04452	1
Polr2l	7.92151	0.903186	1
Polr3d	3.1991	1.31664	1
Pomp	2.23764	0.765012	1
Pop4	3.44756	1.57794	1
Pou2f2	1.14431	0.515331	1
Ppdpf	3.78896	1.65942	1
Ppib	3.14266	1.20315	1
Ppif	7.00364	1.09586	1
Ppil3	4.36126	1.02409	1
Ppp1r13b	3.2081	0.594815	1
Ppt2	1.43754	0.584372	1
Praf2	3.48398	0.604254	1
Prcc	2.39065	0.991413	1
Prcp	4.71656	1.22145	1
Prdx1	12.0974	1.03472	1
Prdx2	19.7932	1.67867	1
Prdx3	7.94638	1.81442	1
Prdx4	2.74378	0.664339	1
Prpsap1	4.02842	0.717698	1
Psma5	4.97161	1.71686	1
Psma7	3.3773	0.835933	1
Psmb1	2.3448	1.00608	1
Psmb10	5.33858	0.799665	1
Psmb2	4.16197	1.37301	1
Psmb3	2.54652	0.860893	1
Psmb4	3.62338	1.00547	1
Psmb5	3.72673	1.15125	1
Psmb6	5.07613	1.35321	1
Psmb8	4.32553	0.581542	1
Psmb9	2.02687	0.522743	1
Psmc4	3.21227	1.45414	1
Psmc5	3.74654	1.64592	1
Psmd3	4.90477	1.67921	1
Psmd4	1.63083	0.728924	1
Psmd8	1.95131	0.821277	1
Psme1	1.93026	0.710787	1
Psme2	1.56134	0.711514	1
Ptcd2	4.06948	1.781	1
Ptpmt1	5.26341	1.93491	1
Ptprcap	3.29836	0.594298	1
Pus7l	3.15381	0.632813	1
Pusl1	2.49184	1.23829	1
Pwp2	4.98693	1.1378	1
Pycr1	2.05006	0.539982	1
Pyhin1	2.85956	0.524458	1
Qars	3.63927	1.29099	1
Qdpr	13.3964	1.73293	1
Rab38	9.77109	1.12128	1
Rabac1	1.39259	0.539529	1
Rabepk	4.00161	1.85491	1
Rabggtb	4.79581	1.62013	1
Rad1	8.01175	1.84198	1
Rae1	3.00806	1.13454	1
Ramp1	3.47592	0.822516	1
Rasa4	5.34521	0.927635	1
Rasgef1b	1.29934	0.55371	1
Rbck1	2.56364	0.942148	1
Rbpms	2.16382	0.547377	1
Renbp	4.00047	1.4277	1
Rexo2	9.75952	1.7158	1
Rfc2	3.40867	0.802105	1
Rgs10	3.89536	1.44782	1
Ring1	1.76197	0.865492	1
Rnf135	1.51058	0.739001	1
Rnf187	3.3665	1.01824	1
Rnf220	3.08979	1.08764	1
Rnh1	2.08447	0.804774	1
Romo1	3.30953	1.42727	1
Rpl10	4.63538	1.62437	1
Rpl11	9.60545	1.52957	1
Rpl13a	9.56082	1.45441	1
Rpl17	2.19022	1.04778	1
Rpl18	4.21067	1.60581	1
Rpl18a	3.8554	1.36606	1
Rpl19	4.61602	1.68254	1
Rpl22	8.71232	1.95588	1
Rpl23	4.92169	1.34288	1
Rpl24	4.57872	1.24071	1
Rpl27	3.17266	1.40146	1
Rpl27a	3.23809	1.17185	1
Rpl29	3.77154	1.46217	1
Rpl30	2.71216	0.753184	1
Rpl31	4.14421	1.71388	1
Rpl34	3.73267	1.17021	1
Rpl36	7.72149	1.8591	1
Rpl37	3.56763	0.770557	1
Rpl37a	5.28438	1.4264	1
Rpl38	6.43347	1.52254	1
Rpl41	5.13317	1.1905	1
Rpl6	6.34906	1.75859	1
Rpl7	5.72144	1.40249	1
Rpl8	9.24387	1.8838	1
Rpl9	3.31343	1.15866	1
Rplp0	6.23445	1.89367	1
Rplp1	10.9907	1.53498	1
Rplp2	4.91816	1.68633	1
Rpn1	4.97257	1.59142	1
Rps10	3.7557	1.44929	1
Rps11	7.67813	1.44035	1
Rps12	5.16912	1.41998	1
Rps13	5.68111	1.35522	1
Rps14	5.8284	1.38859	1
Rps15	8.9286	1.76823	1
Rps16	4.9107	1.4132	1
Rps19bp1	3.94969	1.45309	1
Rps21	7.10774	1.20102	1
Rps23	6.25432	1.55468	1
Rps24	5.61576	1.7448	1
Rps25	3.4504	1.38249	1
Rps27a	2.33929	0.763677	1
Rps27l	9.49848	1.57113	1
Rps29	6.0034	1.74015	1
Rps3	6.52022	1.78481	1
Rps6	6.5308	1.84819	1
Rps7	6.11528	1.89088	1
Rps9	2.59442	0.690224	1
Rrp1	4.95167	1.44294	1
Rrp9	8.91324	1.73178	1
Rsl24d1	3.15566	1.21379	1
Rtn4ip1	3.65045	1.04854	1
Rusc1	1.7763	0.680249	1
Rxrb	2.07718	0.832749	1
S100a10	34.2833	1.42828	1
Sars	3.38068	1.05474	1
Sbk1	1.45388	0.642104	1
Scamp3	2.86635	1.12288	1
Scamp4	5.17623	1.36394	1
Sccpdh	6.5017	0.865106	1
Scpep1	5.0873	0.96626	1
Sdhaf1	3.03705	1.39114	1
Sdhb	2.4422	0.850472	1
Sdhc	3.21166	1.35163	1
Sdhd	2.3378	0.768607	1
Sec61a1	3.88681	1.48969	1
Sec61b	1.93903	0.925923	1
Sec61g	3.97315	1.37506	1
Sepw1	6.4073	0.537052	1
Serf1	1.7398	0.798788	1
Sesn1	2.90859	0.893014	1
Sf3b5	3.55412	0.991067	1
Sfxn3	2.54435	0.592377	1
Sfxn4	2.0826	0.593861	1
Sgta	1.5979	0.664046	1
Sh2b2	1.57421	0.607042	1
Sh2d5	3.11988	0.94559	1
Sh3pxd2a	1.32102	0.568486	1
Slc11a2	3.97911	1.70264	1
Slc12a7	1.81928	0.762314	1
Slc16a10	2.91053	1.20481	1
Slc18a2	2.47499	0.750983	1
Slc25a1	5.36494	0.754306	1
Slc25a22	2.48666	0.992691	1
Slc25a3	3.39098	0.828388	1
Slc25a39	4.98053	0.943062	1
Slc25a4	18.887	0.69046	1
Slc25a5	4.34941	1.58088	1
Slc35b1	2.90815	1.21773	1
Slc35c2	2.10214	0.890296	1
Slc35e3	2.78576	0.876773	1
Slc37a4	3.36082	1.17462	1
Slc39a10	4.05917	0.995551	1
Slc39a7	2.32324	0.627438	1
Slc3a2	3.04691	0.952417	1
Slc48a1	3.58467	1.63254	1
Slc7a8	4.63281	0.7293	1
Smyd5	11.9869	0.654761	1
Snf8	1.63219	0.773115	1
Snhg8	2.6707	0.80365	1
Snrnp70	2.49879	0.805072	1
Snrpd3	4.20765	1.27205	1
Snx5	4.46091	1.55924	1
Socs1	1.22468	0.535891	1
Socs5	1.65694	0.669217	1
Sod1	3.72882	0.76879	1
Sod2	3.32512	0.987843	1
Sord	2.74126	0.998235	1
Spcs1	2.14475	1.0592	1
Spcs2	3.49014	1.66778	1
Spns1	2.72499	0.974764	1
Spns3	11.3671	1.88833	1
Sqle	2.13672	0.980576	1
Srp14	1.78195	0.658448	1
Srp68	4.84437	1.88866	1
Srrd	1.7761	0.823801	1
Ssr4	10.9948	1.54841	1
St14	2.745	0.607653	1
St3gal3	2.67122	0.743027	1
St6galnac4	3.68675	0.87204	1
St6galnac6	4.68962	1.95665	1
Stard10	3.26276	1.26025	1
Stat5a	2.10107	0.832392	1
Stk11ip	1.40839	0.519313	1
Stk25	2.44057	0.978356	1
Stoml2	4.96642	1.53739	1
Stub1	3.9715	1.43023	1
Suclg1	3.57241	1.35671	1
Suds3	1.35853	0.66283	1
Sufu	2.95771	0.806145	1
Sult1a1	1.51691	0.621797	1
Suox	2.82425	1.30945	1
Supv3l1	3.41448	1.44347	1
Surf1	1.84942	0.845626	1
Swap70	2.16448	1.02147	1
Taf1a	2.15148	0.798653	1
Taf1c	1.52467	0.746761	1
Tap2	1.34373	0.526878	1
Tars2	4.97685	1.0053	1
Tbc1d13	4.15399	1.55347	1
Tbc1d17	1.7876	0.516237	1
Tbc1d4	2.20615	0.50811	1
Tbrg4	2.92165	0.790756	1
Tceb2	1.92281	0.837193	1
Tcf3	3.48591	1.74131	1
Tctn3	1.32127	0.628777	1
Tex264	2.97706	1.33991	1
Tfpt	2.01215	0.83557	1
Tgfb1	2.73989	1.31446	1
Tha1	1.65515	0.593124	1
Thoc5	3.44463	1.56887	1
Tifa	4.06025	1.26469	1
Timm17a	5.78168	1.91027	1
Timm23	4.89845	1.7156	1
Timm8b	1.8979	0.855127	1
Tlcd1	1.95031	0.543517	1
Tlcd2	1.95115	0.782448	1
Tm2d2	1.48834	0.625541	1
Tm2d3	2.38855	1.08677	1
Tmbim1	6.50544	0.7558	1
Tmbim4	1.27324	0.625795	1
Tmco6	1.33736	0.512296	1
Tmed4	2.98425	0.99941	1
Tmed9	5.10302	1.59246	1
Tmem109	2.73649	0.713034	1
Tmem11	3.43908	1.18434	1
Tmem126a	1.98609	0.970009	1
Tmem14c	2.39016	0.832884	1
Tmem160	5.4541	1.071	1
Tmem173	12.0518	0.659027	1
Tmem176b	18.8807	1.03874	1
Tmem192	4.40721	1.02952	1
Tmem203	1.44453	0.500341	1
Tmem205	2.57173	0.943949	1
Tmem206	3.93776	0.836299	1
Tmem222	2.18926	0.945582	1
Tmem223	3.53254	1.0495	1
Tmem229b	4.7047	0.794284	1
Tmem39a	2.92922	1.37953	1
Tmem41a	4.13477	0.644469	1
Tmem5	3.40617	1.58389	1
Tmem55b	1.88736	0.793595	1
Tmem66	1.59906	0.595122	1
Tmsb10	2.03191	0.646972	1
Tnfsf10	2.94001	0.630134	1
Tnip2	1.23247	0.579388	1
Tomm20	5.85452	1.24554	1
Tomm22	1.1883	0.55901	1
Tomm5	3.84973	1.18538	1
Tomm6	2.27965	0.779135	1
Tomm7	2.90362	0.803886	1
Tor3a	3.70001	0.592805	1
Tpi1	4.60415	1.7617	1
Tpra1	2.18854	0.824332	1
Tradd	1.55767	0.756424	1
Trappc4	1.5815	0.74187	1
Trp53	5.49787	1.81721	1
Trpv4	1.44711	0.609859	1
Trub1	3.16015	1.51154	1
Tsc22d1	4.11067	0.777295	1
Tspan3	11.046	0.533597	1
Tspan31	17.4009	1.81289	1
Tspan33	1.15673	0.500689	1
Tspan4	10.7974	0.911463	1
Tspyl3	2.4637	0.745849	1
Tsta3	2.7976	1.32798	1
Ttc27	19.0512	1.48743	1
Ttc7	1.14112	0.547384	1
Tubb6	4.28544	1.87049	1
Tusc2	1.63316	0.729219	1
Tut1	4.21795	1.17559	1
Txn2	4.05266	1.30197	1
Txndc5	12.9487	0.945858	1
Txnl4a	2.62175	1.1468	1
Txnrd2	3.33015	1.55898	1
Txnrd3	3.35241	1.43796	1
Tyms	5.68817	1.96514	1
Uap1l1	2.67175	1.03027	1
Uba52	3.94565	1.8018	1
Ubac1	4.61358	1.44078	1
Ubac2	1.8909	0.806557	1
Ube2o	2.50305	0.697688	1
Ubqln4	4.52599	1.80986	1
Ubxn1	1.72487	0.695047	1
Ufc1	3.80062	0.898407	1
Unc5a	1.00358	0.501411	1
Uqcc	6.67018	1.76451	1
Uqcr10	2.91196	0.891882	1
Uqcr11	3.16152	0.92107	1
Uqcrc1	4.99153	1.70299	1
Uqcrh	2.02309	0.75348	1
Uqcrq	3.42799	0.879607	1
Urod	2.40631	1.06639	1
Use1	1.67404	0.658528	1
Usmg5	2.67208	0.958795	1
Usp30	2.41226	1.09566	1
Usp5	4.64122	1.45399	1
Utp11l	2.16266	0.957584	1
Uxt	2.36991	0.688687	1
Vamp8	1.66168	0.613401	1
Vdac1	3.24032	1.59268	1
Vdac3	3.90891	1.89501	1
Vegfb	2.5219	0.952314	1
Vps25	2.8746	0.810754	1
Wars	3.95993	1.46833	1
Wdr4	3.01053	0.586307	1
Wdr55	5.29243	1.12863	1
Wdr6	6.61845	1.75004	1
Wdr61	4.78625	1.94848	1
Wdr73	3.32534	0.962956	1
Wdr92	2.84565	1.02696	1
Wipi2	1.48172	0.531532	1
Xab2	1.89365	0.904911	1
Yars	8.44994	1.74559	1
Ydjc	4.54963	1.05573	1
Yif1a	3.17831	0.977427	1
Yipf2	2.30954	1.02108	1
Yrdc	3.54827	0.863626	1
Zbed3	5.66989	0.867164	1
Zbtb4	1.15647	0.54631	1
Zbtb8os	1.47079	0.599958	1
Zc3hav1l	1.97281	0.911996	1
Zdhhc1	2.27461	0.794236	1
Zdhhc4	2.1784	0.859724	1
Zer1	1.05064	0.515423	1
Zfand1	3.25448	1.55109	1
Zfp259	3.68053	1.02418	1
Zfp358	3.13782	1.54578	1
Zfp385a	1.69231	0.769229	1
Zfp446	1.96334	0.806586	1
Zfp566	1.75656	0.805542	1
Zfp593	5.01946	1.63445	1
Zfp637	5.29479	1.38965	1
Zfp706	4.6355	1.25485	1
Zfp839	1.39857	0.566083	1
Zfpl1	1.4109	0.663047	1
Zfyve19	2.75019	1.20742	1
Zmat2	1.75305	0.777399	1
Znrd1	4.62488	0.896282	1
Zswim7	4.35802	0.557166	1

## Sheet: Group3
GENE_SYMBOL	GMP	NP	Neu
0610007P14Rik	6.32663	3.34507	1
0610009O20Rik	2.30439	3.222	1
1110004E09Rik	3.12504	4.00619	1
1110058L19Rik	2.00752	2.14601	1
1500011K16Rik	3.65823	3.90713	1
1700020L24Rik	1.92017	3.54224	1
1700037H04Rik	1.34966	2.0478	1
1700112E06Rik	2.39935	2.23193	1
1810011H11Rik	2.40526	3.29954	1
2010111I01Rik	1.68956	2.76423	1
2310057M21Rik	2.58438	4.07444	1
2410002F23Rik	6.91462	3.57003	1
2610301G19Rik	1.90405	2.10588	1
2700062C07Rik	1.94334	2.32718	1
2700089E24Rik	3.05477	2.74593	1
2700094K13Rik	7.40093	4.94131	1
2810004N23Rik	3.6397	2.65227	1
2810006K23Rik	1.3822	2.57931	1
3000002C10Rik	2.06095	2.32542	1
3110009E18Rik	1.74003	2.34823	1
4632415L05Rik	1.44963	2.06677	1
4930579G24Rik	2.85819	4.28137	1
6030458C11Rik	4.69322	5.25583	1
9130019O22Rik	1.45578	2.49047	1
A030009H04Rik	2.40079	4.28733	1
A430005L14Rik	3.03775	4.74259	1
A430033K04Rik	1.17029	2.10809	1
Aaas	6.53884	3.34881	1
Aars	4.9943	5.36787	1
Aasdh	2.25226	2.21656	1
Abcb10	4.72646	4.85368	1
Abcc1	2.86383	3.35619	1
Abce1	4.30784	4.26795	1
Abcf2	4.41729	2.82368	1
Abhd8	2.61803	2.95599	1
Abl1	2.65973	2.00306	1
Acaca	4.03812	5.29578	1
Acad9	3.87603	2.36579	1
Accs	2.54526	2.67228	1
Acer3	1.70442	2.3106	1
Acp6	7.32405	6.35636	1
Acsf3	3.01114	2.07321	1
Acsl3	1.69803	2.87701	1
Actl6a	6.84719	4.00822	1
Adat2	2.31144	2.09122	1
Adck1	3.4704	3.73208	1
Ado	2.47291	2.74401	1
Adrbk2	2.9171	5.35632	1
Aen	3.2438	3.75163	1
Afg3l2	2.77308	2.12577	1
Agfg2	1.13192	2.04445	1
AI480653	3.46533	2.09296	1
Aida	1.1261	2.04105	1
Aifm1	3.5033	2.79011	1
Akr7a5	3.15985	2.58535	1
Akt3	2.60073	3.84918	1
Aldh9a1	6.47113	4.1996	1
Alg14	1.35321	2.5141	1
Amz2	2.07345	2.03449	1
Anapc1	2.45265	2.68495	1
Anapc5	5.50339	3.03805	1
Ankmy2	4.83458	4.04503	1
Ankrd49	1.76422	3.09342	1
Ankrd52	2.77329	2.80159	1
Ano8	2.24909	2.20055	1
Anp32b	3.40145	4.14582	1
Anp32e	6.55434	6.81933	1
Ap1ar	2.20604	2.72428	1
Ap1s1	4.21218	2.70606	1
Ap4m1	3.04576	3.76882	1
Apip	2.05768	2.14754	1
Arl1	1.57209	2.13131	1
Arv1	3.04259	2.21636	1
Asf1a	2.13352	2.44857	1
Ash2l	6.17865	3.554	1
Asrgl1	6.76567	4.0394	1
Aste1	1.43256	2.19987	1
Atad3a	8.87939	4.62449	1
Atg10	1.54324	2.28087	1
Atg14	1.78062	2.41296	1
Atl3	2.0705	3.0432	1
Atm	3.6592	7.02346	1
Atp10a	2.62363	4.03712	1
Atp2a2	2.88588	2.66752	1
Atpaf1	2.24419	4.43811	1
Aurka	3.34877	4.93303	1
Aurkb	5.04686	8.4763	1
Aven	4.0325	3.07431	1
B230120H23Rik	3.85582	4.93298	1
B3galt6	2.96204	4.7359	1
B3galtl	2.2909	3.27833	1
B3gnt1	2.55855	3.23018	1
B3gnt8	3.70517	2.91618	1
B4galt4	4.86197	3.74257	1
Bace1	2.64823	3.15119	1
Bag3	2.5128	3.16193	1
Bag5	2.49183	3.51907	1
BC016423	1.43328	2.41802	1
BC026590	3.98801	2.65117	1
BC027231	2.04352	2.58463	1
BC053749	1.65744	2.96697	1
Bcap29	5.79922	4.65416	1
Bckdk	5.65625	3.52671	1
Bcl11a	3.88046	3.7585	1
Bcl2l12	2.73485	3.4526	1
Bcl2l13	1.51343	2.27544	1
Bet1	1.84759	2.14536	1
Birc5	3.22709	5.83746	1
Blmh	3.48533	2.17286	1
Bmi1	1.7967	2.90445	1
Bola2	5.14279	2.72456	1
Brcc3	2.55365	3.16058	1
Brms1l	2.80649	2.2273	1
Bub3	2.1809	2.44703	1
C030006K11Rik	2.66296	2.04314	1
C230052I12Rik	1.64927	2.3795	1
C2cd3	1.12908	2.09094	1
Calu	4.62397	4.75601	1
Camta1	1.43862	2.2353	1
Canx	2.51222	2.23513	1
Caprin1	1.3559	2.14546	1
Cbfa2t3	1.40939	2.41719	1
Cblb	2.15119	2.03177	1
Cbr4	2.28518	2.04057	1
Cbx3	2.31439	2.51295	1
Ccdc101	3.64731	3.97264	1
Ccdc107	3.05628	3.19325	1
Ccdc115	2.17397	2.2353	1
Ccdc127	1.59787	2.03623	1
Ccdc132	1.77852	2.56275	1
Ccdc134	2.30377	2.4473	1
Ccdc142	1.46949	2.40744	1
Ccdc22	3.93961	2.51662	1
Ccdc32	1.67152	2.99541	1
Ccdc43	2.03996	3.71757	1
Ccdc51	1.48248	2.69872	1
Ccdc6	1.62507	2.42479	1
Ccdc69	2.47183	2.67406	1
Ccnb1	4.1129	6.97906	1
Ccnh	2.68518	2.99027	1
Ccny	1.81344	2.22005	1
Cd3eap	1.98507	2.06698	1
Cd69	3.70405	2.38589	1
Cd93	3.02952	2.06575	1
Cdc20	3.93661	6.7554	1
Cdc23	3.09583	3.79915	1
Cdc45	3.42858	3.22434	1
Cdc6	7.34342	7.23509	1
Cdca3	4.30124	6.92309	1
Cdca4	2.4564	3.45333	1
Cdca5	7.04784	8.36064	1
Cdca7	3.46732	2.85767	1
Cdca7l	5.68725	7.70925	1
Cdca8	4.39252	6.36213	1
Cdk1	4.83155	6.12296	1
Cdk6	8.57908	4.4874	1
Cdt1	13.3646	7.36559	1
Cenpa	2.03329	2.72348	1
Cenph	6.28842	7.31063	1
Cenpm	6.13001	6.79783	1
Cenpn	4.89532	9.13835	1
Cep78	2.15842	3.3252	1
Cep97	3.96203	6.18273	1
Chaf1a	5.59756	10.6854	1
Chchd1	4.24779	2.59321	1
Chchd3	4.2495	2.251	1
Chd1l	2.60499	3.29725	1
Chd3	1.74057	2.12426	1
Chd9	1.63998	2.39102	1
Chek1	4.73471	8.1042	1
Chek2	4.03299	6.094	1
Chst14	3.55245	2.0848	1
Cinp	5.24441	4.9954	1
Cirh1a	9.31113	4.75793	1
Clasp2	1.41642	2.23883	1
Clcc1	2.56631	2.4113	1
Clec10a	3.28084	2.24846	1
Clic4	2.85412	3.63964	1
Cln6	8.77462	10.4435	1
Cmc1	3.0233	5.41645	1
Cnih	4.18873	4.0464	1
Cnpy4	3.17361	3.0295	1
Cntrob	1.71453	2.50933	1
Cog7	2.08724	2.46058	1
Coq2	4.61923	2.87568	1
Coq3	2.98778	2.63216	1
Coq5	4.2531	3.15441	1
Coq6	3.96324	3.87545	1
Cox10	1.9904	3.78843	1
Cox6b2	3.80391	6.4467	1
Cpox	3.49496	4.12643	1
Cpxm1	1.21296	2.06834	1
Crocc	1.5374	2.51487	1
Cry2	2.85186	3.77242	1
Cse1l	5.39277	4.50313	1
Csrp1	10.2554	7.95712	1
Csrp2	2.78081	5.3585	1
Csrp2bp	5.77256	3.35393	1
Cst7	32.2333	16.2253	1
Ctps	9.41827	5.62435	1
Ctu1	2.24322	3.32731	1
Cwf19l1	3.12752	3.62613	1
Cyp27a1	1.85238	2.02552	1
Cyp4v3	1.73911	2.65213	1
D030056L22Rik	3.48737	4.24729	1
D10Wsu102e	4.82042	7.28267	1
D19Bwg1357e	5.67418	2.97971	1
D2Wsu81e	5.83444	4.69157	1
Dapk1	1.34024	2.06977	1
Dars2	2.32412	3.08279	1
Dazap1	2.43273	2.07152	1
Dbr1	1.74507	2.29957	1
Dcun1d2	1.71919	3.05109	1
Ddx10	3.53242	2.95247	1
Ddx11	3.91464	6.29132	1
Ddx18	7.82942	5.36194	1
Ddx19a	2.56127	2.76831	1
Ddx19b	2.54269	4.47976	1
Ddx20	3.4002	2.0546	1
Ddx27	4.9922	2.86812	1
Ddx28	2.2167	2.74265	1
Ddx39	4.53555	2.93728	1
Decr1	8.13757	4.20105	1
Dera	2.93804	2.10422	1
Det1	2.42036	2.89659	1
Dhfr	5.9608	11.8796	1
Dhrs4	5.0383	3.2719	1
Dhx15	1.41054	2.72351	1
Dhx32	1.47022	2.64715	1
Dhx9	1.52942	2.9057	1
Dis3l2	3.85575	2.34227	1
Dkc1	8.59402	6.1626	1
Dna2	2.26884	2.15247	1
Dnaja3	3.74318	2.80525	1
Dnajc2	1.46872	2.23749	1
Dnajc25	1.33253	2.2653	1
Dnajc9	4.53743	6.45861	1
Dnmt1	4.51171	7.03006	1
Dot1l	2.18744	4.25615	1
Dpagt1	5.25769	4.0851	1
Dpp7	1.618	2.01356	1
Dpp9	1.61032	3.001	1
Dpy30	5.1897	2.84487	1
Dpysl2	3.7401	2.96731	1
Dtwd1	4.3817	7.40153	1
Dtwd2	2.26072	3.03591	1
Dtx4	3.31842	2.31607	1
Dtymk	8.31568	8.39503	1
Dut	7.36656	10.4293	1
Dynll2	4.10364	3.40153	1
E130309D02Rik	2.02805	2.18091	1
E2f1	3.59264	3.88405	1
Ebag9	1.61895	2.65004	1
Ecd	4.24737	2.34779	1
Ece2	2.79446	2.35865	1
Eftud2	6.88049	3.53625	1
Eif2ak4	2.7558	2.53565	1
Eif2s1	4.37868	3.43829	1
Eif3a	1.07917	2.14899	1
Eif4e	2.12964	2.42701	1
Eif4g1	3.49394	2.53642	1
Elac2	5.87942	3.4065	1
Elmo2	2.00259	2.45187	1
Elof1	3.97647	2.05962	1
Elovl5	3.31981	2.65698	1
Eltd1	5.95177	3.56537	1
Eme1	3.32535	6.09112	1
Emilin1	5.78761	4.66972	1
Engase	1.73971	2.66144	1
Enoph1	4.3132	3.69391	1
Eny2	3.43181	2.80511	1
Eprs	4.73667	3.78952	1
Ept1	2.01998	2.03882	1
Eral1	3.0777	2.90028	1
Eri1	2.22838	3.72105	1
Esf1	1.37707	2.19872	1
Esyt1	2.41384	3.20945	1
Etfa	2.47768	2.13137	1
Exog	5.3647	4.8199	1
Exosc1	6.23707	3.64499	1
Exosc10	1.93444	2.48026	1
Exosc8	8.19901	5.16659	1
Exosc9	4.31582	2.69604	1
Fadd	4.29071	4.65949	1
Fam118a	2.45721	2.96819	1
Fam120a	1.32027	2.25404	1
Fam120c	1.5982	2.77627	1
Fam129c	1.17124	2.33954	1
Fam136a	10.2375	5.34265	1
Fam179b	1.37623	2.08324	1
Fam189b	3.17646	3.83642	1
Fam3c	1.95048	3.8061	1
Fam43a	2.44709	2.97596	1
Fam53a	2.73505	2.16197	1
Fam58b	2.78946	2.38346	1
Fam60a	4.41785	5.46797	1
Fam64a	2.95755	4.95471	1
Fam72a	1.58093	2.60528	1
Fam98a	3.98328	4.65385	1
Fancc	3.04579	4.48937	1
Far2	1.61463	2.1232	1
Fars2	3.79106	2.91628	1
Fbf1	1.66028	2.38447	1
Fbp1	2.8044	2.51246	1
Fbxo21	4.54594	5.38924	1
Fbxw8	1.80516	2.20407	1
Fcgr2b	1.27872	2.24158	1
Fcho1	7.02695	6.42771	1
Fdps	4.72518	2.52786	1
Fen1	4.83354	6.16639	1
Fkbp2	6.88799	3.53946	1
Flnb	5.94363	3.1683	1
Flywch1	1.76336	3.23763	1
Foxk2	1.45808	2.22391	1
Frmd4a	2.12094	2.72822	1
Frmd6	1.25086	2.03977	1
Frrs1	1.51652	2.06737	1
Fto	2.90318	2.25277	1
Ftsj1	2.51332	2.05774	1
Ftsj2	1.65729	2.3281	1
Ftsjd1	2.06236	3.04119	1
Fubp1	2.88092	3.7808	1
Fundc2	6.58112	3.93013	1
Fut11	4.47104	3.07004	1
Fut8	3.34697	2.34627	1
Fxn	2.40174	2.89358	1
G3bp1	7.59978	4.33321	1
Galk1	7.24248	4.80283	1
Galnt1	1.3428	2.22633	1
Gamt	1.99684	2.70493	1
Gar1	9.95274	7.76533	1
Gatc	1.67096	3.08529	1
Gatm	4.2746	7.20719	1
Gcdh	6.24368	10.2491	1
Gclc	4.99905	3.6268	1
Gemin4	2.66868	3.03393	1
Gemin5	4.80905	2.81456	1
Gfer	2.81368	4.43516	1
Gfi1	3.51334	4.13458	1
Gfm1	3.69572	2.31259	1
Gins1	9.94405	10.7846	1
Glce	2.23794	2.37521	1
Gle1	3.91507	2.77834	1
Gm10052	6.47748	3.67975	1
Gm10336	1.29479	2.18441	1
Gmps	3.94782	3.17849	1
Gna12	2.34466	2.31408	1
Gne	3.73123	2.21873	1
Gnpat	3.25209	3.4228	1
Gnpnat1	3.26323	2.19111	1
Golt1b	4.29799	4.19563	1
Gpc1	2.55732	3.07396	1
Gpn1	4.74985	2.78087	1
Gpr180	1.77781	2.88306	1
Gpr89	6.15632	3.7865	1
Grlf1	2.56992	2.86	1
Gspt1	3.75105	3.08573	1
Gtf2h2	2.00551	2.44545	1
Gtf2h4	3.61665	3.29276	1
Gtf2i	8.87154	5.28322	1
Gtf2ird1	2.05717	3.30883	1
Gtf3c3	1.56184	2.83975	1
Gtf3c5	5.21572	5.70367	1
Gtl3	3.78899	2.62443	1
Guf1	2.93644	2.48444	1
H1f0	3.58565	3.93167	1
H2-Aa	1.64255	2.01373	1
H2afv	4.39158	2.44307	1
H2afx	5.76279	6.23589	1
H2afz	2.32011	2.63251	1
Hat1	9.26939	5.29388	1
Haus2	1.50249	2.38813	1
Haus4	7.53613	4.67112	1
Haus5	5.70237	6.2294	1
Haus7	5.92621	4.5175	1
Hcfc1	2.04628	3.01791	1
Hdac2	3.49125	2.7197	1
Hdac6	2.69162	2.82846	1
Hdac7	2.09301	2.2083	1
Hdac8	1.66792	2.17427	1
Hdgf	5.24169	2.84316	1
Hdhd2	1.99638	2.12481	1
Heatr2	2.54132	2.80279	1
Hint2	2.8396	2.17467	1
Hira	1.65886	2.03075	1
Hirip3	3.00993	5.26129	1
Hist1h2bb	6.63239	3.53323	1
Hist1h3a	4.12003	3.1649	1
Hist1h4d	5.68166	4.80064	1
Hist2h2be	1.59733	2.6042	1
Hist2h3b	4.1646	5.92826	1
Hmbs	4.12475	3.17841	1
Hmgb1	1.30882	2.60384	1
Hmgxb3	2.68737	2.0409	1
Hmgxb4	1.39548	2.19472	1
Hn1l	9.97654	6.45421	1
Hnrnpa1	3.57463	3.15465	1
Hnrnpab	6.06992	3.79659	1
Hnrnpr	2.42186	2.78789	1
Hprt	2.75328	2.08135	1
Hpse	5.67979	2.97915	1
Hs2st1	2.75244	2.91339	1
Hsd17b12	4.58745	3.27103	1
Hsp90aa1	2.6431	2.3764	1
Hsp90b1	1.17655	2.2674	1
Hspa14	1.6112	2.50644	1
Hspbp1	4.21839	3.46758	1
Htatsf1	1.83296	2.71641	1
Huwe1	1.41451	2.11504	1
Iars	10.2304	7.14322	1
Ict1	3.42986	2.41961	1
Ift140	3.19366	3.44899	1
Ift27	6.6083	5.00045	1
Ift88	1.6182	2.0338	1
Igsf8	1.90371	3.6694	1
Ilf2	4.15026	4.67035	1
Ilf3	5.50209	9.24877	1
Immt	3.88522	3.01101	1
Impdh1	7.77111	6.67284	1
Incenp	2.6782	5.07162	1
Ino80	2.20597	2.74283	1
Ints10	1.76142	2.56187	1
Ints4	2.28757	2.22535	1
Ints5	2.89173	2.04092	1
Ipo11	4.92329	3.80297	1
Ipo4	5.60416	3.78688	1
Ipo5	9.73829	6.10955	1
Ipo7	1.4542	2.74331	1
Ipo8	1.43442	2.08705	1
Ipo9	3.95547	3.88414	1
Ippk	1.42787	2.10187	1
Itfg2	3.36697	4.59631	1
Itpr1	1.80242	2.37839	1
Itpripl1	1.94741	2.23322	1
Jmjd4	2.434	2.5355	1
Kcnab2	2.20667	2.50926	1
Kcnip3	3.55677	5.68679	1
Kcnn4	10.0607	13.9928	1
Kctd3	2.45659	3.04159	1
Kdm2b	5.42246	6.98427	1
Kdsr	2.4999	2.22425	1
Khsrp	2.37319	2.17408	1
Kif13a	1.22783	2.20308	1
Kif22	3.26909	6.43503	1
Kit	4.52145	3.68151	1
Klhl22	3.32672	6.05691	1
Kpna2	2.60947	4.83673	1
Kpna3	1.32374	2.58713	1
Kpnb1	2.17358	2.46242	1
Kti12	3.52982	3.10143	1
Lage3	4.40698	2.72252	1
Lair1	2.27242	3.32927	1
Lancl1	8.15006	5.14808	1
Lancl2	1.97289	2.87103	1
Larp1	2.62886	2.786	1
Las1l	4.45237	2.24544	1
Lbp	1.05793	2.11585	1
Ldhb	3.73081	5.34273	1
Ldlrad3	3.60243	3.7561	1
Lig1	9.76592	13.236	1
Lman1	6.46332	6.02967	1
Lmnb2	3.34502	5.39341	1
Lonp1	8.06733	5.80654	1
Lrpprc	6.01891	4.45062	1
Lrrc1	1.74717	2.34078	1
Lrrc40	3.81308	5.0294	1
Lrrc45	2.50671	2.06278	1
Lrrk1	2.24053	2.56073	1
Lsg1	3.15486	3.73459	1
Lsm11	1.91622	3.75978	1
Lsm2	5.97645	3.065	1
Lsm5	1.86028	2.61068	1
Lsm6	2.0843	2.24553	1
Lss	1.92995	2.54754	1
Ltv1	3.77644	2.94843	1
Lztfl1	2.06672	2.40699	1
M6pr	2.77872	2.04655	1
Mad2l2	3.48934	3.41055	1
Magohb	3.54913	3.20271	1
Magt1	1.67874	2.67236	1
Man2a2	3.15856	3.5667	1
Map2k5	2.83773	2.03356	1
Map2k6	1.90782	2.81427	1
Map3k10	1.45116	2.14524	1
Map4k1	4.93092	2.83605	1
Mars2	4.28933	5.08199	1
Mat2a	6.35902	3.56795	1
Maz	2.76696	2.74386	1
Mbd1	1.62317	3.17513	1
Mbd3	5.06257	2.53885	1
Mblac1	3.35041	3.61648	1
Mcm10	4.0984	5.04261	1
Mcm2	21.4343	16.9964	1
Mcm3	25.6696	16.9132	1
Mcm4	3.65697	5.05954	1
Mcm5	14.6451	10.6205	1
Mcph1	2.1588	2.54723	1
Mdc1	2.69565	2.89855	1
Meaf6	3.64657	2.93457	1
Med19	1.31098	2.09527	1
Med24	3.65167	2.06618	1
Med27	3.16639	2.19402	1
Med9	3.19271	3.51195	1
Memo1	2.67264	2.67039	1
Mesdc2	4.88301	3.70963	1
Metap2	2.24441	2.14481	1
Metrn	3.33909	5.81885	1
Mettl14	1.53057	2.51126	1
Mgat2	3.06361	2.3421	1
Mgat4b	2.83443	2.05978	1
Mgl2	4.29965	7.18623	1
Mical3	1.72829	3.31648	1
Micall2	2.08777	3.46209	1
Mier2	3.77579	3.28427	1
Mina	2.96297	2.58265	1
Minpp1	5.18418	3.39683	1
Mipep	3.93863	3.55374	1
Mir17hg	2.30265	2.19326	1
Mlec	2.44802	2.09811	1
Mlh1	5.67418	4.76292	1
Mlkl	4.46189	3.88824	1
Mllt1	2.90309	2.66561	1
Mmab	3.816	3.08476	1
Mmgt2	3.61553	3.24196	1
Morc2a	3.35514	2.45501	1
Mphosph6	2.39564	2.55383	1
Mpp6	2.9192	3.95947	1
Mre11a	2.35038	2.29088	1
Mrpl12	3.74729	3.38777	1
Mrpl13	5.00539	3.16692	1
Mrpl15	3.9093	2.74062	1
Mrpl28	3.47461	2.14247	1
Mrpl45	2.12397	2.30719	1
Mrpl46	3.35709	2.10061	1
Mrpl47	1.96117	2.98304	1
Mrpl49	3.05269	2.08258	1
Mrpl51	2.95476	2.04752	1
Mrps10	1.72356	2.75113	1
Mrps11	2.55396	3.9665	1
Mrps2	3.02383	3.87884	1
Mrps22	2.03889	3.414	1
Mrps28	4.89662	2.77551	1
Mrps36	2.28514	3.37194	1
Mrps5	5.14333	3.47569	1
Mrs2	1.27932	2.52203	1
Msh6	3.72513	5.08669	1
Mta1	6.56524	3.63631	1
Mtmr2	1.5969	2.31378	1
Mtor	1.22148	2.22642	1
Mtr	4.25964	4.92185	1
Mtrf1	2.05599	2.86846	1
Mtx2	4.03266	2.37619	1
Mum1	3.13002	4.60429	1
Myb	5.20337	2.82515	1
Mybl2	8.90959	7.5285	1
Myg1	3.35664	2.03152	1
Myo7a	2.48037	3.23353	1
Naa15	1.66587	2.57399	1
Naa20	3.96172	2.99765	1
Naa40	5.71583	7.04144	1
Naa50	2.90851	2.43944	1
Nacc1	2.48192	2.23049	1
Nagpa	3.57784	2.16784	1
Nanp	2.19324	2.4706	1
Nap1l1	2.28989	3.32781	1
Napepld	1.63968	2.0611	1
Nav1	1.27703	2.16448	1
Ncapd2	6.31944	8.81701	1
Ncaph2	4.28567	3.11291	1
Nckipsd	2.78852	2.9146	1
Ncoa5	2.80746	2.18017	1
Nde1	1.57074	2.1933	1
Ndufa12	3.62876	2.07612	1
Ndufa5	2.38773	2.20462	1
Nek2	3.43545	6.48314	1
Nfatc2ip	3.96104	2.90714	1
Nfix	3.30618	2.46093	1
Nfs1	4.64246	2.32327	1
Nme6	3.49699	2.11283	1
Nmral1	6.10267	4.47405	1
Nob1	6.10285	5.52385	1
Nol10	4.70252	5.27747	1
Nol11	5.30381	4.06518	1
Nol12	2.15956	2.88101	1
Nol7	1.46287	2.19288	1
Nol8	1.89519	2.93746	1
Nolc1	6.76727	3.50726	1
Nom1	3.1051	5.20498	1
Nomo1	6.13055	5.16538	1
Nop58	11.8155	6.55417	1
Nphp3	1.38945	2.31791	1
Nprl3	3.69497	2.32628	1
Nr2c1	2.722	2.21432	1
Nrm	1.29356	2.11952	1
Nsl1	3.90826	4.47117	1
Nsmce1	2.83064	2.96222	1
Nsun5	4.51477	4.64953	1
Nt5m	1.99926	2.90451	1
Nubp1	2.57243	4.05837	1
Nucb1	4.80442	2.41744	1
Nucks1	3.21491	5.33332	1
Nudcd1	4.33682	4.15906	1
Nudcd2	7.08636	3.97383	1
Nudt1	5.33211	3.24743	1
Nudt19	3.5262	5.94725	1
Nudt21	5.27601	3.36023	1
Nudt3	4.24307	3.03709	1
Nudt5	2.94975	5.37293	1
Nufip1	5.39614	3.88946	1
Nup107	3.49776	3.87685	1
Nup133	7.99739	7.09317	1
Nup155	3.11568	3.22912	1
Nup188	5.26266	3.71464	1
Nup205	8.17155	5.72641	1
Nup214	2.03196	2.34783	1
Nup35	2.96159	4.15185	1
Nup54	1.52471	2.2933	1
Nup62	7.0214	3.56823	1
Nup85	5.57961	6.76264	1
Nup88	1.81829	2.00379	1
Nup93	13.41	7.71067	1
Nxt1	3.54877	2.29286	1
Odf2	1.68556	2.65065	1
Ogfod1	1.71572	2.5951	1
Ola1	2.53678	3.0835	1
Olfm1	1.24862	2.12514	1
Orc2	3.67874	3.82005	1
Orc5	2.31447	2.43126	1
Orc6	3.47244	3.56414	1
Oxct1	4.17642	3.63163	1
P4hb	5.98864	3.46073	1
Pabpc4	2.54522	4.03625	1
Pacrgl	1.65595	2.15385	1
Pafah2	2.0969	3.58144	1
Paip2b	1.79372	2.67454	1
Pank4	1.85713	2.35341	1
Panx1	3.6426	2.20674	1
Paox	3.59018	2.55876	1
Parn	5.08386	2.66267	1
Parp2	3.80588	3.77814	1
Patz1	1.99761	2.16947	1
Paxip1	3.02822	5.18514	1
Pcca	7.12449	4.18589	1
Pcna	8.23848	7.62832	1
Pcyox1	2.23492	3.94815	1
Pcyox1l	5.9612	5.45094	1
Pdcd11	3.63115	3.38946	1
Pdcd2	2.53854	2.30381	1
Pde4a	1.72765	2.81624	1
Pde4d	1.55565	2.62907	1
Pde7a	1.78075	2.27394	1
Pdhx	2.66273	2.92863	1
Pelp1	3.22783	2.63769	1
Pes1	2.97299	2.11227	1
Pex10	2.24928	2.48608	1
Pex26	1.42534	2.03277	1
Pfdn1	2.11732	2.14787	1
Pfkfb1	1.74002	3.09755	1
Pgam5	3.8984	2.29823	1
Pgm2	2.46463	2.49543	1
Pgm2l1	1.95946	2.79869	1
Pgp	1.98357	2.6264	1
Pgrmc2	2.21687	2.37045	1
Phf6	1.63375	2.95527	1
Phpt1	4.90957	4.68732	1
Phtf1	1.93025	2.19435	1
Pigh	2.20416	2.50407	1
Pigo	1.62705	2.37096	1
Pigu	3.0139	2.59636	1
Pisd-ps2	1.24128	2.06561	1
Pkig	3.59256	2.43831	1
Pkn3	2.99259	2.56808	1
Pkp4	2.36209	2.89211	1
Plcxd2	1.1772	2.28954	1
Plekha8	1.56229	2.16422	1
Plscr3	4.60406	4.02178	1
Plxnd1	2.85059	3.95924	1
Pmf1	4.74588	4.19266	1
Pml	2.60343	2.71133	1
Pmm1	3.36697	4.42172	1
Pms2	2.76275	2.97072	1
Pnp	2.25313	2.44409	1
Pnp2	2.19795	2.82429	1
Pnpt1	3.71249	3.03638	1
Poc1a	5.05468	4.89702	1
Pofut1	1.88327	2.55787	1
Pola1	4.58452	8.97064	1
Pola2	8.53512	6.94865	1
Pold1	7.96268	7.78917	1
Pold2	17.8784	15.4342	1
Pold3	2.1865	2.94986	1
Pole3	4.06859	4.44637	1
Pole4	3.54415	4.13296	1
Poli	3.17307	3.03637	1
Polr2h	2.7938	3.52542	1
Polr3a	1.7154	2.21356	1
Polr3e	3.35138	3.21313	1
Polrmt	2.82178	2.59125	1
Pomt1	4.35555	2.22693	1
Pomt2	3.45843	2.8177	1
Pop1	3.95933	4.91047	1
Ppat	10.7153	9.38357	1
Ppcs	1.98537	2.29661	1
Ppia	4.55692	4.12104	1
Ppih	4.57986	3.08565	1
Ppil1	5.21279	5.04562	1
Ppip5k1	1.03064	2.02273	1
Ppme1	1.33523	2.00739	1
Ppp1r7	1.83298	2.19855	1
Ppp1r8	3.7835	2.61577	1
Ppp2r1b	2.13428	2.79041	1
Ppp2r5d	2.41241	2.11538	1
Pprc1	9.70001	7.49663	1
Prim1	10.3641	13.0715	1
Prim2	6.41043	4.47203	1
Prkacb	1.13932	2.21648	1
Prkrir	2.9887	2.87154	1
Prmt6	3.90064	2.60995	1
Prodh	5.86057	6.87514	1
Prpf3	1.53299	2.00756	1
Prpf4	2.91101	2.09037	1
Prpf8	1.74353	2.10597	1
Prps1	15.4658	8.89114	1
Prr12	1.58944	2.6357	1
Psmc3	2.82782	2.04748	1
Psmd1	1.67922	2.17862	1
Psmg2	7.16836	6.86389	1
Ptcd3	2.50629	2.47951	1
Ptgr1	2.944	4.37638	1
Ptma	6.06013	6.50327	1
Ptpn7	1.64592	2.67207	1
Ptrh2	2.1628	2.64993	1
Pus1	5.4108	5.83885	1
Pxmp2	1.84993	2.42555	1
Pycr2	4.2613	2.55849	1
Pycrl	9.43234	5.45875	1
Pygb	4.64579	2.95507	1
Qrsl1	2.97817	2.72037	1
Qsox2	3.06127	2.0101	1
Qtrt1	4.52435	4.30643	1
R3hcc1	3.41051	3.60498	1
Rad54l	7.31713	8.84661	1
Rad54l2	1.95475	2.76525	1
Ralgps2	1.99266	3.22334	1
Ran	8.15051	4.2586	1
Ranbp1	14.1113	9.59503	1
Rangap1	7.29809	5.0624	1
Rars2	2.78877	2.39018	1
Raver1	1.99744	3.1237	1
Rbak	1.31541	2.01912	1
Rbbp4	2.89453	2.42035	1
Rbbp7	6.92598	4.61879	1
Rbm14	3.37587	3.18244	1
Rbm4b	1.43716	2.4741	1
Rbmx2	1.54379	2.6583	1
Rcc1	4.48912	5.42975	1
Rce1	3.78418	2.0459	1
Rcn1	2.67289	2.33704	1
Rdm1	1.92831	2.34288	1
Recql	3.26417	3.64953	1
Reep4	2.40531	3.28769	1
Rfc3	10.3638	9.72166	1
Rfc4	12.0944	13.026	1
Rfc5	6.867	6.54878	1
Rfwd3	2.2173	3.35731	1
Rgs12	3.33067	5.55987	1
Rhbdd3	2.33202	3.6115	1
Rint1	1.67901	2.01636	1
Rnaseh2b	3.41396	6.17187	1
Rnf121	1.2541	2.27807	1
Rnf126	3.53875	2.29962	1
Rnmt	2.99551	2.90921	1
Rpa1	9.44614	7.36977	1
Rpa3	3.56041	3.49066	1
Rpap1	3.23053	3.79753	1
Rpap3	6.1946	3.77348	1
Rpia	1.92093	2.79366	1
Rpl10a	6.74917	4.37957	1
Rpl12	6.59767	3.66328	1
Rpl14	4.94319	2.84998	1
Rpl22l1	3.19332	2.72954	1
Rpp14	6.01016	3.22161	1
Rpp30	2.26795	3.56959	1
Rps15a	4.50166	2.43753	1
Rps19	4.93876	3.04839	1
Rps26	4.06323	2.12176	1
Rqcd1	5.27042	3.19871	1
Rrm1	9.24093	10.0486	1
Rrp12	7.35253	6.7217	1
Rrp15	6.08592	6.83	1
Rrp1b	6.71418	3.40254	1
Rrs1	12.3329	9.06391	1
Rtel1	2.70673	4.78485	1
Rwdd4a	3.35205	2.00924	1
S100a1	4.86266	3.98772	1
Saal1	4.9734	4.71317	1
Sac3d1	2.69789	2.99525	1
Sars2	4.96642	3.45722	1
Scarf1	1.61333	2.85025	1
Scmh1	2.0847	2.93494	1
Sco1	2.23978	2.45767	1
Scoc	1.7597	2.08407	1
Sdad1	7.6882	9.74261	1
Sec22a	3.06007	2.8911	1
Sec23b	3.05718	2.2669	1
Sec61a2	2.42173	2.32337	1
Seh1l	2.69867	2.63705	1
Selenbp1	3.76204	4.63674	1
Sema4c	1.4808	2.12113	1
Senp1	1.22603	2.26955	1
Sephs1	3.15148	4.90762	1
Serbp1	4.43004	2.50439	1
Serhl	2.60441	3.44493	1
Serpine2	2.41939	4.53618	1
Set	4.02805	2.73943	1
Setd1a	1.68089	2.43369	1
Sf3a1	3.14894	2.88774	1
Sf3a3	3.69483	2.2177	1
Sfxn1	5.00555	4.45857	1
Shf	1.20243	2.0431	1
Shmt2	30.3785	21.1051	1
Siah1b	2.03227	2.0582	1
Siah2	2.20947	3.66908	1
Sigirr	3.16328	2.66483	1
Sil1	6.17663	4.13077	1
Slbp	1.48468	2.41482	1
Slc10a7	1.518	2.39395	1
Slc16a7	1.22678	2.25617	1
Slc19a2	1.96312	3.11321	1
Slc20a2	3.53894	2.38231	1
Slc25a10	4.15508	7.76009	1
Slc25a19	3.06438	2.04023	1
Slc30a5	4.29536	2.24056	1
Slc35b4	3.26257	3.13861	1
Slc36a1	1.96383	2.03784	1
Slc38a1	9.95935	12.4621	1
Slc39a6	3.58753	3.23218	1
Slco4a1	2.46595	2.87009	1
Smad1	1.80005	2.16287	1
Smad5	1.93941	2.18734	1
Smarca4	1.8035	2.60121	1
Smarcal1	1.81178	2.65876	1
Smarcb1	4.73118	2.59262	1
Smarcc1	4.31566	7.21786	1
Smg5	2.68377	2.11277	1
Smpd4	7.31001	5.85008	1
Smyd3	5.52367	2.9267	1
Snapc4	2.71217	2.80133	1
Snhg1	5.24802	3.16022	1
Snrnp35	1.74847	2.14847	1
Snrpa	4.70004	3.26018	1
Snrpd1	5.0382	5.80913	1
Snupn	2.50307	2.39966	1
Snx8	2.43211	2.0891	1
Solh	1.21894	2.26562	1
Spc24	4.40296	6.00387	1
Specc1l	2.2686	2.20784	1
Spg20	3.14926	2.22184	1
Spn	2.18999	2.65117	1
Spred1	2.34408	2.71275	1
Srfbp1	2.77576	2.49927	1
Srrt	2.2016	2.00108	1
Srsf1	1.55099	2.06815	1
Srsf3	1.48096	2.28892	1
Srsf6	2.82988	2.01581	1
Srsf7	3.49091	2.56012	1
Ssbp2	5.2167	2.75841	1
Ssbp3	1.65692	2.46378	1
Ssbp4	2.70163	2.74071	1
Ssrp1	9.06306	6.03367	1
Sssca1	3.52536	2.30452	1
Stip1	4.73597	3.57822	1
Stmn1	5.30683	7.16156	1
Stom	4.54966	4.24265	1
Stra13	3.98036	2.25244	1
Stt3a	2.94561	2.11964	1
Stt3b	1.61895	2.85915	1
Sugp2	1.75237	3.17451	1
Sumo2	2.60988	2.15059	1
Surf2	3.272	2.15769	1
Suv39h1	5.83052	4.89025	1
Syce2	13.9176	12.2333	1
Syncrip	2.10437	3.04133	1
Synj2	1.4404	2.04957	1
Tada2a	5.63582	5.72712	1
Taf15	1.55034	2.18392	1
Taf5l	2.7932	2.4408	1
Taf6	1.94251	2.49505	1
Taf9	2.02345	2.19866	1
Tagln2	5.27909	5.71677	1
Tardbp	1.49338	2.4566	1
Tars	5.67626	3.07852	1
Tbc1d22b	2.52612	2.02064	1
Tbccd1	2.3117	2.60065	1
Tbl2	3.92768	4.27624	1
Tbl3	10.7988	9.89824	1
Tceal8	4.59124	2.56145	1
Tcerg1	2.5476	4.37506	1
Tchp	1.99454	3.87499	1
Tcof1	4.96636	3.90805	1
Tdp1	4.88947	5.96177	1
Tdp2	2.40998	2.6151	1
Telo2	3.27602	2.32833	1
Terf2	2.52798	3.37341	1
Tex10	1.68633	2.8272	1
Tfb1m	5.30151	2.98584	1
Tfrc	3.70712	3.8199	1
Thada	1.96276	3.67802	1
Thoc1	2.52448	3.7307	1
Thoc6	4.91288	3.77968	1
Thra	2.57503	2.7379	1
Thumpd1	5.27841	3.04542	1
Ticam2	1.50502	2.10037	1
Tigd3	1.51282	2.32587	1
Timm10	4.97411	3.92322	1
Timm13	3.48277	2.08902	1
Timm22	2.62651	2.06829	1
Timm50	8.48228	5.75534	1
Timm8a1	11.0967	5.54929	1
Tipin	13.4042	8.70867	1
Tjp3	1.09229	2.0806	1
Tk1	5.30789	10.1311	1
Tm7sf3	5.52461	4.59462	1
Tmco4	2.86818	2.36687	1
Tmed3	3.98951	2.65004	1
Tmem106c	4.49039	2.53193	1
Tmem110	1.30257	2.02805	1
Tmem129	2.34253	2.31541	1
Tmem135	1.8248	2.06822	1
Tmem138	1.57143	2.38265	1
Tmem143	2.76419	3.0552	1
Tmem180	5.64319	4.79912	1
Tmem186	2.65824	3.20882	1
Tmem199	3.32731	2.06135	1
Tmem209	1.3641	2.19464	1
Tmem218	2.77084	2.90423	1
Tmem48	7.00727	7.45252	1
Tmx2	7.98972	4.01093	1
Tnk1	1.23538	2.04484	1
Toe1	2.96323	2.42684	1
Tomm40	3.57521	2.25137	1
Tomm70a	2.14338	2.50348	1
Top3a	3.52452	2.64069	1
Tpm1	2.58955	2.26393	1
Tprn	2.47133	2.74351	1
Tra2b	2.09788	2.54897	1
Trim37	4.56196	8.45674	1
Trim44	3.26389	3.38792	1
Trim45	3.15278	5.14473	1
Trio	1.42537	2.70285	1
Trmt2a	5.34638	2.94571	1
Trmt2b	1.53144	2.66546	1
Trmt6	2.47087	2.42886	1
Troap	2.47797	4.27873	1
Tsfm	4.7309	3.1488	1
Tsnax	4.64167	3.56094	1
Tsr2	5.49436	5.40183	1
Tssc1	2.02382	2.4113	1
Tssc4	3.36913	2.42705	1
Ttc3	2.13737	3.8841	1
Ttf2	3.38935	4.24587	1
Ttll4	2.26465	2.65872	1
Tuba1b	4.53495	6.10885	1
Tuba1c	1.0838	2.14043	1
Tuba4a	1.66535	2.04151	1
Tuba8	1.49537	2.04801	1
Tubb5	7.34558	6.22016	1
Tube1	2.05456	3.16207	1
Tubg1	5.6401	6.78231	1
Tubgcp2	3.51133	3.27876	1
Tubgcp3	1.6098	2.12525	1
Tusc1	1.67986	2.80554	1
Txlna	3.44954	2.70726	1
Txndc11	4.07774	2.4916	1
Tyw1	3.96524	2.14582	1
Uba2	2.63215	2.19939	1
Ubap2	3.782	4.01994	1
Ubash3a	3.56724	6.28673	1
Ube2e3	2.78368	2.94211	1
Ube2s	2.54396	2.1452	1
Ubiad1	1.59903	2.04873	1
Ubr7	2.87108	3.77653	1
Ubtd2	1.67646	2.4288	1
Uchl3	2.32582	2.1991	1
Uck1	3.34211	2.83289	1
Uhrf1	12.2631	12.2088	1
Uhrf1bp1	2.86088	2.50005	1
Uhrf2	1.1516	2.20799	1
Urm1	3.02182	2.36998	1
Uros	1.71247	2.12846	1
Usp11	6.53637	3.30029	1
Usp14	4.28614	3.59248	1
Usp36	3.3114	2.73813	1
Usp6nl	2.02563	2.86221	1
Utp18	3.9279	3.05343	1
Utp6	3.69312	3.79326	1
Vars2	3.5615	4.73001	1
Vezt	1.22834	2.31443	1
Vkorc1l1	1.09309	2.17597	1
Vprbp	2.44527	4.09284	1
Vps45	2.23622	2.85461	1
Wbp5	3.2393	2.92814	1
Wbscr16	2.63213	2.10181	1
Wbscr22	3.54647	2.04194	1
Wdhd1	5.36056	9.73636	1
Wdr11	2.50307	3.32791	1
Wdr36	12.8947	6.52127	1
Wdr46	7.12176	4.6895	1
Wdr70	1.53693	2.13785	1
Wdr75	5.38415	3.11292	1
Wee1	7.35233	8.88129	1
Wfs1	1.64929	2.75271	1
Wrnip1	2.00887	3.08034	1
Wwox	2.52999	2.84559	1
Xpnpep1	5.55247	2.85323	1
Xpo5	3.14673	3.87897	1
Xrcc1	2.80257	2.49109	1
Xrcc6	7.99007	10.1175	1
Yeats2	2.0208	3.35471	1
Zadh2	1.91849	2.21284	1
Zbed4	1.33667	2.32464	1
Zbtb25	6.45319	6.23248	1
Zbtb3	1.56147	2.26347	1
Zbtb45	4.7958	2.72107	1
Zc3hc1	3.9348	2.52856	1
Zcchc17	2.12775	2.01775	1
Zfhx2	1.10996	2.19277	1
Zfp113	2.37181	2.45798	1
Zfp12	2.36991	2.88745	1
Zfp146	5.14041	4.95657	1
Zfp213	1.87161	2.9058	1
Zfp219	3.04936	2.13966	1
Zfp280b	2.4719	3.40459	1
Zfp282	2.49541	2.58945	1
Zfp317	2.2475	2.37257	1
Zfp362	2.74956	3.71115	1
Zfp395	1.69464	2.21478	1
Zfp398	1.86114	2.27906	1
Zfp422	2.89252	2.78241	1
Zfp61	3.10452	3.41738	1
Zfp64	2.59594	3.81792	1
Zfp668	1.45769	2.17021	1
Zfp707	2.06809	2.06195	1
Zfp777	3.09283	2.42698	1
Zfp799	2.50837	2.90902	1
Zfp828	3.25258	2.60409	1
Zfp90	1.56263	2.12801	1
Zfyve21	2.84437	2.18888	1
Zkscan17	1.43951	2.85256	1
Zmiz2	2.59701	2.02232	1
Zmym3	2.8484	3.40631	1
Zscan2	1.29788	2.04486	1
Zswim1	3.24071	2.31272	1
Zwint	4.25425	5.18942	1

## Sheet: Group4
GENE_SYMBOL	GMP	NP	Neu
0610010F05Rik	1.46203	5.29266	1
1600002H07Rik	2.55451	7.48658	1
1700008J07Rik	1.5048	3.55074	1
1700019G17Rik	0.911904	4.27243	1
1700025G04Rik	1.65502	5.70062	1
1700030K09Rik	1.3728	2.80753	1
1810055G02Rik	0.471742	2.48827	1
2410127L17Rik	2.01808	4.82086	1
2610015P09Rik	1.31144	2.90707	1
2610018G03Rik	0.479713	2.31987	1
2610020H08Rik	0.904847	3.70415	1
2700029M09Rik	1.85225	3.73366	1
2810417H13Rik	3.69907	9.75425	1
4921507P07Rik	0.661246	3.05048	1
4930427A07Rik	3.25134	8.20122	1
4933403G14Rik	0.942003	2.36294	1
5830415F09Rik	1.94227	4.20132	1
5830418K08Rik	1.21624	6.45641	1
8030462N17Rik	0.413446	2.08167	1
9430008C03Rik	2.66625	7.38301	1
9430015G10Rik	2.49903	6.25519	1
A530088E08Rik	0.569033	2.07204	1
Abca13	0.0216125	2.99013	1
Abcb7	0.782628	2.00503	1
Abcc4	1.0288	2.27408	1
Abcd3	1.39991	3.2646	1
Acat3	1.48843	3.18849	1
Acpl2	1.22642	3.34291	1
Actn4	0.947706	2.61998	1
Ada	0.933797	2.65632	1
Adcy7	0.95971	2.16799	1
Adcy9	0.669612	2.07843	1
Aebp2	1.14794	2.6917	1
Agbl5	1.62567	5.23112	1
AI597468	1.09665	2.40377	1
Akap11	0.504283	4.36953	1
Akr1b3	12.9954	237.298	1
Alg10b	1.05007	2.46181	1
Alg6	2.14954	9.94667	1
Ankib1	0.505023	2.02091	1
Ankle1	2.15019	6.39506	1
Anln	0.450713	5.02391	1
Apitd1	3.03062	10.517	1
Aplnr	0.506667	2.89151	1
Apold1	0.99007	4.52557	1
Arhgap10	0.801426	2.24092	1
Arhgap11a	0.48102	2.18691	1
Arhgap19	0.723903	3.28815	1
Arhgap21	1.56427	7.34901	1
Arhgap33	1.43681	13.319	1
Arsb	1.92947	4.00463	1
Ascc3	0.279388	2.07721	1
Asf1b	4.03565	9.8839	1
Asns	0.787339	2.22991	1
Aspm	0.668497	6.13899	1
Atad2	1.45949	7.14296	1
Atad5	1.62503	8.92507	1
Atn1	0.595697	2.04235	1
Atp13a3	0.636671	2.59492	1
Atrip	2.41319	5.5266	1
AW554918	0.861187	2.24971	1
B4galt6	0.627682	2.18335	1
Baiap2	1.84444	3.73279	1
Bard1	1.54284	7.86966	1
Baz1b	0.755702	2.07794	1
BC005561	1.38162	4.6921	1
BC005764	8.8438	18.4149	1
BC052040	1.24688	4.20641	1
BC096441	2.2	32.4803	1
Bcl2	1.6443	3.59676	1
Bcl2l2	1.69603	4.05175	1
Bcl9l	1.00652	2.31944	1
Blm	2.30812	6.13947	1
Blzf1	0.773405	2.31723	1
Brca1	1.85636	8.07984	1
Brca2	1.8801	7.63845	1
Brip1	1.79805	8.87847	1
Btnl9	1.11586	7.17757	1
Bub1	1.31928	7.26707	1
Bub1b	3.91314	10.6088	1
Bzrap1	2.39868	5.45735	1
C2cd2	2.56396	5.5713	1
C3	0.146966	2.4834	1
C330027C09Rik	0.809001	6.54621	1
Cab39l	0.820678	2.00302	1
Casp8ap2	0.492271	2.20276	1
Cbx5	4.75957	9.61838	1
Ccdc138	0.928244	2.7958	1
Ccdc14	2.22341	4.57729	1
Ccdc18	0.983742	5.21057	1
Ccdc34	1.19078	4.89198	1
Ccdc50	1.87826	4.15432	1
Ccdc66	1.17031	2.78129	1
Ccdc77	0.995801	2.07475	1
Ccdc88a	0.833458	3.0025	1
Cchcr1	1.31729	6.44307	1
Ccna2	2.37668	6.38613	1
Ccnb2	2.25776	5.70021	1
Ccne1	3.17721	14.4739	1
Ccnf	3.46999	10.8649	1
Cd74	0.946211	2.07439	1
Cdan1	1.51553	4.2103	1
Cdc25a	1.61111	5.86312	1
Cdc25c	2.42737	6.03214	1
Cdc7	1.70845	8.29001	1
Cdca2	2.26795	8.28312	1
Cdk5rap2	1.92435	6.47501	1
Cdkn1a	1.75098	4.3075	1
Cdkn2c	1.63531	4.38912	1
Cdkn3	0.720852	4.67401	1
Cebpe	0.562386	2.22625	1
Cenpc1	1.01913	5.49825	1
Cenpe	0.56252	6.17952	1
Cenpf	0.605773	5.94086	1
Cenpj	0.288627	2.11218	1
Cenpk	2.06182	6.80792	1
Cenpl	0.948883	2.56001	1
Cenpq	0.613899	2.23985	1
Cenpt	2.36774	5.45211	1
Cenpw	2.14163	7.67026	1
Cep135	0.40389	2.10288	1
Cep152	0.84881	2.75327	1
Cep192	0.846829	2.97483	1
Cep55	1.4578	4.68676	1
Cep57	1.29809	2.97658	1
Cep68	1.49767	3.76428	1
Cep72	1.60815	9.45888	1
Cep76	1.90196	6.53689	1
Chdh	3.59793	7.96519	1
Chi3l3	0.00425045	3.14241	1
Chka	0.858987	2.72448	1
Chml	1.1819	3.33762	1
Chst1	1.02152	4.22712	1
Chtf18	4.24728	13.4191	1
Cideb	0.85998	2.9433	1
Cit	1.77927	7.591	1
Ckap2	1.1375	5.03854	1
Ckap2l	1.4542	8.01391	1
Ckap5	0.46866	4.07506	1
Clec4b2	0.133269	3.64402	1
Clspn	1.87506	16.1852	1
Cml1	1.40162	2.875	1
Cmtm4	1.4339	3.35451	1
Cnot6	0.501017	2.40581	1
Cntln	0.997413	6.96103	1
Cog5	0.637714	2.42441	1
Cpeb4	0.0551558	2.51585	1
Cpt1b	0.93021	11.339	1
Creb3l2	0.909148	2.23541	1
Cstf2	2.20856	4.91585	1
Ctdspl	1.20527	4.20693	1
Ctdspl2	0.873665	3.99916	1
Cux1	0.810747	2.61003	1
D3Ertd751e	1.03879	2.94429	1
D6Wsu163e	1.32565	3.10924	1
D930016D06Rik	1.04822	3.89532	1
Dak	1.32789	2.98797	1
Dbf4	1.71943	7.01	1
Dclre1a	0.930894	2.38923	1
Dcp1b	2.34687	4.72766	1
Ddhd2	0.878589	2.51064	1
Ddi2	0.875656	2.67541	1
Dek	1.28089	5.50412	1
Depdc1a	0.604139	6.13928	1
Depdc1b	0.446677	2.58881	1
Depdc5	1.33154	3.14495	1
Dgcr8	2.47273	5.84502	1
Dhrs13	1.93916	4.277	1
Dicer1	0.858749	2.19152	1
Dis3l	2.58784	5.81969	1
Dlg4	1.62992	6.94205	1
Dlgap5	1.11326	9.21973	1
Dmc1	1.26294	9.60953	1
Dnahc11	0.955619	5.18281	1
Dnahc8	0.683312	4.58821	1
Dnajc12	2.19064	4.66098	1
Dnajc13	0.323705	2.49446	1
Dnm1l	0.782718	2.77699	1
Dock1	1.43626	13.9786	1
Dock10	1.81945	6.97047	1
Dopey1	0.255137	2.24043	1
Dpy19l4	0.849771	3.58671	1
Dsn1	1.43524	4.22665	1
Dtl	5.69888	15.8777	1
Dtx3	2.34824	11.4569	1
Dusp10	1.14212	2.69706	1
Dusp23	1.75056	4.17367	1
Dusp28	1.47595	4.56429	1
E130308A19Rik	1.14019	4.60435	1
E2f7	1.30843	12.7873	1
E2f8	1.5412	4.9535	1
E330009J07Rik	0.257887	2.18221	1
Ect2	1.4144	6.49042	1
Eea1	0.364494	2.20335	1
Efcab4a	1.38494	3.81004	1
Efr3a	1.17123	2.78424	1
Eif2c3	0.886125	2.34153	1
Enpp4	0.8253	2.74589	1
Enpp5	0.486559	2.20471	1
Entpd5	0.677813	2.31348	1
Ercc6l	1.58176	7.61038	1
Erg	0.40661	2.85312	1
Eri2	1.72866	6.13803	1
Ero1l	0.298087	2.36276	1
Esco2	0.974175	10.1122	1
Espl1	4.07902	8.76241	1
Etaa1	1.2559	13.3031	1
Exoc4	1.13339	4.57252	1
Ezh2	1.84723	7.07552	1
F10	3.00131	6.4659	1
Fads6	1.05229	2.4395	1
Faf1	1.10726	2.29667	1
Fam126b	0.942951	3.55599	1
Fam132a	1.20421	2.6806	1
Fam175a	2.3489	6.87359	1
Fam178a	0.76677	2.57486	1
Fam20c	1.02487	2.17444	1
Fam73b	1.90707	5.4782	1
Fancb	1.52477	4.39899	1
Fancf	2.43691	6.02369	1
Fancg	1.98378	4.30967	1
Fanci	2.94974	19.325	1
Fbxo45	1.18877	2.69052	1
Fbxo5	1.68345	7.13236	1
Fcnb	0.250195	13.3262	1
Fem1b	1.4986	3.55247	1
Fkbp1b	1.33212	5.86514	1
Fnbp1l	0.473186	2.40964	1
Fosb	0.923025	2.81824	1
Foxm1	2.25125	7.24734	1
Foxp4	1.88113	5.25122	1
G2e3	0.504378	2.99352	1
G630090E17Rik	0.635965	9.30183	1
Gal	1.03721	3.61604	1
Galnt2	1.77683	4.50402	1
Gas2l3	1.14042	5.32723	1
Gatad2b	0.296478	2.20803	1
Gca	0.0437037	2.01066	1
Gfod2	0.985046	3.05395	1
Ggta1	1.45428	3.07543	1
Gins2	3.15902	13.8477	1
Gins3	2.82634	6.67417	1
Gk5	0.189765	3.49735	1
Glg1	0.611437	2.12345	1
Gm12669	2.69993	5.7539	1
Gm13139	0.900962	15.1888	1
Gm13251	0.586756	2.75628	1
Gm15800	0.869382	2.40267	1
Gm5148	0.828852	2.16439	1
Gmnn	3.54045	7.67697	1
Gpr19	1.86097	3.87121	1
Gpr84	0.0800904	2.94467	1
Gpsm2	1.06745	4.32046	1
Gpt	1.84879	3.97242	1
Gpx3	1.73084	9.26303	1
Gsg2	1.58884	5.11652	1
Gstt2	2.6213	9.89749	1
Gtse1	1.90326	8.13686	1
Gys1	0.560882	2.11498	1
H2-Q8	1.47885	67.2365	1
Haus1	5.39941	11.095	1
Haus6	1.94651	5.83482	1
Hells	5.69722	28.2228	1
Helq	1.7554	7.16291	1
Hexb	0.473632	2.24359	1
Hic2	1.13045	5.74828	1
Hist1h1d	1.45832	3.84278	1
Hlf	1.22665	3.41904	1
Hmga1	3.4638	7.53894	1
Hmgb3	2.58015	7.90745	1
Hmgn2	0.916298	2.4567	1
Hmgn5	1.63943	6.00436	1
Hmmr	0.865159	9.05378	1
Hnrnpa2b1	1.00365	2.09678	1
Hnrnpa3	1.00313	2.8069	1
Hnrnpul1	0.838439	2.4315	1
Hsd17b7	0.350439	3.54857	1
Hspa4l	0.375431	2.70021	1
Htt	1.34296	4.50563	1
Hvcn1	0.664766	2.62311	1
Hyls1	1.22147	4.1608	1
Ica1	0.701507	4.17726	1
Ift80	0.700299	3.5943	1
Igf2r	0.0964612	2.84125	1
Ikbke	2.13695	5.07124	1
Inhba	0.0892783	3.50039	1
Inpp5j	0.420167	2.26998	1
Ints6	0.456793	2.06341	1
Ints8	0.386345	2.18358	1
Iqgap3	2.26687	11.1484	1
Iqsec2	1.11142	3.6437	1
Itgb3bp	1.20227	9.26727	1
Jazf1	0.614311	2.6053	1
Kank3	1.69976	5.08678	1
Kctd9	0.466992	2.53709	1
Kif11	0.880645	8.15836	1
Kif13b	0.449232	2.05627	1
Kif14	0.981586	6.52789	1
Kif15	1.1859	7.13573	1
Kif16b	0.5265	3.33852	1
Kif18a	1.00488	8.95063	1
Kif18b	1.65674	9.28672	1
Kif20a	2.68655	8.5886	1
Kif20b	0.720021	5.85541	1
Kif2c	3.06675	7.2852	1
Kif4	1.12383	9.02354	1
Kifc5b	1.65187	4.47566	1
Klf7	0.0813398	2.16273	1
Klhl23	2.48543	12.4349	1
Klhl8	1.2258	2.52172	1
Kntc1	2.11566	10.3538	1
Larp1b	0.884481	4.22116	1
Larp7	1.54671	3.27494	1
Lclat1	1.08695	2.88126	1
Lcorl	0.460211	3.46106	1
Leo1	1.09012	2.6758	1
Lig3	1.00833	2.3032	1
Lin9	1.33538	5.86993	1
Lmf2	2.05756	4.13837	1
Lonrf3	1.19916	7.47787	1
Lpcat1	0.734405	2.6357	1
Lrp5	3.72673	7.58033	1
Lrp8	0.834156	2.39925	1
Lrrc58	0.849273	2.2104	1
Lrrcc1	2.12517	10.8074	1
Lta4h	0.911789	2.61094	1
Ly75	0.0376725	3.71789	1
Mad1l1	1.554	4.28427	1
Mad2l1	3.47701	7.27686	1
Man1c1	0.561786	2.3426	1
Mapk6	0.969419	2.54812	1
Marveld1	1.42059	3.53606	1
Mast2	1.72891	5.58973	1
Mbd4	1.54116	3.33465	1
Mbnl3	0.43811	2.74409	1
Mbtps2	0.81972	2.24244	1
Mdfic	1.1976	2.67168	1
Me2	0.970825	2.32609	1
Med14	0.791989	2.37791	1
Megf9	0.0460718	2.62189	1
Melk	2.79137	6.96273	1
Mesdc1	0.996803	2.62698	1
Mex3b	0.784358	2.87082	1
Mis12	0.744005	3.85499	1
Mki67	0.525874	6.33079	1
Mlf1ip	1.83495	7.35705	1
Mns1	1.92159	7.15378	1
Mogat2	0.681926	6.72118	1
Mospd2	0.131727	2.9327	1
Mphosph10	1.03144	2.12014	1
Mphosph9	1.70328	4.98721	1
Mpp7	0.189302	2.67954	1
Msh5	1.30429	6.72115	1
Mtbp	2.98979	11.3236	1
Mtf2	1.00902	2.14495	1
Mthfd2	1.54869	4.10019	1
Mtl5	1.43715	3.07542	1
Mtrf1l	1.28423	3.17846	1
Mxd3	1.15195	4.62817	1
Mzf1	1.13211	2.77072	1
N4bp2	0.8651	3.51832	1
Naif1	0.905558	2.0384	1
Nasp	2.31758	4.72484	1
Nbas	3.22093	7.80124	1
Nbn	1.48801	7.00153	1
Ncam1	0.306019	2.52788	1
Ncapd3	1.53406	5.7677	1
Ncapg	1.03176	8.21772	1
Ncapg2	1.09298	5.01819	1
Ncaph	2.12819	8.20235	1
Ncoa7	1.30522	4.78641	1
Ncor2	1.69847	3.45787	1
Ndc80	0.95063	6.13172	1
Nedd1	1.36385	9.52444	1
Nedd4	0.657497	2.20513	1
Neil3	1.01183	4.12241	1
Net1	1.65257	5.40583	1
Neto2	1.29074	6.41185	1
Neurl1B	1.23337	10.9644	1
Noxo1	1.09865	2.53114	1
Npat	1.52729	4.786	1
Nr2c2	0.564525	3.62382	1
Nrg4	1.06314	3.20327	1
Nsun3	0.598564	2.23553	1
Nuf2	1.6775	7.18011	1
Nup160	1.79979	5.81573	1
Nup210l	0.804246	2.63925	1
Nupl1	0.932805	2.50733	1
Nusap1	1.00961	7.72594	1
Ocrl	2.58627	5.44816	1
Odf2l	1.9323	6.35212	1
Olr1	0.152967	3.35816	1
Opa3	1.33485	2.80649	1
Orm1	0.0762055	3.14185	1
Osgepl1	0.56347	2.00195	1
Osgin2	1.5878	3.49625	1
Palb2	1.97242	5.02701	1
Papd7	1.6045	4.4651	1
Paqr4	0.994462	10.6997	1
Pask	2.66351	9.24953	1
Pbk	3.30876	7.03186	1
Pbrm1	0.427664	2.282	1
Pcm1	0.426569	2.04039	1
Pcnt	1.58578	4.20091	1
Pdik1l	0.999769	4.37384	1
Pds5a	0.391949	3.83139	1
Pds5b	0.971737	3.4749	1
Pdss2	1.24857	2.91116	1
Per3	1.93696	13.9106	1
Pex1	0.657097	2.30124	1
Pex11c	1.10487	3.34382	1
Pggt1b	0.920637	3.48076	1
Phactr4	0.984798	2.62442	1
Phf17	1.76226	5.85825	1
Phf19	2.53894	5.57941	1
Phka1	1.47383	3.25564	1
Pias2	1.21382	3.14049	1
Pif1	1.54993	4.80048	1
Piga	0.849854	2.32566	1
Pigp	2.55736	5.39668	1
Pik3ap1	0.413032	2.01558	1
Pik3r3	0.855836	2.1366	1
Pkmyt1	4.26998	13.3283	1
Plk1	3.8868	7.86718	1
Plk4	1.33281	6.59046	1
Pms1	1.46326	5.2994	1
Poc5	1.06138	2.82705	1
Pole	10.0604	26.132	1
Polk	1.1748	3.13488	1
Polq	1.56167	13.4651	1
Pou2f1	0.659321	2.25988	1
Ppfibp1	1.04568	2.2448	1
Ppip5k2	0.730519	2.05638	1
Ppm1e	0.955844	5.59334	1
Ppp1r12b	0.89571	2.4309	1
Prc1	1.32396	8.65845	1
Prdm10	0.47802	2.88919	1
Prkar2a	0.691052	3.87272	1
Prkdc	1.60167	4.81593	1
Prom1	0.424027	2.32305	1
Prpf4b	0.610949	2.20456	1
Prr11	0.712727	11.0489	1
Prx	1.1554	3.51128	1
Psip1	0.948421	2.04553	1
Psrc1	2.1501	5.07716	1
Rab13	0.862602	3.39522	1
Racgap1	3.37863	7.36638	1
Rad21	0.450554	2.05672	1
Rad50	2.08063	5.08662	1
Rad51	6.70078	13.6779	1
Rad51ap1	1.8856	11.7764	1
Rad51c	1.37852	7.93185	1
Rad54b	1.91391	27.9157	1
Rbbp8	0.602509	4.40153	1
Rbl1	1.48371	7.03816	1
Rbm15	1.45812	3.60347	1
Rcan3	1.48404	5.54165	1
Rcor1	0.412924	3.22621	1
Rcor3	0.674281	2.41134	1
Rdx	0.599579	2.28432	1
Rest	0.620012	2.08811	1
Rev1	1.04038	3.33432	1
Rfc1	0.534236	2.01925	1
Rfx2	1.10548	2.55757	1
Rif1	1.85365	6.78104	1
Rltpr	1.12447	3.62094	1
Rmnd1	2.11397	209.628	1
Rnf113a1	1.12618	2.54262	1
Rnf144b	0.708492	3.10468	1
Rnf168	1.37379	5.20941	1
Rnf26	2.63697	6.56032	1
Rpusd1	2.46975	4.99792	1
Rrm2	4.61886	11.2863	1
Rsbn1	0.574641	2.73132	1
Rsrc1	1.43562	3.02199	1
Rtkn	1.45566	3.66809	1
Rtkn2	1.05043	5.44454	1
Rttn	1.82861	10.9572	1
Rufy3	0.852725	3.76292	1
Sclt1	1.20688	6.57386	1
Sec16b	0.963341	2.48372	1
Serpinb1a	0.45228	2.10511	1
Setdb2	0.989871	3.57872	1
Sfmbt1	1.11608	4.90293	1
Sgol1	1.9504	6.1795	1
Sgol2	0.880624	8.52392	1
Sgpp1	0.963446	2.3001	1
Sgsm3	1.74585	3.78236	1
Sh3bgrl	0.706828	2.17601	1
Sh3bp1	0.98415	2.08115	1
Sh3tc1	1.09262	2.19915	1
Shcbp1	2.0674	11.5744	1
Sik2	0.545228	2.13544	1
Ska1	1.60952	6.81905	1
Skiv2l2	0.721644	2.06629	1
Skp2	2.93277	6.87896	1
Slc25a25	2.06053	5.01553	1
Slc25a29	1.05539	2.64297	1
Slc26a6	1.2981	3.64564	1
Slc2a9	0.984929	2.04514	1
Slc39a11	1.29733	3.17263	1
Slc43a3	6.38429	14.4517	1
Slc6a12	0.366626	2.65365	1
Slc7a1	3.47013	7.0152	1
Slc7a14	0.848411	3.52513	1
Slc9a3r2	1.00504	2.34936	1
Slc9a5	1.17873	3.25485	1
Slfn3	1.25863	3.71308	1
Slfn9	1.21407	3.57291	1
Smarca5	0.877197	2.40717	1
Smarcad1	1.83657	4.92293	1
Smc1a	0.621927	3.40398	1
Smc2	0.858401	9.28479	1
Smc3	0.61851	2.30266	1
Smc4	0.372913	3.59924	1
Smc5	0.933319	3.75598	1
Smc6	0.808528	5.22085	1
Smtn	1.74658	7.48577	1
Snx32	0.501989	2.04935	1
Snx9	0.912119	2.03395	1
Socs4	0.359228	2.89041	1
Socs6	0.96647	2.28959	1
Sox13	1.18856	2.55995	1
Spag5	2.46311	8.02814	1
Spc25	1.42417	6.5211	1
Specc1	0.518648	3.29675	1
Srbd1	1.13813	4.14746	1
Srr	0.999733	2.8933	1
Ssx2ip	1.48845	3.35539	1
Stag1	0.557411	2.38341	1
Stag3	0.797966	6.10437	1
Stard4	1.32516	5.7933	1
Stil	1.49756	10.5045	1
Stk3	1.19004	4.26838	1
Strn	0.165141	2.64088	1
Stx3	1.41223	3.68362	1
Styx	1.02536	2.13293	1
Suz12	0.551119	2.10676	1
Syne2	0.0824884	2.23632	1
Tacc3	3.94748	8.31029	1
Taf3	1.21594	2.4355	1
Tagap1	0.940589	4.28477	1
Tanc1	1.12931	13.4857	1
Tbc1d24	0.685393	2.98547	1
Tbc1d8b	0.318395	4.59089	1
Tbl1x	0.781149	5.0329	1
Tcf12	2.20756	7.83483	1
Tcf19	2.67442	9.09507	1
Tdrd3	2.75169	6.78802	1
Tet1	1.595	3.40318	1
Tex9	1.17933	4.72872	1
Tfdp1	0.861561	2.11831	1
Tfdp2	3.72198	8.3558	1
Tgs1	1.02041	2.61461	1
Thap2	0.966961	2.68143	1
Tiam1	0.864558	2.34674	1
Timeless	6.52666	22.5362	1
Tmem216	0.42722	2.55419	1
Tmem79	0.95122	3.48653	1
Tnks1bp1	0.766733	3.27966	1
Tns3	1.03262	2.57993	1
Top2a	1.15057	11.0474	1
Topbp1	2.3377	6.25136	1
Tpr	0.305172	2.15551	1
Tpx2	2.00282	7.52129	1
Traf4	1.43057	4.22589	1
Traip	2.96735	7.84532	1
Trappc2	0.339137	2.11247	1
Trerf1	1.81458	7.98312	1
Trim59	0.970133	4.36219	1
Trim65	1.53493	4.23201	1
Trip13	4.63869	10.7071	1
Trpc2	2.12417	13.5574	1
Trpt1	0.842429	2.30153	1
Tshz1	1.5418	7.1683	1
Ttbk2	0.754305	3.52428	1
Ttc21a	0.93183	7.36045	1
Ttc28	1.04817	3.06701	1
Ttk	1.17051	6.494	1
Twsg1	1.02793	3.54263	1
Ube2c	2.12331	5.16521	1
Ube2t	2.40019	7.2434	1
Ubxn2a	0.502531	2.04503	1
Uevld	0.825311	3.26987	1
Upf3b	0.762675	2.12064	1
Usp1	1.49967	4.22303	1
Usp2	1.03851	4.39116	1
Usp24	0.957638	2.54804	1
Usp37	1.10705	3.47736	1
Vcam1	0.695649	2.75335	1
Vps13a	0.773777	2.92665	1
Wdr67	2.24969	4.92182	1
Wdr76	2.77621	6.40081	1
Wdr90	2.47752	6.8071	1
Whsc1	1.49138	5.46736	1
Xist	1.03444	2.94062	1
Xk	0.499368	2.40779	1
Xkr5	1.19866	2.9474	1
Xpo4	2.59937	6.26226	1
Xrcc3	1.65574	7.14041	1
Ylpm1	0.941778	2.49061	1
Yod1	0.816817	4.12439	1
Ythdc2	0.812862	2.2168	1
Zbtb38	0.906531	3.37152	1
Zbtb41	0.772773	2.05743	1
Zbtb8a	1.90817	5.41474	1
Zc3h7b	3.47949	7.90639	1
Zc3h8	1.20693	3.2819	1
Zcwpw1	1.43329	5.95315	1
Zfp11	1.15184	5.51848	1
Zfp180	0.954821	5.7531	1
Zfp260	1.21068	2.72329	1
Zfp280d	0.714929	2.2983	1
Zfp324	1.95136	4.02632	1
Zfp367	2.26602	4.64545	1
Zfp382	0.412802	6.09781	1
Zfp40	1.03547	2.40997	1
Zfp41	1.71046	7.3477	1
Zfp456	0.479711	2.10154	1
Zfp473	0.952407	2.16198	1
Zfp518b	1.25906	3.47618	1
Zfp526	1.00444	2.33276	1
Zfp54	0.784858	2.04222	1
Zfp568	1.68062	3.88773	1
Zfp606	1.1389	2.43662	1
Zfp607	1.49864	3.19277	1
Zfp609	0.959554	2.3192	1
Zfp629	2.07749	6.01258	1
Zfp644	0.57525	2.27349	1
Zfp653	2.14195	6.87648	1
Zfp689	1.62862	3.76014	1
Zfp7	0.867717	3.08065	1
Zfp704	2.12825	13.1792	1
Zhx3	0.783703	3.08591	1
Zmpste24	0.159119	2.11917	1
Zmym4	1.17149	4.47396	1
Znhit3	4.44784	11.4076	1
Znrd1as	1.03046	3.93181	1
Zw10	1.47809	3.08807	1
Zwilch	2.88661	13.4965	1

## Sheet: Group5
GENE_SYMBOL	GMP	NP	Neu
1810033B17Rik	0.0277199	0.367819	1
2810474O19Rik	0.0414043	0.237389	1
9830107B12Rik	0.0313643	0.420087	1
A530064D06Rik	0.0211436	0.204264	1
AA467197	0.0240443	0.45128	1
AB124611	0.0703384	0.387544	1
Abtb2	0.0769184	0.240116	1
Acbd5	0.149784	0.431094	1
Adam8	0.019551	0.105634	1
Akap13	0.229497	0.487496	1
Antxr2	0.0368762	0.382304	1
Ap1s2	0.0740425	0.461892	1
Aph1b	0.126887	0.45226	1
Arap3	0.136164	0.485624	1
Arhgap25	0.134692	0.296522	1
Arid4a	0.101429	0.420558	1
Arid4b	0.0938235	0.467709	1
Armc7	0.159909	0.341421	1
Arpc5	0.187471	0.432368	1
Asb7	0.0840177	0.330195	1
Atg3	0.159974	0.447791	1
Atp7a	0.0706883	0.26031	1
B630005N14Rik	0.118187	0.450876	1
Bach1	0.1612	0.427023	1
Bcl6	0.0335504	0.282874	1
Birc3	0.168156	0.43477	1
Bmx	0.028487	0.144325	1
Braf	0.0985075	0.400042	1
Bst1	0.0180857	0.0473619	1
Btg2	0.0688829	0.170448	1
C5ar1	0.0118953	0.275063	1
Capg	0.171239	0.403904	1
Capns2	0.0767169	0.212145	1
Carhsp1	0.103698	0.461404	1
Ccdc126	0.12947	0.291418	1
Ccpg1	0.0519139	0.214711	1
Ccr1	0.0103377	0.130052	1
Cd101	0.0366776	0.0914725	1
Cd300ld	0.0178753	0.052934	1
Cd300lf	0.015326	0.286592	1
Cd33	0.0141882	0.441156	1
Cd44	0.159991	0.361771	1
Cd55	0.0322049	0.182024	1
Cd80	0.100109	0.423173	1
Cdc42ep3	0.141007	0.487044	1
Cdk11b	0.200275	0.452727	1
Cdkn1b	0.144565	0.468766	1
Cds2	0.145287	0.459163	1
Ceacam10	0.0234334	0.158174	1
Cebpd	0.189092	0.48667	1
Chm	0.103363	0.36407	1
Cir1	0.18873	0.430769	1
Clec4e	0.0430507	0.109011	1
Clk1	0.140391	0.457381	1
Cmah	0.0370322	0.334338	1
Cmpk2	0.119103	0.422796	1
Cnr2	0.151076	0.43541	1
Cpd	0.0749817	0.465021	1
Crispld2	0.0538511	0.457118	1
Ctage5	0.178454	0.408678	1
Cxcr2	0.0168188	0.11182	1
Cytip	0.0865278	0.18536	1
D1Ertd622e	0.098386	0.258673	1
Ddx26b	0.124579	0.491761	1
Ddx58	0.0751356	0.366494	1
Ddx60	0.0268352	0.114779	1
Dennd1c	0.113242	0.301885	1
Dhrs7	0.11082	0.38311	1
Dmxl2	0.0567102	0.38296	1
Dopey2	0.155845	0.360331	1
Dram2	0.149363	0.477938	1
Dusp1	0.037752	0.100082	1
Elovl7	0.0923182	0.278798	1
Entpd1	0.0521251	0.234007	1
Ets2	0.209262	0.469628	1
Evi2a	0.0773619	0.255404	1
Fam117b	0.220742	0.488804	1
Fam129a	0.0523841	0.47152	1
Fam65b	0.147363	0.426132	1
Fbxl3	0.156091	0.381718	1
Fbxl5	0.055931	0.181057	1
Fcgr4	0.0665348	0.219005	1
Fcho2	0.0537112	0.294923	1
Fgr	0.0231342	0.413263	1
Fmnl1	0.160875	0.388299	1
Fyb	0.0482768	0.211134	1
Gadd45g	0.129338	0.336849	1
Gda	0.0516135	0.313291	1
Gdi1	0.156895	0.419204	1
Gm7609	0.074312	0.352329	1
Gm9733	0.0642707	0.238574	1
Gp49a	0.00628735	0.201404	1
Gpcpd1	0.0615872	0.19181	1
H2-T24	0.0586402	0.172479	1
Hnmt	0.215265	0.442063	1
I830077J02Rik	0.123444	0.401717	1
Icosl	0.219568	0.477141	1
Il18bp	0.117922	0.271163	1
Il1f9	0.00549335	0.0488707	1
Il1r2	0.0278602	0.261667	1
Iqgap1	0.108005	0.48871	1
Iqsec1	0.146214	0.309785	1
Irf2	0.176563	0.450331	1
Jhdm1d	0.0155164	0.481605	1
Kcnj2	0.0819804	0.293304	1
Kctd12	0.196932	0.483379	1
Kdm6b	0.120521	0.451457	1
Klf6	0.0300998	0.463087	1
Klhl24	0.168041	0.338294	1
Klra17	0.0328731	0.0835043	1
Klra2	0.0166668	0.0519454	1
L1cam	0.0900168	0.194166	1
Lgals3	0.0529172	0.303155	1
Lilrb3	0.0192242	0.251542	1
Lilrb4	0.0144293	0.198642	1
Lrrk2	0.0413356	0.4549	1
Lsp1	0.0720161	0.232588	1
Ly6g5b	0.118996	0.414012	1
Lyn	0.127981	0.422076	1
Map3k15	0.10204	0.410136	1
Marcks	0.0600507	0.149892	1
Mctp2	0.0194911	0.220833	1
Mfsd6	0.0611192	0.258728	1
Mgam	0.0826926	0.273258	1
Mgea5	0.168274	0.375622	1
Mgst1	0.121699	0.387958	1
Mmp8	0.00280052	0.0747437	1
Mmp9	0.00541825	0.119073	1
Msl1	0.148923	0.473275	1
Mtus1	0.156029	0.484786	1
Mxd1	0.033729	0.221608	1
Myo1d	0.124905	0.304753	1
Ndel1	0.137424	0.478491	1
Nedd9	0.0714898	0.445669	1
Nfat5	0.0902017	0.440251	1
Nfkbiz	0.0985832	0.267283	1
Nt5c2	0.244502	0.499385	1
Nudt4	0.111305	0.44638	1
Oas2	0.0498622	0.205832	1
Oas3	0.0444282	0.124312	1
Osbpl9	0.114222	0.364925	1
P2ry13	0.0453961	0.154328	1
Pacs1	0.205327	0.488723	1
Padi4	0.0327611	0.37978	1
Pag1	0.0697518	0.431154	1
Pcmtd1	0.183791	0.492773	1
Pde1b	0.0894766	0.294148	1
Pde7b	0.108272	0.218169	1
Pdlim5	0.121388	0.404113	1
Pfkfb4	0.0793933	0.438671	1
Phlda1	0.144973	0.396672	1
Phospho1	0.0549018	0.137936	1
Pi16	0.105455	0.346373	1
Picalm	0.056042	0.239816	1
Pik3r5	0.172884	0.424253	1
Pilra	0.0162111	0.344698	1
Pilrb1	0.0201211	0.468201	1
Pilrb2	0.0273485	0.481397	1
Pion	0.0312278	0.193836	1
Pip4k2a	0.194459	0.497565	1
Plaur	0.0693577	0.483712	1
Plbd1	0.00909662	0.47961	1
Plek	0.0717332	0.146286	1
Pnpla1	0.104724	0.370995	1
Pten	0.0700927	0.314575	1
Ptplad2	0.019729	0.110148	1
Ptprc	0.0408324	0.297873	1
Purg	0.0889206	0.314856	1
Pygl	0.0957989	0.452426	1
Rab11fip1	0.0936251	0.302546	1
Rap1gap2	0.0874588	0.482845	1
Rassf3	0.155264	0.354455	1
Rc3h2	0.114454	0.488611	1
Rdh12	0.050571	0.354769	1
Retnlg	0.00477508	0.0300786	1
Rgs2	0.106749	0.230516	1
Rin2	0.0582569	0.140609	1
Rlf	0.0544268	0.427191	1
Rnasel	0.0955346	0.26908	1
Rnf11	0.129329	0.286421	1
Rnf144a	0.100506	0.490823	1
S100a6	0.0116559	0.0892511	1
Samd9l	0.0122538	0.464644	1
Samhd1	0.0722249	0.148636	1
Samsn1	0.128915	0.468575	1
Satb1	0.167159	0.489126	1
Sc4mol	0.161038	0.327729	1
Scrg1	0.0216958	0.103756	1
Sema4a	0.144543	0.455789	1
Sipa1l2	0.13032	0.328144	1
Sirpb1a	0.0415871	0.18141	1
Skil	0.0911994	0.499848	1
Slc16a3	0.102698	0.303763	1
Slc27a4	0.111096	0.499763	1
Slc2a3	0.0430827	0.263269	1
Slc35a5	0.0553723	0.422344	1
Slc37a3	0.0487729	0.112179	1
Slc40a1	0.0446686	0.427786	1
Slc6a6	0.164282	0.484178	1
Slc7a11	0.0393499	0.0942726	1
Slfn1	0.00903	0.0807087	1
Slfn2	0.0445053	0.293852	1
Slfn4	0.0085805	0.151193	1
Snap23	0.112233	0.235272	1
Snrk	0.104752	0.431132	1
Snx18	0.136897	0.401481	1
Srpk2	0.130304	0.428623	1
Ssh2	0.0536354	0.35511	1
Stk17b	0.0332258	0.162012	1
Stk38	0.131618	0.377571	1
Stx11	0.0717024	0.296676	1
Stx17	0.207958	0.431047	1
Svil	0.0706097	0.452048	1
Tarm1	0.0477822	0.119155	1
Tcp11l2	0.0715989	0.40487	1
Thap6	0.106145	0.245237	1
Thbs1	0.013367	0.204787	1
Tinagl1	0.100952	0.43361	1
Tiparp	0.188388	0.453453	1
Tlr13	0.0117969	0.0777001	1
Tlr4	0.0613845	0.453945	1
Tlr8	0.0452017	0.0932243	1
Tmcc1	0.0510018	0.209038	1
Tmem154	0.0243023	0.349994	1
Tmem71	0.0507336	0.1403	1
Tob1	0.0650665	0.37723	1
Trem1	0.0856541	0.278901	1
Treml4	0.0677254	0.36659	1
Trim12a	0.0960486	0.252769	1
Trp53inp1	0.0187185	0.159192	1
Ttc39b	0.084844	0.419247	1
Ube2h	0.1127	0.244587	1
Ubl3	0.139478	0.435431	1
Ublcp1	0.143059	0.331327	1
Usp32	0.0453614	0.196452	1
Usp53	0.223099	0.478748	1
Vasp	0.16814	0.47819	1
Wdr44	0.227332	0.486231	1
Xdh	0.0584565	0.479961	1
Zcchc6	0.0665682	0.490223	1
Zfp276	0.214763	0.484815	1
Zfp36	0.0788992	0.164637	1
Zfp831	0.119121	0.308084	1
Zmym5	0.13004	0.495436	1
Zmynd11	0.218453	0.492009	1
Zyx	0.237592	0.490361	1

## Sheet: Group6
GENE_SYMBOL	GMP	NP	Neu
1110007C09Rik	0.415225	0.360542	1
1700037C18Rik	0.523951	0.463561	1
1700061G19Rik	0.666099	0.434077	1
1700094D03Rik	0.347913	0.261553	1
1700102P08Rik	0.6711	0.36182	1
1810013L24Rik	0.209438	0.409646	1
2010002M12Rik	0.0342426	0.0574726	1
2310008H04Rik	0.436287	0.493982	1
2310047M10Rik	0.328283	0.311731	1
2410131K14Rik	0.605724	0.355558	1
3110002H16Rik	0.386654	0.418444	1
3110043O21Rik	0.265701	0.243327	1
3110062M04Rik	0.382237	0.478413	1
5031414D18Rik	0.280953	0.382012	1
5031439G07Rik	0.612786	0.399911	1
5830416P10Rik	0.10458	0.177772	1
8430429K09Rik	0.799354	0.479459	1
Aacs	0.406399	0.452217	1
Aatk	0.541878	0.455187	1
Abcg3	0.297851	0.278272	1
Abhd1	0.447954	0.344206	1
Abtb1	0.184127	0.263169	1
Acrbp	0.369406	0.243067	1
Acss2	0.625594	0.460364	1
Acvrl1	0.107284	0.205851	1
Adam15	0.509587	0.399622	1
Adam19	0.0886077	0.0577827	1
Adam1a	0.451966	0.417467	1
Adcy4	0.632297	0.444085	1
Adipor1	0.264329	0.318688	1
Adora3	0.412054	0.258335	1
Adrb2	0.0862642	0.151226	1
AF251705	0.130306	0.191726	1
Ager	0.494969	0.464083	1
Agpat9	0.0933459	0.0765784	1
AI467606	0.282958	0.435765	1
AI607873	0.218235	0.42516	1
Aktip	0.32354	0.478279	1
Alox5ap	0.324278	0.423274	1
Amfr	0.396972	0.481527	1
Amn1	0.161501	0.271572	1
Ankrd13d	0.279896	0.306064	1
Anxa2	0.145438	0.282545	1
Ap3m2	0.713587	0.420903	1
Aph1c	0.290465	0.22258	1
Apobec1	0.120438	0.191465	1
Arap1	0.326621	0.261399	1
Arg2	0.0310673	0.0246217	1
Arhgap12	0.564256	0.310603	1
Arhgap18	0.392711	0.427182	1
Arhgap26	0.383311	0.352638	1
Arhgap5	0.433436	0.305089	1
Arhgap9	0.362003	0.476858	1
Arhgef3	0.18307	0.354529	1
Arl2bp	0.402058	0.293213	1
Arrdc3	0.0683489	0.120613	1
Arrdc4	0.278015	0.217197	1
Arsg	0.128006	0.18719	1
Atf3	0.494709	0.270777	1
Atg2a	0.513351	0.402433	1
Atg7	0.226563	0.445069	1
Atp1a3	0.342516	0.402066	1
Atp6v0a1	0.246001	0.300149	1
Atp6v1g1	0.517809	0.2836	1
Axl	0.913501	0.46015	1
B4galt3	0.284975	0.480879	1
B4galt5	0.485892	0.472405	1
BC021614	0.506301	0.300408	1
BC029214	0.8588	0.473281	1
Bcl10	0.34466	0.381238	1
Bcl3	0.243013	0.174996	1
Bloc1s3	0.562006	0.414664	1
Bsdc1	0.26635	0.418658	1
Btg1	0.20084	0.128361	1
C130050O18Rik	0.251194	0.41372	1
C1ra	0.727214	0.499417	1
Cage1	0.636723	0.337469	1
Camk1d	0.156517	0.080587	1
Camta2	0.299506	0.298442	1
Carns1	0.241914	0.129372	1
Casp1	0.400855	0.417199	1
Ccdc111	0.279896	0.323693	1
Ccdc12	0.895099	0.450585	1
Ccdc80	0.293078	0.309202	1
Ccl6	0.0470201	0.0268157	1
Ccm2	0.576399	0.461618	1
Ccndbp1	0.340928	0.406661	1
Cd14	0.496805	0.363715	1
Cd300a	0.385265	0.230428	1
Cd300lb	0.124535	0.144301	1
Cd38	0.452561	0.390223	1
Cd52	0.184615	0.332903	1
Cd53	0.258903	0.44183	1
Cd82	0.250613	0.369797	1
Cd84	0.0752745	0.117815	1
Cdc42se1	0.361568	0.396665	1
Cdh23	0.753132	0.392937	1
Cdk17	0.269336	0.339938	1
Cdk2ap2	0.572997	0.48444	1
Cdkl3	0.491343	0.262874	1
Ceacam18	0.712014	0.459524	1
Celsr3	0.407252	0.353023	1
Cept1	0.281585	0.496376	1
Cfp	0.274096	0.27404	1
Chac2	0.27869	0.327906	1
Chmp5	0.354052	0.466341	1
Cish	0.501409	0.465794	1
Clec1b	0.281376	0.26006	1
Clec4a1	0.438425	0.419236	1
Clec4a3	0.411457	0.308091	1
Clec4d	0.0172639	0.0156405	1
Clec4n	0.120181	0.061133	1
Clec7a	0.0959269	0.112808	1
Clec9a	0.482208	0.45808	1
Cln3	0.183444	0.322568	1
Clock	0.736056	0.487509	1
Cmtm6	0.180612	0.340629	1
Cradd	0.610574	0.457328	1
Creb3	0.595814	0.464728	1
Crebl2	0.337261	0.420724	1
Csf3r	0.113637	0.118164	1
Csnk1e	0.486593	0.281233	1
Ctse	0.192309	0.12908	1
Cwf19l2	0.220236	0.395624	1
Cyb5r1	0.585185	0.393266	1
Cyp4f18	0.0663477	0.0527856	1
Cyth4	0.434123	0.392498	1
D16Ertd472e	0.871587	0.49435	1
D330041H03Rik	0.501243	0.474764	1
D4Wsu53e	0.348953	0.394524	1
Dab2ip	0.363015	0.381707	1
Dazap2	0.548502	0.424844	1
Dcaf11	0.654325	0.458343	1
Ddit3	0.437839	0.22442	1
Dedd2	0.633529	0.399548	1
Dennd3	0.15498	0.158777	1
Dhx40	0.233313	0.322505	1
Dhx58	0.45963	0.34474	1
Dlgap4	0.480655	0.253008	1
Dnajb13	0.638381	0.459018	1
Dnajc28	0.39246	0.241176	1
Dusp16	0.310047	0.181955	1
Dusp6	0.208837	0.160294	1
E030030I06Rik	0.728975	0.367653	1
Eid1	0.613434	0.318724	1
Eif2c4	0.236755	0.319648	1
Eif4ebp3	0.597961	0.462165	1
Elac1	0.466246	0.382596	1
Ell	0.661595	0.461617	1
Ell2	0.147299	0.118659	1
Ell3	0.853909	0.433632	1
Emr1	0.414345	0.243793	1
Epha1	0.268465	0.152941	1
Epsti1	0.350298	0.320866	1
Etohi1	0.876708	0.478384	1
Exoc6b	0.25403	0.491749	1
Ezh1	0.325012	0.416147	1
Fam102a	0.376252	0.474525	1
Fam103a1	0.431522	0.450485	1
Fam114a1	0.29353	0.162513	1
Fam134b	0.142748	0.249381	1
Fam32a	0.468206	0.41618	1
Fam63a	0.251547	0.312673	1
Fas	0.0712483	0.0891349	1
Fbrs	0.345371	0.49922	1
Fbxl12	0.548187	0.413555	1
Fbxl20	0.373717	0.252062	1
Fbxl22	0.501024	0.283117	1
Fcer1g	0.277873	0.449873	1
Fcgr3	0.345681	0.274903	1
Fchsd1	0.499016	0.353686	1
Fgl2	0.168441	0.121817	1
Fhod1	0.45124	0.490576	1
Fkbpl	0.803553	0.468705	1
Flot1	0.351631	0.497885	1
Fnip2	0.307163	0.348829	1
Fos	0.11683	0.119368	1
Fosl2	0.133367	0.255691	1
Foxj2	0.267712	0.385922	1
Fpr1	0.127766	0.0736489	1
Frat1	0.687075	0.364056	1
Fuca1	0.740109	0.4896	1
Furin	0.359296	0.488365	1
G0s2	0.174688	0.322992	1
Gab2	0.537873	0.494369	1
Gabarap	0.411899	0.40649	1
Gabarapl2	0.438212	0.482172	1
Gabbr1	0.112628	0.0872228	1
Gadd45a	0.0748186	0.147708	1
Gadd45b	0.725676	0.470606	1
Galm	0.261132	0.49178	1
Gbp2	0.220701	0.13432	1
Gbp6	0.252414	0.426686	1
Gcnt2	0.12324	0.156826	1
Gdpd3	0.205772	0.307212	1
Ggt5	0.133046	0.1186	1
Ghdc	0.314702	0.321137	1
Gm10814	0.73735	0.446802	1
Gm13363	0.310475	0.422432	1
Gm14420	0.5731	0.355607	1
Gm2382	0.421158	0.447035	1
Gm5150	0.0358485	0.0452558	1
Gm8979	0.363217	0.435701	1
Gmfg	0.484966	0.443103	1
Golm1	0.461732	0.45995	1
Gpc2	0.793613	0.476001	1
Gpr126	0.571244	0.286038	1
Gpr137b-ps	0.0504668	0.0342431	1
Gpr146	0.460435	0.425888	1
Gpr65	0.157209	0.260826	1
Gpsm3	0.239275	0.46756	1
Gramd1a	0.413578	0.42159	1
Grina	0.0851702	0.0920052	1
Gripap1	0.274923	0.440168	1
Grk4	0.514395	0.359301	1
Grk5	0.180767	0.114037	1
Gsdmd	0.536995	0.486283	1
Gsr	0.397824	0.413522	1
Gtdc1	0.213212	0.399759	1
Gvin1	0.27962	0.348434	1
Gyk	0.130472	0.204938	1
H2-D1	0.572418	0.290242	1
H2-K2	0.150241	0.127884	1
Hal	0.437185	0.396031	1
Hbp1	0.219413	0.395368	1
Hcfc1r1	0.88109	0.486463	1
Hcls1	0.301081	0.498848	1
Hcst	0.450459	0.443222	1
Hdc	0.363963	0.326092	1
Herc4	0.319352	0.332803	1
Hexim1	0.376098	0.454954	1
Hgsnat	0.352651	0.322208	1
Hiat1	0.415828	0.44007	1
Hip1	0.273072	0.149662	1
Hist1h1c	0.333341	0.33495	1
Hmha1	0.421171	0.442927	1
Hmox1	0.282936	0.318555	1
Hpcal1	0.42814	0.407926	1
Hsd17b11	0.501928	0.476929	1
Hsh2d	0.388789	0.2747	1
Hspbap1	0.453487	0.287062	1
Ids	0.349697	0.333363	1
Ier2	0.283449	0.409618	1
Ier5	0.136141	0.184702	1
Ifi27l1	0.564503	0.39826	1
Ifi27l2a	0.129659	0.0750293	1
Ifitm2	0.678849	0.454699	1
Ifitm3	0.235991	0.369987	1
Ifitm5	0.461229	0.34267	1
Ifnar1	0.392473	0.349319	1
Ifngr2	0.234725	0.269846	1
Ifrd1	0.492795	0.34455	1
Il10ra	0.456912	0.295706	1
Il10rb	0.354734	0.42906	1
Il13ra1	0.0401724	0.0569253	1
Il15	0.195081	0.237625	1
Il17ra	0.193279	0.223058	1
Il1b	0.0184956	0.0172197	1
Il1rn	0.0527616	0.101143	1
Il4ra	0.419653	0.374396	1
Ing4	0.517446	0.36424	1
Inpp5k	0.57596	0.396878	1
Irak2	0.237414	0.299973	1
Irak4	0.252731	0.490658	1
Irf1	0.415979	0.292034	1
Irf7	0.0937326	0.136019	1
Irf9	0.387091	0.287626	1
Irgm1	0.509186	0.292988	1
Irgm2	0.323916	0.218104	1
Isg20	0.320468	0.23111	1
Itga8	0.323182	0.194004	1
Itgal	0.298219	0.451116	1
Jund	0.286441	0.237336	1
Kcnrg	0.203035	0.31774	1
Kctd11	0.531957	0.493591	1
Kdm5b	0.257651	0.342621	1
Kiss1r	0.372883	0.264777	1
Klf2	0.181833	0.28615	1
Klhl2	0.132712	0.12876	1
Klhl25	0.727789	0.468546	1
Lbh	0.696585	0.446098	1
Lcp1	0.241749	0.454502	1
Lfng	0.350574	0.188275	1
Lilra6	0.0285819	0.0478497	1
Limd2	0.606563	0.489191	1
Lins	0.198044	0.232476	1
Lipa	0.854258	0.484228	1
Lipe	0.472614	0.421452	1
Litaf	0.162743	0.276131	1
Lmbr1l	0.432317	0.349902	1
Lpcat2	0.151531	0.263891	1
Lpp	0.341168	0.363206	1
Lrrc25	0.198472	0.155156	1
Lrrc27	0.497481	0.48123	1
Lsr	0.75094	0.432522	1
Lst1	0.232788	0.313906	1
Ltb	0.121076	0.161948	1
Lyrm1	0.698259	0.43898	1
Map1lc3b	0.445018	0.252066	1
Map3k5	0.209168	0.330643	1
Map4k4	0.169828	0.21215	1
Mapk1ip1	0.645681	0.373787	1
March1	0.300709	0.25597	1
Max	0.265696	0.304346	1
Mblac2	0.598234	0.345464	1
Mcl1	0.144061	0.214693	1
Mdk	0.925814	0.479773	1
Mfsd6l	0.672574	0.488228	1
Mfsd9	0.349943	0.455882	1
Mgat4a	0.226722	0.161044	1
Mical1	0.552434	0.399785	1
Midn	0.303222	0.492127	1
Mknk1	0.301764	0.432936	1
Mov10	0.207702	0.135532	1
Mpeg1	0.159878	0.201171	1
Mrc1	0.703177	0.356812	1
Mrpl33	0.466499	0.308651	1
Mthfs	0.630259	0.442267	1
Mvp	0.505055	0.275057	1
Myadm	0.0687392	0.0607154	1
Myd88	0.347877	0.400172	1
Mylip	0.216718	0.377182	1
N4bp2l1	0.335181	0.370472	1
Nadk	0.253186	0.451745	1
Nampt	0.249412	0.32093	1
Nat8l	0.453851	0.420917	1
Nat9	0.797311	0.476412	1
Nbeal2	0.243893	0.410055	1
Ncf2	0.269746	0.335794	1
Nckap1l	0.305975	0.49336	1
Ndst1	0.217463	0.369478	1
Neurl3	0.198139	0.129695	1
Nfe2	0.542291	0.455731	1
Nfkbid	0.282967	0.433833	1
Ngly1	0.261071	0.311601	1
Nlrp3	0.0819062	0.0417751	1
Nmi	0.480393	0.44736	1
Nod1	0.536741	0.489944	1
Notch2	0.146896	0.256539	1
Npff	0.751589	0.416689	1
Nr4a1	0.350917	0.419485	1
Nradd	0.278634	0.301278	1
Oas1a	0.388366	0.291053	1
Oas1b	0.170553	0.238888	1
Oas1c	0.374375	0.210883	1
Oas1g	0.383502	0.291592	1
Ogt	0.207742	0.185527	1
Osgin1	0.237705	0.139792	1
Osm	0.133521	0.127439	1
Ostf1	0.243385	0.465779	1
Otud5	0.519207	0.472782	1
Ovgp1	0.0981567	0.105435	1
Paip2	0.574712	0.434519	1
Parp10	0.585498	0.336968	1
Parp12	0.284219	0.343396	1
Parp14	0.124887	0.246644	1
Parp3	0.622342	0.444427	1
Parp9	0.275499	0.327907	1
Pbxip1	0.161151	0.256549	1
Pcmtd2	0.175449	0.225014	1
Pde4b	0.410164	0.277795	1
Pdlim2	0.378931	0.49986	1
Pdlim7	0.214071	0.19769	1
Pdzd3	0.734134	0.367595	1
Pef1	0.555006	0.406684	1
Per1	0.44839	0.338781	1
Phf1	0.182441	0.192823	1
Phf21a	0.242721	0.300384	1
Phyh	0.421213	0.299834	1
Pid1	0.814104	0.469572	1
Pigb	0.436969	0.22512	1
Pik3cd	0.5742	0.433739	1
Pik3r6	0.262518	0.376584	1
Pim1	0.511165	0.301113	1
Pira1	0.00923324	0.0091663	1
Pla2g7	0.0173762	0.0248	1
Pld3	0.719532	0.457114	1
Plk3	0.203735	0.11658	1
Plxnb3	0.859458	0.455065	1
Pnpla7	0.316466	0.36237	1
Por	0.371094	0.206664	1
Ppp1r3b	0.194707	0.217687	1
Ppp1r3d	0.146456	0.22107	1
Pqlc3	0.166875	0.282072	1
Pramef8	0.427114	0.379628	1
Prex1	0.281749	0.274682	1
Prickle3	0.252707	0.410466	1
Prkab1	0.34116	0.427526	1
Prkcd	0.295531	0.442031	1
Proca1	0.300763	0.441563	1
Prorsd1	0.744026	0.461069	1
Prr13	0.1463	0.143725	1
Prrg2	0.552264	0.316946	1
Psap	0.549345	0.389938	1
Pstpip1	0.471379	0.486585	1
Ptger2	0.296967	0.486179	1
Ptk2b	0.341611	0.496093	1
Ptp4a1	0.2844	0.457606	1
Ptpn1	0.32949	0.489728	1
Ptpn18	0.573358	0.471594	1
Pts	0.912199	0.476831	1
Rab11a	0.337717	0.496196	1
Rab11fip4	0.348016	0.294667	1
Rab23	0.22387	0.159291	1
Rab4b	0.558305	0.474656	1
Raf1	0.502601	0.309757	1
Ralgps1	0.186449	0.361925	1
Rara	0.11631	0.0719917	1
Rasgrp4	0.203899	0.313664	1
Rassf5	0.34562	0.364763	1
Rb1cc1	0.374901	0.458176	1
Rbm38	0.874	0.467084	1
Rbm47	0.0925213	0.0566928	1
Rchy1	0.240358	0.32687	1
Rdh5	0.379871	0.421748	1
Relb	0.556568	0.374459	1
Relt	0.300716	0.395472	1
Rfesd	0.691281	0.499658	1
Rgs14	0.256794	0.494793	1
Rhbdf2	0.165686	0.294327	1
Rhof	0.274592	0.286942	1
Rhoq	0.757036	0.426552	1
Rin3	0.460777	0.384696	1
Rit1	0.401274	0.323279	1
Rnf114	0.673308	0.398255	1
Rnf13	0.125471	0.222519	1
Rnf145	0.445166	0.496109	1
Rnf149	0.146012	0.110692	1
Rnf167	0.281524	0.364284	1
Rnf25	0.390268	0.350139	1
Rnf31	0.541666	0.457683	1
Rnf34	0.348881	0.384668	1
Rnf44	0.349763	0.462397	1
Rps6ka4	0.925141	0.491149	1
Rsad2	0.0838541	0.0473088	1
Rtn4	0.364057	0.479936	1
Rtp4	0.0405893	0.0366036	1
Rxra	0.605966	0.332215	1
S100a11	0.227593	0.314919	1
Sat1	0.203318	0.261919	1
Sbno2	0.324901	0.402445	1
Scarb2	0.88325	0.472671	1
Sdcbp	0.391802	0.447689	1
Sell	0.276606	0.245027	1
Sema4d	0.16948	0.284385	1
Senp2	0.256243	0.414209	1
Sepn1	0.386186	0.226663	1
Sepp1	0.44085	0.283806	1
Serinc5	0.294192	0.423933	1
Serp1	0.548398	0.483265	1
Sertad1	0.473887	0.412041	1
Sertad3	0.383232	0.348379	1
Sesn2	0.221549	0.117373	1
Sft2d2	0.304681	0.411187	1
Sfxn5	0.0872698	0.0565964	1
Sgk1	0.159569	0.299198	1
Sgms1	0.143555	0.122436	1
Sgpl1	0.433951	0.437331	1
Sh2d3c	0.221553	0.166646	1
Sh3glb1	0.0993021	0.114383	1
Shisa5	0.467172	0.26926	1
Sidt2	0.620808	0.337562	1
Sik1	0.271138	0.378438	1
Sirpa	0.239912	0.407617	1
Sirpb1b	0.0344055	0.0368206	1
Sla2	0.774493	0.426736	1
Slc11a1	0.0608903	0.0590886	1
Slc15a3	0.0416776	0.0527384	1
Slc25a37	0.343643	0.356122	1
Slc25a45	0.601259	0.496029	1
Slc2a1	0.531392	0.297949	1
Slc38a9	0.558397	0.450697	1
Slc44a1	0.0714155	0.0780901	1
Slfn5	0.0874357	0.138527	1
Slfn8	0.11049	0.147941	1
Smap2	0.230793	0.310257	1
Smox	0.261144	0.197961	1
Smpdl3a	0.339151	0.48053	1
Sntb1	0.40198	0.217155	1
Snx10	0.295315	0.38229	1
Snx20	0.321631	0.355878	1
Soat1	0.370527	0.487638	1
Spata1	0.383722	0.31857	1
Spata2L	0.596369	0.485042	1
Spop	0.381704	0.476918	1
Ss18l1	0.757005	0.436025	1
Ssh3	0.590092	0.305269	1
Stat5b	0.633196	0.487688	1
Stk38l	0.461698	0.373852	1
Stk40	0.134417	0.22447	1
Ston2	0.23875	0.354755	1
Stx7	0.25047	0.498794	1
Sulf2	0.501704	0.301805	1
Syf2	0.6415	0.42739	1
Syp	0.565694	0.441465	1
Syt11	0.589152	0.299151	1
Tagln	0.568254	0.362918	1
Taldo1	0.556614	0.361597	1
Taz	0.795843	0.472634	1
Tbc1d10c	0.276843	0.37382	1
Tbc1d15	0.374791	0.37546	1
Tbc1d23	0.112397	0.205424	1
Tbce	0.375981	0.474013	1
Tbxas1	0.691695	0.400072	1
Tcta	0.625162	0.425673	1
Tctex1d2	0.855382	0.430044	1
Tdrd7	0.15883	0.310064	1
Tec	0.574197	0.345192	1
Tgfbi	0.106058	0.146757	1
Tgfbr2	0.44106	0.291942	1
Tgm1	0.486917	0.308567	1
Tgm2	0.310319	0.220109	1
Timp2	0.0564	0.0937114	1
Tk2	0.460546	0.395009	1
Tle3	0.37227	0.467812	1
Tlr2	0.107189	0.0981677	1
Tlr6	0.190908	0.117607	1
Tmc4	0.266709	0.259023	1
Tmem120a	0.406556	0.230588	1
Tmem127	0.285035	0.473592	1
Tmem140	0.206094	0.279124	1
Tmem184b	0.388816	0.224356	1
Tmem63b	0.522159	0.45599	1
Tmub2	0.635354	0.483952	1
Tnfaip2	0.204547	0.358891	1
Tnfaip6	0.237935	0.444459	1
Tnfaip8l2	0.399634	0.30345	1
Tnfrsf1a	0.503432	0.457456	1
Tnfsf14	0.289889	0.241699	1
Tor1aip1	0.275567	0.475198	1
Tpcn2	0.27971	0.497603	1
Tpd52	0.0942396	0.0861815	1
Tprgl	0.430949	0.376991	1
Trib1	0.122657	0.222317	1
Trim25	0.410867	0.26518	1
Trim30a	0.111865	0.126148	1
Trim30d	0.058219	0.0635572	1
Trove2	0.471732	0.493409	1
Trp53bp2	0.380663	0.424896	1
Trpm2	0.0561661	0.0458172	1
Trps1	0.125484	0.119033	1
Tsc22d3	0.294842	0.342871	1
Tsga10	0.690823	0.429937	1
Tspyl1	0.397066	0.434234	1
Ttll3	0.204738	0.386472	1
Ttyh3	0.674209	0.472338	1
Txnip	0.21874	0.253635	1
Txnl4b	0.334853	0.374554	1
Tyrobp	0.301702	0.353633	1
Uba7	0.682386	0.383298	1
Ubap1	0.258381	0.33657	1
Ube2b	0.19229	0.253834	1
Ube2r2	0.422405	0.460357	1
Ulk1	0.35084	0.293455	1
Ulk3	0.551561	0.39872	1
Unc119	0.410532	0.430954	1
Usp3	0.397098	0.404508	1
Usp35	0.764294	0.46932	1
Vti1b	0.426461	0.433258	1
Xaf1	0.368472	0.239205	1
Xpo6	0.467728	0.327572	1
Zbp1	0.273493	0.13861	1
Zbtb26	0.317928	0.468261	1
Zbtb37	0.279187	0.414533	1
Zbtb39	0.363787	0.339813	1
Zbtb42	0.300158	0.307561	1
Zcchc2	0.272942	0.458911	1
Zdhhc9	0.499472	0.386417	1
Zfand5	0.273514	0.446739	1
Zfand6	0.309073	0.460306	1
Zfhx3	0.208475	0.366678	1
Zfp106	0.421514	0.415366	1
Zfp119b	0.413559	0.372079	1
Zfp174	0.898995	0.462351	1
Zfp182	0.368473	0.284142	1
Zfp69	0.717567	0.387996	1
Zfp740	0.621227	0.49148	1
Zfyve1	0.40691	0.434367	1
Zfyve26	0.662872	0.462581	1
Zhx2	0.231544	0.365987	1
Zkscan6	0.435329	0.437635	1
Zmat1	0.385153	0.426732	1
Zmynd8	0.622189	0.441216	1
Znrf1	0.575574	0.461509	1
Zswim6	0.103094	0.201755	1

## Sheet: Group7
GENE_SYMBOL	GMP	NP	Neu
0610030E20Rik	0.202629	0.91157	1
1100001G20Rik	0.0285031	0.77065	1
1110008P14Rik	0.399226	0.899845	1
1110037F02Rik	0.396991	1.58306	1
1300018J18Rik	0.76368	1.74328	1
1600012H06Rik	0.37024	0.961116	1
1700010I14Rik	0.286662	0.683621	1
2210018M11Rik	0.282291	1.27562	1
2310035C23Rik	0.294471	0.681008	1
2610005L07Rik	0.571238	1.91746	1
2700049A03Rik	0.492204	1.59054	1
3110052M02Rik	0.250623	0.966675	1
3110057O12Rik	0.538781	1.20222	1
4632428N05Rik	0.120467	0.600877	1
4930402H24Rik	0.240207	0.873451	1
4930523C07Rik	0.29318	0.878064	1
4930562F07Rik	0.201089	1.51291	1
4930579G18Rik	0.603266	1.40987	1
4931406P16Rik	0.55186	1.37604	1
4932438A13Rik	0.0726802	0.633231	1
4933411K20Rik	0.397924	1.5274	1
4933426M11Rik	0.255881	0.548055	1
5330426P16Rik	0.061409	0.756441	1
6430548M08Rik	0.0341181	0.587356	1
6720456H20Rik	0.771889	1.75477	1
6820431F20Rik	0.553249	1.71439	1
9930021J03Rik	0.332812	0.760345	1
A230046K03Rik	0.120547	0.865102	1
A530032D15Rik	0.317466	0.705021	1
A530054K11Rik	0.290191	0.65456	1
A630007B06Rik	0.112109	1.22385	1
A830080D01Rik	0.285193	0.957636	1
AA987161	0.184686	0.720285	1
Aak1	0.38308	1.26493	1
Abcc5	0.222033	1.49665	1
Abcd2	0.147413	0.596242	1
Abhd13	0.315101	0.999538	1
Abhd2	0.430077	1.39583	1
Abhd5	0.143843	1.67354	1
Abi1	0.157247	0.614789	1
Abr	0.315175	0.701264	1
Acad11	0.260173	1.06097	1
Acadsb	0.168811	0.803337	1
Acap2	0.104322	0.892856	1
Acbd3	0.385189	0.868977	1
Acpp	0.0613986	0.852091	1
Acsl1	0.217698	1.17479	1
Acsl4	0.282115	0.83564	1
Actn1	0.0975844	0.585468	1
Actr2	0.290898	0.671932	1
Actr3	0.320083	0.680456	1
Adam10	0.370666	1.24797	1
Add1	0.339103	0.786461	1
Add3	0.117647	0.60577	1
Adnp	0.455152	1.21424	1
Adpgk	0.0582013	0.857766	1
Aff1	0.330524	1.1944	1
Aff4	0.206436	0.834903	1
Aftph	0.217578	0.509833	1
Agap1	0.152465	1.42276	1
Agfg1	0.254505	1.08221	1
Aggf1	0.596194	1.42533	1
Agl	0.114115	0.895677	1
Agpat2	0.397173	1.54238	1
Agps	0.401752	1.80876	1
Agtpbp1	0.175164	1.10598	1
Ahi1	0.467321	0.963479	1
Ahsa2	0.338694	0.900451	1
AI987944	0.212796	0.737832	1
Aifm2	0.607793	1.83715	1
Akap10	0.482734	1.18584	1
Akap9	0.435203	1.58441	1
Akirin1	0.343022	0.828845	1
Akna	0.141109	0.56495	1
Alcam	0.275562	0.669672	1
Aldh2	0.49976	1.09604	1
Aldh3a2	0.13076	0.739371	1
Aldh3b1	0.089093	0.594572	1
Alg13	0.789697	1.94457	1
Alox5	0.0688565	0.708721	1
Ammecr1	0.354099	1.5118	1
Amotl2	0.665446	1.88682	1
Ampd3	0.0376661	0.509562	1
Ankfy1	0.325941	0.829952	1
Ankhd1	0.31902	1.22221	1
Ankrd11	0.317797	1.05348	1
Ankrd12	0.10142	1.14052	1
Ankrd13c	0.301154	1.19701	1
Ankrd17	0.5714	1.72117	1
Ankrd28	0.703541	1.78795	1
Ankrd44	0.134524	0.550488	1
Ano10	0.117471	0.544344	1
Anxa1	0.117458	0.931605	1
Anxa11	0.191288	0.593824	1
Anxa7	0.454259	1.14921	1
Aoah	0.123628	1.61688	1
Ap1g1	0.300788	0.808138	1
Ap2a2	0.602527	1.70914	1
Ap3b1	0.382285	0.92779	1
Ap3m1	0.399968	1.26165	1
Ap4e1	0.494186	1.36656	1
Apaf1	0.235681	1.43149	1
Apbb1ip	0.202467	0.504921	1
Apc	0.222607	0.850944	1
App	0.171982	1.22398	1
Appl1	0.248088	1.49809	1
Arap2	0.475376	1.93078	1
Arfgef1	0.110755	1.39404	1
Arfgef2	0.419561	1.41828	1
Arhgap15	0.122277	0.597606	1
Arhgap27	0.44432	0.946048	1
Arhgap30	0.186249	0.599337	1
Arhgap4	0.187042	0.639352	1
Arhgdib	0.552634	1.14178	1
Arhgef11	0.31089	1.33385	1
Arhgef12	0.248623	0.633117	1
Arhgef6	0.258206	1.50544	1
Arid1a	0.546843	1.22745	1
Arid2	0.297228	1.62317	1
Arid3a	0.172784	0.799848	1
Arid3b	0.14004	0.829161	1
Arid5b	0.325758	1.71365	1
Arih1	0.211629	0.582715	1
Arl13b	0.611466	1.5307	1
Arl5a	0.629173	1.32218	1
Arl5b	0.33024	0.966472	1
Arl6ip6	0.365863	1.17494	1
Arl8a	0.264467	0.64224	1
Arnt	0.348511	0.699691	1
Arrb2	0.147387	0.728148	1
Asap1	0.332342	0.986332	1
Ash1l	0.225106	1.05646	1
Asnsd1	0.364993	0.981543	1
Asxl1	0.242963	0.509215	1
Asxl2	0.496094	1.66762	1
Atad2b	0.212061	1.0053	1
Ate1	0.331748	1.00192	1
Atf2	0.266056	0.668551	1
Atf7ip	0.261182	0.614429	1
Atg16l2	0.463463	1.02286	1
Atg4a	0.448648	1.32872	1
Atg9a	0.256454	0.825232	1
Atp11a	0.122607	0.518884	1
Atp11b	0.158496	0.679296	1
Atp11c	0.175015	1.23608	1
Atp2a3	0.733436	1.86631	1
Atp2b1	0.194036	0.616724	1
Atp2c1	0.0805175	0.659152	1
Atp6v1a	0.269246	1.13003	1
Atp6v1d	0.336631	0.687218	1
Atp8a1	0.151178	1.09588	1
Atrn	0.164766	1.12608	1
Atrnl1	0.207308	1.21021	1
Atrx	0.193693	1.60118	1
Atxn1	0.339632	0.747938	1
Atxn1l	0.645206	1.47239	1
Atxn7	0.312171	0.715424	1
Atxn7l1	0.364422	0.731224	1
AU019823	0.642919	1.43837	1
Avl9	0.171722	0.832646	1
AW209491	0.855077	1.98883	1
Azi2	0.337504	0.739234	1
Azin1	0.311453	0.769422	1
B230219D22Rik	0.392546	1.65426	1
B3gnt2	0.418393	1.1493	1
B430306N03Rik	0.0420971	0.587521	1
Bank1	0.166547	1.0627	1
Baz1a	0.351916	1.90507	1
Baz2a	0.215343	0.731339	1
Baz2b	0.109285	0.543623	1
BC003331	0.557345	1.17454	1
Bcl2l11	0.527934	1.06104	1
Bcl2l15	0.78892	1.64987	1
Bcorl1	0.486394	1.48441	1
Bdp1	0.320629	1.65464	1
Bhlhe40	0.288575	1.50258	1
Bin2	0.291506	0.616878	1
Birc2	0.341258	0.713167	1
Birc6	0.362225	1.13603	1
Bmp2k	0.215474	1.39068	1
Bnip2	0.369761	0.824181	1
Bnip3l	0.242352	0.808402	1
Bod1l	0.558091	1.21402	1
Bptf	0.244116	1.13433	1
Brd3	0.390794	1.01201	1
Brd8	0.661482	1.59585	1
Brd9	0.639458	1.35301	1
Brwd1	0.538521	1.31477	1
Brwd3	0.145401	0.725387	1
Btbd10	0.207879	0.927518	1
Btbd7	0.240017	1.1816	1
C130026I21Rik	0.236265	0.517959	1
C1galt1	0.207271	1.59799	1
C1rl	0.295199	1.1343	1
C78339	0.255256	0.981541	1
Cab39	0.346945	0.995595	1
Calcrl	0.147528	1.08356	1
Calm1	0.367028	1.07738	1
Camp	0.00996803	1.70137	1
Cap1	0.213453	0.611565	1
Capn1	0.219943	0.518379	1
Capn7	0.361228	0.960398	1
Capza1	0.232057	0.654107	1
Capza2	0.413142	0.981392	1
Car15	0.763226	1.72998	1
Card10	0.227697	1.04968	1
Casd1	0.261623	0.784783	1
Cask	0.172097	0.518758	1
Casp4	0.150674	0.598479	1
Cast	0.0993435	0.724243	1
Cbl	0.187319	1.6106	1
Ccar1	0.481453	1.0751	1
Ccdc125	0.10366	0.88584	1
Ccdc25	0.748661	1.95052	1
Ccdc41	0.535988	1.56421	1
Ccdc55	0.267518	0.623511	1
Ccdc88b	0.362926	0.742262	1
Ccdc88c	0.351654	0.942618	1
Ccnc	0.308496	0.829306	1
Ccnd3	0.339156	1.0298	1
Ccng1	0.364228	0.752622	1
Ccng2	0.176112	0.63777	1
Ccnl1	0.238856	0.54846	1
Ccno	0.151562	0.581771	1
Ccnt1	0.330486	1.6328	1
Ccnt2	0.358907	0.812371	1
Ccnyl1	0.108101	1.27686	1
Cd164	0.327568	0.719354	1
Cd177	0.0104732	1.09404	1
Cd200r1	0.121895	0.510118	1
Cd24a	0.157263	0.603595	1
Cd47	0.497682	1.01454	1
Cd9	0.12517	0.764755	1
Cd97	0.0874258	0.684589	1
Cdadc1	0.386934	1.016	1
Cdc14a	0.172113	0.677688	1
Cdc27	0.324542	1.33675	1
Cdc37l1	0.385552	1.0117	1
Cdc40	0.469091	0.958291	1
Cdc73	0.389866	1.52485	1
Cdk12	0.232205	1.21839	1
Cdk13	0.2117	0.739839	1
Cdkn2d	0.21325	0.68215	1
Cdr2	0.470916	1.67772	1
Cdyl2	0.778707	1.95018	1
Ceacam1	0.0231497	1.60636	1
Cebpz	0.475436	1.11331	1
Celf1	0.513641	1.17299	1
Celf2	0.201416	0.568315	1
Cep110	0.282808	1.9154	1
Cep120	0.280382	0.755068	1
Cep170	0.130889	0.508295	1
Cep350	0.214042	1.12008	1
Cep70	0.631728	1.90844	1
Cflar	0.201054	0.801179	1
Cggbp1	0.387583	0.952335	1
Chd1	0.237978	1.22703	1
Chd2	0.1459	0.82467	1
Chd6	0.640382	1.49116	1
Chd7	0.121091	0.6151	1
Chd8	0.457021	1.07652	1
Chi3l1	0.00750153	0.55144	1
Chmp1b	0.173799	0.570203	1
Chst11	0.395506	0.940674	1
Chst15	0.168615	0.523881	1
Chuk	0.362541	0.898165	1
Cib2	0.331147	0.777937	1
Cited2	0.534869	1.8129	1
Ckap4	0.182857	0.870445	1
Cklf	0.127415	0.781994	1
Clasp1	0.235468	1.11053	1
Clcn3	0.607572	1.88104	1
Cldn1	0.0389147	1.8789	1
Cldn12	0.841858	1.94144	1
Clec4a2	0.0544645	0.909436	1
Clec5a	0.0534796	0.792419	1
Clint1	0.423441	1.0745	1
Clip1	0.157159	0.542315	1
Clk4	0.215624	0.623429	1
Cltc	0.293904	0.964436	1
Cnn2	0.172343	0.621758	1
Cnnm2	0.605178	1.41129	1
Cnot4	0.324649	1.00564	1
Cnot6l	0.47538	1.15193	1
Cnot7	0.334536	1.17807	1
Col20a1	0.500255	1.34013	1
Col4a3bp	0.136295	0.762618	1
Copg2	0.402253	1.37492	1
Cotl1	0.297338	0.668299	1
Cpeb2	0.246651	0.558846	1
Cpne3	0.0517382	1.56394	1
Crbn	0.306921	0.896827	1
Creb1	0.322023	0.899413	1
Crebbp	0.266437	0.87501	1
Crk	0.1993	0.700745	1
Crkl	0.623618	1.63159	1
Crnkl1	0.304992	0.978631	1
Crot	0.335729	0.964557	1
Crtc3	0.493191	1.11773	1
Crybg3	0.224598	0.842825	1
Csf2ra	0.246764	0.53538	1
Csf2rb	0.25599	0.681812	1
Csf2rb2	0.242543	0.741323	1
Csgalnact2	0.552657	1.16654	1
Csnk1g1	0.238023	0.731069	1
Csnk2a1	0.555477	1.165	1
Cspp1	0.292769	1.14091	1
Cstf3	0.600461	1.26053	1
Ctbp2	0.536127	1.80845	1
Ctbs	0.218023	0.892325	1
Ctcf	0.657458	1.85336	1
Ctdsp1	0.462446	0.940496	1
Ctnna1	0.438746	1.43695	1
Ctsh	0.319006	0.771655	1
Cul3	0.193284	0.952631	1
Cwc22	0.661126	1.42077	1
Cyb5r4	0.133317	0.602968	1
Cybb	0.0206045	1.48953	1
Cyfip1	0.334838	0.998636	1
Cyfip2	0.207661	1.19705	1
Cyld	0.203341	0.772255	1
D14Abb1e	0.385897	1.83562	1
D5Ertd579e	0.321372	1.11679	1
D930015E06Rik	0.351948	0.984461	1
Daam1	0.586979	1.25681	1
Dach1	0.133641	1.14279	1
Dapk2	0.246938	0.90794	1
Dars	0.555604	1.3399	1
Dcaf5	0.372579	0.785244	1
Dcaf6	0.162284	0.553369	1
Dck	0.174273	0.590215	1
Dclre1b	0.44553	1.05013	1
Dclre1c	0.165093	0.596136	1
Dcp2	0.780848	1.68828	1
Dcun1d3	0.188367	0.643198	1
Ddb2	0.791419	1.80737	1
Ddhd1	0.853224	1.85177	1
Ddx3x	0.253101	0.690792	1
Ddx46	0.612324	1.51455	1
Ddx50	0.646908	1.2951	1
Ddx6	0.265271	0.542812	1
Degs1	0.133533	0.615735	1
Dennd1b	0.229897	0.697795	1
Dennd4a	0.0960403	0.831473	1
Dennd4c	0.585665	1.98623	1
Dennd5a	0.266019	0.722909	1
Dfna5	0.26125	0.571944	1
Dgat1	0.0977753	0.54683	1
Dgat2	0.0977913	1.01011	1
Dgka	0.139772	0.640716	1
Dgkg	0.203662	0.795569	1
Dgkh	0.0745628	0.509609	1
Dhx29	0.748027	1.84598	1
Dhx36	0.38829	0.807326	1
Diap1	0.169792	0.740996	1
Diap2	0.103791	0.90671	1
Dido1	0.463954	1.1286	1
Dip2a	0.806397	1.7455	1
Dlg1	0.231383	1.01375	1
Dmtf1	0.173445	0.58942	1
Dmxl1	0.213682	1.5184	1
Dnaja1	0.347829	0.83705	1
Dnajb14	0.269711	1.41824	1
Dnajc14	0.423007	0.864389	1
Dnajc21	0.796302	1.96372	1
Dnajc5	0.352816	0.922168	1
Dnmbp	0.394734	0.876212	1
Dock11	0.107218	0.791237	1
Dock2	0.256562	0.710645	1
Dock5	0.0844426	0.818021	1
Dock8	0.224706	1.00059	1
Dok2	0.497107	1.10078	1
Donson	0.711307	1.47321	1
Dpp8	0.402801	1.08742	1
Dram1	0.331195	1.09968	1
Dstn	0.292479	1.08829	1
Dtnb	0.710779	1.65453	1
Dusp11	0.29484	0.702336	1
Dvl3	0.76252	1.63773	1
Dync1i2	0.234048	0.762999	1
Dync1li1	0.395108	0.987546	1
Dynlt1a	0.700876	1.805	1
Dynlt3	0.421384	0.99066	1
Dzip3	0.393781	1.04087	1
E2f2	0.170245	1.01407	1
E430025E21Rik	0.811653	1.64877	1
Ear2	0.0653694	0.88006	1
Edem1	0.455046	1.46506	1
Ehd1	0.225552	0.502737	1
Eid3	0.45669	1.13048	1
Eif2ak2	0.146673	0.682323	1
Eif2c2	0.295312	1.7912	1
Eif4e3	0.219176	0.716728	1
Eif4enif1	0.597661	1.20246	1
Eif4g2	0.615292	1.27504	1
Eif4g3	0.279287	0.906257	1
Elk4	0.48996	1.07609	1
Elmo1	0.377196	1.00213	1
Ep300	0.107192	0.57953	1
Epb4.1	0.445333	0.946179	1
Epc1	0.341938	0.825354	1
Epc2	0.190266	0.758788	1
Eps15	0.127305	0.704911	1
Erbb2ip	0.176802	0.627546	1
Erc1	0.480459	1.9794	1
Ercc6	0.840871	1.69055	1
Ergic2	0.29041	0.964308	1
Erich1	0.30306	0.901403	1
Esco1	0.124557	0.878998	1
Esyt2	0.122024	1.11344	1
Ets1	0.11019	1.77815	1
Evi5	0.308418	1.32798	1
Exoc1	0.249689	0.902177	1
Exoc2	0.256446	0.781562	1
Exoc5	0.250987	1.20108	1
Exoc6	0.231927	1.12145	1
Extl2	0.837492	1.81645	1
Ezr	0.387807	1.0226	1
F5	0.0499535	1.07204	1
F630028O10Rik	0.351198	0.73263	1
Fam101b	0.0686761	0.93243	1
Fam107b	0.519484	1.09559	1
Fam111a	0.147909	0.695542	1
Fam126a	0.314377	0.742696	1
Fam133b	0.747103	1.50497	1
Fam160a2	0.160141	0.751424	1
Fam160b1	0.222669	0.912376	1
Fam168a	0.449328	0.990718	1
Fam172a	0.613092	1.93138	1
Fam175b	0.331135	0.902211	1
Fam188a	0.3445	0.69799	1
Fam193a	0.392873	1.14073	1
Fam45a	0.211686	0.652266	1
Fam46c	0.257715	0.65956	1
Fam49b	0.258783	0.70029	1
Fam63b	0.191187	0.608078	1
Fam76b	0.466279	1.2855	1
Far1	0.0991385	0.575222	1
Fbxo10	0.153436	1.16807	1
Fbxo11	0.106451	0.547138	1
Fbxo28	0.388817	0.954685	1
Fbxo30	0.124466	1.13675	1
Fbxo33	0.25051	0.559051	1
Fbxo34	0.458781	1.45762	1
Fem1c	0.292392	0.733773	1
Fert2	0.211734	0.875824	1
Ffar2	0.450108	1.92508	1
Fgd3	0.118996	0.669791	1
Fgd4	0.0456101	0.695749	1
Fgfr1op2	0.261171	0.640425	1
Fip1l1	0.745092	1.79918	1
Fli1	0.429807	1.18012	1
Flna	0.323557	1.08298	1
Flot2	0.437508	1.28357	1
Fmnl2	0.0632026	1.23746	1
Fmnl3	0.590029	1.25034	1
Fmo5	0.0703455	0.883825	1
Fmr1	0.359797	1.35	1
Fnbp1	0.356395	1.00265	1
Fndc3a	0.365987	1.13501	1
Fnip1	0.149763	0.890046	1
Foxj3	0.599399	1.31264	1
Foxn2	0.240302	0.655744	1
Foxo3	0.355552	0.855498	1
Fry	0.115355	0.638494	1
Fryl	0.375907	1.60029	1
Fxr1	0.574433	1.40917	1
Fyco1	0.610746	1.48814	1
G6pdx	0.293062	1.14616	1
Gab3	0.154838	0.775698	1
Gabpa	0.443462	1.92888	1
Gabpb2	0.496944	1.36955	1
Galc	0.23869	0.813385	1
Galns	0.732089	1.53797	1
Galnt3	0.194587	0.952243	1
Galnt4	0.549472	1.41395	1
Gapt	0.0835088	0.778629	1
Gapvd1	0.343485	1.27518	1
Gas7	0.2644	1.46895	1
Gba2	0.623144	1.39959	1
Gbe1	0.159978	0.988215	1
Gcc2	0.19908	1.35191	1
Gdap2	0.411185	0.883619	1
Gfpt1	0.186302	0.676895	1
Ggnbp2	0.176493	0.857349	1
Glcci1	0.338512	0.83646	1
Glipr2	0.0744581	0.532543	1
Glrx	0.167315	0.679932	1
Gltpd1	0.553808	1.54509	1
Glyr1	0.472991	0.969001	1
Gm166	0.176763	0.53501	1
Gm608	0.332795	0.99085	1
Gmeb1	0.518508	1.08073	1
Gmip	0.191267	0.702207	1
Gnai3	0.244186	0.865983	1
Gnaq	0.164146	0.794557	1
Gns	0.615463	1.25626	1
Golga1	0.32085	1.47091	1
Golga3	0.355901	1.21048	1
Golim4	0.0621554	1.31606	1
Gopc	0.663416	1.33145	1
Gosr1	0.465847	0.963836	1
Gpatch8	0.55604	1.16193	1
Gpbp1	0.216296	0.784816	1
Gpd2	0.439154	1.56168	1
Gpr141	0.0542665	0.519893	1
Gpr157	0.554556	1.74279	1
Gramd1b	0.234424	1.44192	1
Grk6	0.569399	1.27438	1
Gsk3b	0.162242	0.920194	1
Gsn	0.0689843	0.760453	1
Gtf2h1	0.548276	1.10167	1
Gxylt1	0.302178	0.694952	1
Gyg	0.400441	0.955742	1
Gzf1	0.49453	1.06094	1
Hace1	0.395492	1.49217	1
Hccs	0.686315	1.73401	1
Hcfc2	0.276625	1.36562	1
Hck	0.0539636	0.598067	1
Hdac4	0.20835	0.651751	1
Heatr5b	0.676955	1.63566	1
Heatr6	0.363184	1.33961	1
Heca	0.136562	0.634859	1
Helz	0.61678	1.80344	1
Herc1	0.191648	0.891982	1
Herc2	0.560346	1.68851	1
Herc3	0.279938	1.05157	1
Herc6	0.276325	0.731719	1
Herpud2	0.266553	0.796945	1
Hgf	0.229468	0.999051	1
Hiatl1	0.160542	0.649367	1
Hif1a	0.179777	0.756886	1
Hinfp	0.74942	1.66624	1
Hipk1	0.100133	0.797878	1
Hipk2	0.268673	1.79454	1
Hipk3	0.326133	1.91503	1
Hivep1	0.215273	1.30432	1
Hjurp	0.556636	1.2994	1
Hltf	0.268371	0.848046	1
Hlx	0.281999	1.14471	1
Hmbox1	0.504662	1.70746	1
Hmgb2	0.555318	1.45786	1
Hnrpll	0.595402	1.21138	1
Homer1	0.60876	1.38819	1
Hook3	0.0924684	0.906978	1
Hp	0.221274	0.659133	1
Hr	0.915633	1.85726	1
Hsd11b1	0.139714	1.48478	1
Id2	0.0521807	1.46995	1
Ifih1	0.183082	0.557959	1
Ifit2	0.512561	1.16677	1
Ifitm6	0.0109001	0.629995	1
Igf1r	0.229779	0.687793	1
Igsf6	0.183767	0.97391	1
Ikzf1	0.316191	1.21487	1
Ikzf5	0.495237	1.26025	1
Il18rap	0.0350791	0.659702	1
Il1rap	0.150342	0.557151	1
Il6ra	0.261059	0.581216	1
Ino80d	0.339764	1.03411	1
Inpp1	0.285254	0.776667	1
Inpp4a	0.0683683	0.651287	1
Inpp5a	0.248915	0.599088	1
Insr	0.204767	0.647391	1
Ints12	0.128727	1.10454	1
Ipcef1	0.0277131	0.861306	1
Ipmk	0.253282	0.654521	1
Iqgap2	0.441564	1.23781	1
Irak3	0.309836	1.00557	1
Ireb2	0.227343	0.781795	1
Irs2	0.513133	1.93249	1
Itch	0.23264	0.835629	1
Itgam	0.0153519	0.735695	1
Itgav	0.27674	1.027	1
Itgb2	0.0475771	0.682076	1
Itgb2l	0.0196813	1.09089	1
Itgb3	0.321923	0.658367	1
Itih5	0.219499	1.60185	1
Itpkb	0.572148	1.52213	1
Itpr2	0.0972521	0.626184	1
Itpripl2	0.177505	1.21676	1
Itsn2	0.121274	0.901251	1
Iws1	0.543574	1.80931	1
Jag1	0.436398	0.957512	1
Jak1	0.153621	0.533053	1
Jak2	0.142725	0.782789	1
Jdp2	0.305872	1.03869	1
Jmjd1c	0.180539	0.535369	1
Kat2b	0.226895	0.568411	1
Kbtbd2	0.43652	1.15675	1
Kbtbd7	0.058419	0.583119	1
Kcnk6	0.517425	1.3845	1
Kctd20	0.610761	1.28289	1
Kdm3a	0.385901	0.778636	1
Kdm4c	0.151618	0.877879	1
Kdm5a	0.244528	1.01743	1
Kdm6a	0.234687	1.02896	1
Khnyn	0.208486	0.726385	1
Kidins220	0.21743	0.791027	1
Kif1b	0.166862	0.831857	1
Kif21b	0.102692	0.66038	1
Kif23	0.429095	1.97032	1
Kif2a	0.207561	0.564928	1
Kif3b	0.147107	0.87415	1
Kif5b	0.1576	1.15029	1
Klf3	0.291774	0.697645	1
Klf5	0.191983	1.86363	1
Klhl20	0.641527	1.31769	1
Klhl28	0.108205	0.887294	1
Kpna1	0.563591	1.87275	1
Kpna4	0.1844	0.524239	1
Kras	0.129065	0.626145	1
Krcc1	0.242231	0.780111	1
Krit1	0.236722	0.688667	1
Ksr1	0.706438	1.51533	1
Lactb2	0.711324	1.87123	1
Lamp2	0.223346	0.97346	1
Larp4b	0.172716	1.73165	1
Lasp1	0.223269	0.737523	1
Lats1	0.252062	1.00725	1
Lats2	0.16217	1.1585	1
Lbr	0.29736	0.758883	1
Lcn2	0.0162325	0.977195	1
Lcor	0.204541	1.38301	1
Lcp2	0.204772	0.74006	1
Lemd3	0.338463	1.09356	1
Lgals8	0.373137	0.773637	1
Lhfpl2	0.466178	1.05883	1
Lig4	0.367298	1.37909	1
Lima1	0.284155	1.65825	1
Lims1	0.0847791	0.62024	1
Lin28a	0.091951	0.976746	1
Lin54	0.219318	1.48578	1
Lin7c	0.302712	0.786367	1
Lmbrd1	0.282072	0.686246	1
Lmo4	0.332903	0.829533	1
Lmtk2	0.100113	0.517121	1
Lnp	0.144128	1.15238	1
Lnpep	0.130621	0.839679	1
Lonrf1	0.211473	0.790803	1
Lpcat4	0.431215	1.04558	1
Lpgat1	0.143469	1.62161	1
Lrba	0.712292	1.74732	1
Lrch3	0.346185	1.12257	1
Lrg1	0.0155339	0.671252	1
Lrig2	0.353611	0.825739	1
Lrp4	0.821181	1.79101	1
Lrrc8d	0.212576	0.622303	1
Lrrfip1	0.136072	0.640508	1
Lrrfip2	0.205497	0.606341	1
Lsm14a	0.318442	1.06722	1
Ltb4r1	0.243612	1.27267	1
Ltf	0.00347075	1.09392	1
Ltn1	0.532445	1.67172	1
Luc7l3	0.586614	1.47182	1
Lypla1	0.576499	1.35196	1
Lyrm5	0.174077	0.50737	1
Lysmd3	0.0992162	1.01953	1
Lyst	0.0343279	0.841556	1
Lyz1	0.0806716	0.696074	1
Lyz2	0.106623	0.844529	1
Macf1	0.199134	1.01583	1
Mafg	0.363541	0.831402	1
Magi3	0.225879	1.55512	1
Malat1	0.108807	0.540147	1
Malt1	0.21414	0.886865	1
Maml1	0.254291	0.897211	1
Man1a2	0.359837	1.20195	1
Man2a1	0.193885	1.38817	1
Manea	0.203179	1.49614	1
Map2k4	0.152016	0.58594	1
Map3k2	0.167577	0.676607	1
Map3k3	0.244706	0.527808	1
Map3k7	0.526779	1.14994	1
Map3k8	0.152567	0.849457	1
Map3k9	0.121288	0.971499	1
Map4k2	0.123133	0.597799	1
Mapk13	0.0538387	0.623604	1
Mapk4	0.773824	1.73909	1
Mapk7	0.548955	1.18288	1
Mapre1	0.549175	1.62792	1
March6	0.320882	0.860023	1
March7	0.120093	0.693102	1
March8	0.633484	1.5818	1
Mark2	0.381261	0.793029	1
Mark4	0.439602	1.14678	1
Matr3	0.765953	1.66452	1
Mbd2	0.221971	0.656299	1
Mbd5	0.349301	0.737128	1
Mbd6	0.400177	0.826966	1
Mbnl1	0.615049	1.80889	1
Mbnl2	0.250693	0.623125	1
Mctp1	0.308398	0.666362	1
Mdm2	0.178017	0.591164	1
Mdm4	0.153685	0.851393	1
Med13	0.151697	0.876152	1
Med13l	0.255284	0.765129	1
Mef2a	0.113377	0.913638	1
Mefv	0.540039	1.21238	1
Mex3c	0.60529	1.62448	1
Mfap1a	0.217058	0.693531	1
Mfsd7b	0.271566	0.637204	1
Mfsd8	0.491818	1.1011	1
Mgst2	0.207637	1.04122	1
Mib1	0.573388	1.74163	1
Mier1	0.15978	0.687497	1
Mier3	0.158291	0.535853	1
Mkl1	0.305748	0.860513	1
Mkln1	0.330097	1.14451	1
Mll1	0.305187	0.959591	1
Mll2	0.368918	0.845804	1
Mll3	0.107361	0.663463	1
Mll5	0.11835	0.740426	1
Mllt10	0.349775	0.767014	1
Mlst8	0.437979	1.70404	1
Mmp25	0.0175233	0.568608	1
Mocos	0.0954031	0.655116	1
Mon2	0.433348	0.978535	1
Morc3	0.207216	0.825753	1
Mospd1	0.0941662	1.20907	1
Mpp1	0.388554	0.865322	1
Mpp5	0.120686	0.672601	1
Mppe1	0.232369	1.0092	1
Mpzl1	0.468711	1.55317	1
Msh3	0.84126	1.84244	1
Msl2	0.26385	0.5677	1
Msmp	0.398207	1.15114	1
Msn	0.237967	0.699832	1
Mtdh	0.777515	1.74698	1
Mtf1	0.445527	1.5441	1
Mtm1	0.333373	1.29448	1
Mtmr1	0.592748	1.94385	1
Mtmr12	0.330665	0.822507	1
Mtmr3	0.33196	1.16641	1
Mtmr6	0.124004	0.601884	1
Mtmr9	0.745651	1.94274	1
Mtpn	0.343567	1.01205	1
Mustn1	0.683069	1.69556	1
Mxi1	0.189203	0.802765	1
Mycbp2	0.260671	0.714191	1
Myh9	0.253653	0.930717	1
Mynn	0.279304	0.85373	1
Myo1f	0.232865	0.599514	1
Myo5a	0.139739	1.18246	1
Myo9a	0.310926	0.836314	1
Mysm1	0.232424	0.847199	1
N4bp1	0.137543	0.531441	1
N4bp2l2	0.322707	0.931962	1
Naa16	0.618879	1.59383	1
Naa30	0.383504	0.811215	1
Naaa	0.282819	0.695046	1
Nab1	0.240196	1.35406	1
Naip2	0.211003	0.898213	1
Naip5	0.269163	0.609587	1
Naip6	0.309084	0.926234	1
Nanos1	0.648945	1.47721	1
Narf	0.282113	0.633625	1
Nbeal1	0.160452	0.712856	1
Nceh1	0.327814	1.46455	1
Ncf1	0.22501	0.719104	1
Ncf4	0.263444	0.98863	1
Nck1	0.175986	0.723789	1
Ncoa1	0.144791	0.663825	1
Ncoa2	0.302352	0.717129	1
Ncoa3	0.254043	0.530304	1
Ncoa4	0.363887	0.98189	1
Ncoa6	0.207112	1.01489	1
Ncor1	0.147646	0.692523	1
Nek7	0.302396	1.23789	1
Nfam1	0.135323	0.524938	1
Nfatc1	0.236562	0.606086	1
Nfatc3	0.476809	1.39891	1
Nfe2l2	0.19219	0.720346	1
Nfil3	0.22208	0.666148	1
Nfkbia	0.209317	0.793401	1
Nfyb	0.393041	1.80327	1
Ngp	0.00363322	1.60054	1
Nin	0.510883	1.44414	1
Nipbl	0.108796	1.1918	1
Nkap	0.511375	1.39811	1
Nktr	0.287731	0.912612	1
Nos1ap	0.542355	1.44417	1
Notch1	0.184858	0.585193	1
Npepps	0.132209	1.24547	1
Nptn	0.345008	0.808308	1
Nqo2	0.493055	1.40331	1
Nr3c1	0.130299	0.668413	1
Nrd1	0.279038	0.800314	1
Nrp1	0.131667	0.54646	1
Nsd1	0.3484	0.846846	1
Nt5c3	0.383906	0.807716	1
Nt5dc1	0.319443	0.953999	1
Ntng2	0.151535	0.739217	1
Nucb2	0.244355	1.06387	1
Nufip2	0.189257	0.760908	1
Numb	0.0940728	0.646511	1
Nup98	0.54547	1.46436	1
Nxt2	0.242204	1.86038	1
Ofd1	0.461444	1.02661	1
Ogfrl1	0.223528	0.527563	1
Olfm4	0.0264786	1.19428	1
Olfml2b	0.0316616	1.64528	1
Opa1	0.833963	1.68027	1
Optn	0.203319	1.08922	1
Orc4	0.328024	0.836569	1
Ormdl1	0.468195	1.08806	1
Osbpl11	0.24602	0.661637	1
Osbpl2	0.26052	0.699344	1
Osbpl8	0.208127	0.907608	1
Oscp1	0.476262	1.08591	1
Otud3	0.318843	0.903045	1
Otud7b	0.322595	0.885051	1
Oxr1	0.524379	1.82873	1
P2ry1	0.3921	1.72665	1
Pafah1b1	0.257511	0.81878	1
Pak2	0.184645	0.790853	1
Pank3	0.366835	1.29065	1
Papola	0.371685	1.15584	1
Papolg	0.194941	1.13133	1
Parg	0.375741	0.994857	1
Parp4	0.26269	0.717136	1
Parp6	0.358519	0.75475	1
Patl1	0.605703	1.48671	1
Pbx1	0.0705435	0.500275	1
Pcf11	0.130649	0.599389	1
Pcgf3	0.768097	1.8354	1
Pcnx	0.375765	0.853416	1
Pcsk7	0.395939	0.803802	1
Pdcd10	0.267201	0.785246	1
Pdcd6ip	0.370936	1.02901	1
Pdcl	0.313071	0.977557	1
Pde2a	0.127239	0.842614	1
Pde3b	0.322959	1.74344	1
Pde8a	0.117559	1.92602	1
Pdpk1	0.320856	1.39843	1
Pdzd8	0.138432	1.16141	1
Peli1	0.0984086	0.587571	1
Peli2	0.295437	1.0538	1
Penk	0.325594	0.963289	1
Per2	0.491982	1.21755	1
Pfkfb3	0.415619	1.09956	1
Pglyrp1	0.0933506	0.615872	1
Phactr2	0.128732	0.788005	1
Phc3	0.3052	1.13484	1
Phf14	0.416926	0.851544	1
Phf2	0.861759	1.91277	1
Phf20l1	0.0675239	0.645045	1
Phf3	0.239714	0.771394	1
Phip	0.188787	1.07783	1
Phkb	0.681658	1.40701	1
Pias1	0.296976	0.794797	1
Pias3	0.303314	0.642504	1
Pibf1	0.369717	1.05325	1
Pign	0.438684	1.28278	1
Pik3c2a	0.0796502	0.641379	1
Pik3ca	0.190369	0.557335	1
Pik3cb	0.121985	1.1337	1
Pik3cg	0.222148	0.602929	1
Pik3r1	0.374974	0.795948	1
Pikfyve	0.137403	0.552687	1
Pip5k1b	0.231615	0.953065	1
Pitpnb	0.690873	1.50885	1
Pitpnm1	0.219371	0.659484	1
Pja2	0.276897	0.788355	1
Pkd2l2	0.390436	1.15024	1
Pkn2	0.290852	1.07514	1
Pla2g4a	0.436019	1.17604	1
Plagl2	0.558626	1.74409	1
Plau	0.242258	1.43909	1
Plcb2	0.570735	1.26902	1
Plcg2	0.508951	1.1423	1
Plcl2	0.156071	0.794416	1
Pld1	0.143185	1.16683	1
Plekha2	0.244966	0.587608	1
Plekhf2	0.288333	0.688206	1
Plekhg1	0.107651	0.838456	1
Plekhg2	0.484292	0.973565	1
Plekhm1	0.273644	0.702217	1
Plekho2	0.225415	0.694374	1
Plk1s1	0.37518	1.74615	1
Plp2	0.134074	0.729704	1
Plscr1	0.237133	1.67328	1
Plxnc1	0.0588683	0.760283	1
Pnkp	0.310948	0.66563	1
Pnpla8	0.0505906	0.591697	1
Pnrc2	0.223517	0.685793	1
Ppig	0.373713	1.3075	1
Ppil4	0.254299	0.788097	1
Ppm1a	0.382181	1.19232	1
Ppm1b	0.669307	1.37602	1
Ppm1m	0.257611	0.864847	1
Ppp1cb	0.268377	1.23053	1
Ppp1r12a	0.0868956	0.800686	1
Ppp1r15b	0.33146	0.792388	1
Ppp1r2	0.237735	0.629453	1
Ppp2r2a	0.667329	1.48184	1
Ppp2r5a	0.186742	0.663453	1
Ppp2r5c	0.222364	0.837805	1
Ppp2r5e	0.367677	1.31264	1
Ppp3ca	0.127082	0.781901	1
Ppp3cb	0.736005	1.98006	1
Ppp3r1	0.513428	1.43056	1
Ppp4r2	0.309654	0.751388	1
Ppp6r3	0.409518	1.35647	1
Ppwd1	0.566123	1.70718	1
Pram1	0.0622618	0.628788	1
Prdm2	0.334211	0.688255	1
Prkaa1	0.138687	0.593748	1
Prkcb	0.0473981	0.811919	1
Prkci	0.691394	1.66617	1
Prkd2	0.220801	0.838107	1
Prkd3	0.33449	1.17584	1
Prkx	0.230502	0.985149	1
Prnp	0.631823	1.65037	1
Prox2	0.667884	1.37875	1
Prpf39	0.254136	0.700509	1
Prpf40a	0.388807	1.49946	1
Psme4	0.245894	0.858925	1
Pstpip2	0.15721	0.865941	1
Ptafr	0.0749141	0.51512	1
Ptbp2	0.233473	0.696104	1
Ptger1	0.28364	0.813452	1
Ptger4	0.373142	1.13823	1
Ptges	0.390598	1.24969	1
Ptgir	0.155256	1.31616	1
Ptgs1	0.402406	1.61038	1
Ptplb	0.303356	1.18391	1
Ptpn12	0.0899761	0.518742	1
Ptpn2	0.400214	1.09727	1
Ptpn22	0.318993	0.721707	1
Ptpre	0.214302	0.710724	1
Ptprj	0.0870632	0.72655	1
Pum2	0.235646	0.892953	1
Purb	0.32941	0.908641	1
Pxk	0.261323	0.740189	1
Pxn	0.243054	0.566498	1
Pxt1	0.675993	1.4876	1
Pyroxd1	0.494899	1.24044	1
R3hdm1	0.754509	1.87076	1
R3hdm2	0.305569	0.736271	1
Rab21	0.405272	0.921238	1
Rab27a	0.28676	0.833312	1
Rab28	0.455421	1.40242	1
Rab3d	0.270171	0.722045	1
Rab43	0.436113	1.00987	1
Rab5a	0.189354	0.648805	1
Rab5b	0.31762	0.695414	1
Rab7	0.321815	0.803725	1
Rab8b	0.155186	0.581883	1
Rabgap1l	0.442895	1.15373	1
Rabgef1	0.370746	0.980969	1
Rac2	0.373526	0.751707	1
Rad17	0.269496	1.27117	1
Rala	0.204035	0.509389	1
Ralb	0.220795	0.697443	1
Ralbp1	0.321434	0.905235	1
Ralgapa1	0.254691	1.07007	1
Ralgapa2	0.256616	0.703818	1
Ralgapb	0.258601	1.13017	1
Ranbp6	0.265258	0.801208	1
Ranbp9	0.165346	0.899951	1
Rap1a	0.302645	1.0291	1
Rap1b	0.280783	0.60883	1
Rap1gds1	0.297712	0.958913	1
Rap2a	0.232321	0.593172	1
Rap2c	0.0876204	0.70278	1
Rapgef2	0.278289	0.98764	1
Rapgef6	0.116751	1.05387	1
Rasa1	0.223455	0.739956	1
Rasa2	0.0845776	0.684682	1
Rasl11b	0.282142	1.63501	1
Rassf2	0.249406	0.648736	1
Rb1	0.129964	1.91647	1
Rbbp6	0.296713	0.808909	1
Rbl2	0.364455	0.860716	1
Rbm18	0.373695	0.766381	1
Rbm26	0.334398	1.15993	1
Rbm27	0.292859	1.0296	1
Rbm33	0.335798	1.01303	1
Rbm39	0.264166	0.616155	1
Rbms1	0.0948488	0.835692	1
Rbpj	0.544866	1.25292	1
Rc3h1	0.237484	0.643526	1
Rcsd1	0.261409	0.549764	1
Rdh10	0.670541	1.45971	1
Reep3	0.159889	0.54669	1
Rel	0.133725	1.0104	1
Rell1	0.140548	0.61718	1
Rev3l	0.355175	1.52283	1
Rffl	0.288883	0.713069	1
Rfwd2	0.206048	0.554704	1
Rfx7	0.452019	0.952515	1
Rgs18	0.128665	0.63381	1
Rgs19	0.449357	0.919231	1
Rhou	0.105158	1.12706	1
Ric8b	0.426489	1.16436	1
Rictor	0.20381	0.711152	1
Rinl	0.279216	0.61983	1
Riok1	0.39018	1.41674	1
Riok3	0.115491	0.561395	1
Ripk1	0.468426	1.04315	1
Rmi1	0.635783	1.46488	1
Rmnd5a	0.374553	0.800113	1
Rnaset2b	0.539653	1.81885	1
Rnd1	0.179313	0.641561	1
Rnf111	0.254809	0.563943	1
Rnf115	0.244737	0.645512	1
Rnf14	0.475461	1.29943	1
Rnf141	0.114601	0.903233	1
Rnf146	0.284404	0.93171	1
Rnf169	0.330346	0.769433	1
Rnf19a	0.174742	1.03514	1
Rnf20	0.245603	0.862177	1
Rnf214	0.433724	1.28737	1
Rnf24	0.29962	0.982226	1
Rnf38	0.363733	0.769298	1
Rnf6	0.439634	1.10924	1
Rngtt	0.465863	1.59986	1
Rnpc3	0.306208	0.947076	1
Rock1	0.0537185	0.770938	1
Rp2h	0.119957	1.00186	1
Rpe	0.294392	1.51609	1
Rpgrip1l	0.881734	1.87758	1
Rprd1a	0.410369	1.18093	1
Rprd2	0.323769	1.03302	1
Rps6ka3	0.197028	1.21409	1
Rps6ka5	0.532167	1.89104	1
Rps6kb1	0.431205	1.72017	1
Rps6kc1	0.418512	1.46894	1
Rrm2b	0.238108	0.605409	1
Rsbn1l	0.124193	0.683165	1
Rspry1	0.322488	0.920818	1
Rsrc2	0.233232	0.666545	1
Rsu1	0.42188	0.919416	1
Rtf1	0.706922	1.52636	1
Runx1	0.75402	1.69369	1
Rybp	0.240791	0.988306	1
S100a8	0.00871591	0.851022	1
S1pr4	0.350258	0.7044	1
Sacm1l	0.340634	1.23504	1
Samd8	0.120817	0.542596	1
Sass6	0.39053	1.71913	1
Sav1	0.651686	1.51971	1
Sbno1	0.16931	0.82742	1
Sc5d	0.279951	0.721681	1
Scai	0.234325	0.793008	1
Scamp1	0.27482	0.777345	1
Scaper	0.060549	0.591327	1
Scfd1	0.510807	1.11558	1
Scp2	0.227238	1.34429	1
Scrn3	0.469147	1.31623	1
Scyl2	0.125319	0.645426	1
Sdccag8	0.201846	0.959962	1
Sec14l1	0.179452	0.500478	1
Sec22c	0.537244	1.40163	1
Secisbp2l	0.238635	1.01675	1
Senp6	0.204739	0.712038	1
Senp7	0.146529	0.741246	1
Sept1	0.417472	1.41897	1
Sept10	0.519199	1.14342	1
Sept5	0.124755	1.51254	1
Sept7	0.220696	1.26046	1
Serinc1	0.335918	0.730623	1
Serpinb6a	0.324191	0.795034	1
Setd1b	0.348353	0.900969	1
Setd2	0.1827	0.935516	1
Setd5	0.48614	1.22123	1
Setd8	0.294749	1.09414	1
Setx	0.200363	0.686537	1
Sf3b1	0.255437	0.564653	1
Sfrs18	0.229857	0.682156	1
Sgk3	0.303597	0.804658	1
Sgms2	0.106523	0.889272	1
Sh2b3	0.451209	0.949545	1
Sh3bp2	0.250936	0.683064	1
Sh3bp5	0.144204	0.763841	1
Sh3kbp1	0.222142	0.852539	1
Shoc2	0.119984	0.869012	1
Shprh	0.56522	1.25098	1
Siglece	0.050861	0.50285	1
Siglecg	0.672239	1.47278	1
Sin3a	0.653036	1.53255	1
Sipa1	0.307191	0.796738	1
Sirt1	0.661387	1.59928	1
Skap2	0.229157	0.517392	1
Sla	0.285156	0.908755	1
Slain2	0.273321	0.832514	1
Slc16a6	0.332072	0.80215	1
Slc17a9	0.317894	1.02239	1
Slc22a15	0.0807543	0.807153	1
Slc25a24	0.0517178	0.926778	1
Slc25a30	0.694425	1.56029	1
Slc25a36	0.553433	1.27677	1
Slc28a2	0.588363	1.19215	1
Slc31a2	0.126739	0.74531	1
Slc35a3	0.47271	1.68472	1
Slc35d2	0.126165	0.773454	1
Slc35e1	0.429572	0.954311	1
Slc9a1	0.60414	1.23742	1
Slc9a6	0.401536	0.898499	1
Slco4c1	0.0113281	1.80166	1
Slk	0.234776	1.16811	1
Slmap	0.173195	0.729273	1
Sltm	0.420133	0.945223	1
Slu7	0.266275	0.597433	1
Smad4	0.342431	0.691843	1
Smap1	0.282651	0.70831	1
Smarca2	0.229323	0.646129	1
Smchd1	0.459432	1.43207	1
Smg1	0.163549	0.848249	1
Smurf1	0.526929	1.15604	1
Smurf2	0.277831	0.870766	1
Snap29	0.387262	0.929305	1
Snapc3	0.385305	0.93607	1
Sntb2	0.182918	0.873732	1
Snx11	0.480397	1.03888	1
Snx13	0.0933061	0.716772	1
Snx27	0.253919	0.792272	1
Snx6	0.285837	0.63574	1
Son	0.299503	0.605174	1
Sorl1	0.0537208	0.520464	1
Sort1	0.346656	1.35681	1
Sos1	0.386192	1.06046	1
Sos2	0.106025	0.551003	1
Sp1	0.380359	1.0375	1
Sp100	0.131688	0.695194	1
Sp140	0.0916967	0.940899	1
Sp3	0.334729	0.914845	1
Sp4	0.206428	0.714102	1
Spag1	0.598416	1.5473	1
Spag9	0.293	0.921357	1
Spen	0.343881	1.08324	1
Spg11	0.360368	0.743837	1
Spopl	0.449113	1.00008	1
Spp1	0.309713	1.71081	1
Spty2d1	0.200976	0.682905	1
Sqrdl	0.0913836	0.608123	1
Srgap2	0.489103	1.67842	1
Sri	0.360264	0.761828	1
Srp54c	0.548413	1.50488	1
Ssb	0.734889	1.48766	1
Ssfa2	0.343254	0.805786	1
St3gal2	0.498049	1.9874	1
St3gal5	0.0116827	0.775291	1
St7l	0.386801	0.888055	1
Stag2	0.109415	0.910393	1
Stam2	0.318052	0.869985	1
Stap1	0.11724	0.524807	1
Stard8	0.362126	1.87544	1
Stat1	0.14539	0.545853	1
Stat3	0.282307	0.732988	1
Stat4	0.143964	0.647844	1
Stim1	0.452048	1.46309	1
Stim2	0.141497	0.624867	1
Stk10	0.110174	0.597459	1
Stk4	0.274508	0.781756	1
Stradb	0.438676	1.47614	1
Strn3	0.199532	0.702702	1
Stx12	0.653868	1.31888	1
Stx2	0.376893	1.53887	1
Stxbp3a	0.156376	0.58325	1
Stxbp5	0.246268	1.84151	1
Suv420h1	0.205469	0.671541	1
Syap1	0.148701	0.58195	1
Syne1	0.0220616	0.839445	1
Synj1	0.124666	0.591908	1
Synrg	0.380717	1.15484	1
Sypl	0.60226	1.47631	1
Szt2	0.56033	1.34943	1
Tab2	0.216551	0.529014	1
Tab3	0.227614	1.02179	1
Taf1	0.456944	1.9964	1
Taf4a	0.457141	1.10209	1
Tagap	0.626587	1.29203	1
Tank	0.211519	0.971954	1
Taok1	0.100718	0.686565	1
Taok3	0.536088	1.39488	1
Tas1r3	0.371623	0.89667	1
Tatdn1	0.495122	1.02786	1
Tax1bp1	0.252155	0.690644	1
Tbc1d1	0.285805	0.769281	1
Tbc1d2	0.373617	1.04145	1
Tbc1d8	0.0900215	1.16822	1
Tbcel	0.512928	1.14674	1
Tbck	0.344933	1.07311	1
Tbk1	0.38013	0.993058	1
Tbkbp1	0.426876	0.969976	1
Tbl1xr1	0.275214	0.563093	1
Tcea1	0.794465	1.98566	1
Tcf20	0.358148	0.948129	1
Tcn2	0.357367	0.98903	1
Tes	0.384054	0.835777	1
Tesk2	0.155211	1.22965	1
Tet2	0.250734	0.780603	1
Tet3	0.595672	1.43362	1
Tgfbr1	0.157333	0.87887	1
Thoc2	0.163804	0.903297	1
Tirap	0.0872775	0.684545	1
Tle4	0.261512	0.592858	1
Tlk1	0.308843	1.26668	1
Tlk2	0.351944	0.887037	1
Tlr7	0.0690566	0.672471	1
Tm6sf1	0.535143	1.18856	1
Tmc8	0.193277	1.29968	1
Tmco3	0.399675	1.86625	1
Tmed5	0.246828	0.985451	1
Tmem106b	0.22391	0.587301	1
Tmem123	0.383899	0.826449	1
Tmem131	0.1669	0.904028	1
Tmem161b	0.354481	0.744451	1
Tmem170b	0.169725	0.690755	1
Tmem181a	0.483848	1.53941	1
Tmem2	0.230753	1.87054	1
Tmem30a	0.235994	0.718854	1
Tmem50b	0.297828	0.643614	1
Tmem63a	0.665091	1.55209	1
Tmem65	0.790598	1.68175	1
Tmem8	0.235809	1.36874	1
Tmem87b	0.362073	0.794756	1
Tmem88	0.415868	0.840009	1
Tmf1	0.242648	0.934358	1
Tmod3	0.230296	0.90401	1
Tmx3	0.152417	0.975478	1
Tmx4	0.490876	1.61839	1
Tnf	0.18883	0.679028	1
Tnfaip8	0.27452	0.603852	1
Tnfrsf23	0.260732	0.938885	1
Tnfsf13b	0.0852913	0.809852	1
Tnk2	0.844638	1.87895	1
Tnks2	0.337505	0.930525	1
Tnpo1	0.808284	1.91083	1
Tnrc6a	0.195413	0.660334	1
Tnrc6b	0.111282	0.86682	1
Tnrc6c	0.45145	1.1296	1
Top1	0.201466	1.67362	1
Top2b	0.318823	1.0959	1
Tpp2	0.498694	1.23421	1
Tra2a	0.512754	1.23199	1
Traf3	0.478793	1.25665	1
Trak2	0.174764	1.62505	1
Trappc10	0.767276	1.5544	1
Trappc6b	0.342655	0.913121	1
Trem3	0.243871	0.829333	1
Trim24	0.801241	1.68256	1
Trim33	0.192914	1.01647	1
Trim56	0.344376	1.39493	1
Trip11	0.167588	1.68661	1
Trip12	0.202089	1.00741	1
Trip4	0.119477	0.542892	1
Trp53inp2	0.0899644	0.743028	1
Trpm7	0.365195	1.37422	1
Tspan2	0.556794	1.37498	1
Ttc14	0.44435	0.985014	1
Ttc7b	0.294181	0.610543	1
Ttf1	0.401128	1.18131	1
Tti1	0.903864	1.97994	1
Tubgcp4	0.775396	1.84066	1
Tug1	0.248592	0.646681	1
Txndc16	0.27606	1.26413	1
Uba3	0.506557	1.31587	1
Uba6	0.295755	1.46737	1
Ube2j1	0.536011	1.1949	1
Ube2l6	0.405972	1.22402	1
Ube3a	0.308724	1.19697	1
Ube4a	0.342423	0.752188	1
Ubn1	0.636784	1.3269	1
Ubp1	0.289846	0.64084	1
Ubr3	0.267578	0.817466	1
Ubr5	0.500778	1.34036	1
Ubxn4	0.307563	0.687001	1
Ubxn7	0.256437	0.631138	1
Ugcg	0.233371	0.584554	1
Ugdh	0.309571	1.25345	1
Ugp2	0.131246	0.727005	1
Uimc1	0.521448	1.05977	1
Upf2	0.112519	0.635212	1
Usp12	0.45831	1.00551	1
Usp15	0.184576	0.97682	1
Usp25	0.171962	0.841579	1
Usp33	0.186223	1.14225	1
Usp45	0.272193	1.0931	1
Usp46	0.195136	0.96969	1
Usp47	0.415682	0.934545	1
Usp7	0.433494	1.11244	1
Usp8	0.317697	0.90163	1
Usp9x	0.29382	0.892406	1
Utrn	0.145674	0.693756	1
Uvrag	0.551288	1.60025	1
Vamp4	0.294255	0.657388	1
Vasn	0.441042	1.12789	1
Vav3	0.220736	0.565079	1
Vcl	0.080366	1.56065	1
Vegfa	0.499862	1.64849	1
Vezf1	0.296712	1.09819	1
Vim	0.483196	1.24882	1
Vps13b	0.329183	1.30641	1
Vps13c	0.320203	0.960821	1
Vps13d	0.27136	0.801301	1
Vps26a	0.420999	1.03263	1
Vps26b	0.460042	1.30807	1
Vps35	0.303066	1.23884	1
Vps37a	0.237624	1.34133	1
Vps37b	0.647675	1.41793	1
Vps4b	0.33811	0.860106	1
Vps54	0.0996123	0.65619	1
Wac	0.308309	0.957514	1
Wapal	0.195527	1.34292	1
Wasf2	0.514621	1.41945	1
Wasl	0.558881	1.48099	1
Wbp4	0.39195	1.1331	1
Wdfy1	0.402757	1.02788	1
Wdfy2	0.221186	1.19554	1
Wdfy3	0.152291	0.591373	1
Wdr1	0.404629	0.899016	1
Wdr26	0.182157	0.749814	1
Wdr37	0.222086	0.858865	1
Wdr47	0.388877	1.17681	1
Wdr7	0.532375	1.60847	1
Whsc1l1	0.139706	0.588205	1
Wipf1	0.145217	0.55258	1
Wipi1	0.163143	1.37114	1
Wnk1	0.136275	1.08231	1
Wrn	0.213853	1.25409	1
Wsb2	0.46646	1.0083	1
Wwp1	0.28113	1.1776	1
Xiap	0.146703	0.952218	1
Xpo1	0.62135	1.65993	1
Xpr1	0.210508	0.550946	1
Xrn1	0.291287	1.69105	1
Xylt1	0.256278	0.546466	1
Yaf2	0.353945	0.951082	1
Yme1l1	0.224424	0.902303	1
Ypel5	0.172508	0.524158	1
Ythdc1	0.240615	0.671011	1
Ythdf3	0.145985	0.530758	1
Ywhab	0.359201	1.09259	1
Zbtb1	0.625669	1.33811	1
Zbtb11	0.40786	1.66859	1
Zbtb33	0.278459	1.02881	1
Zbtb34	0.537445	1.28902	1
Zbtb6	0.250775	0.605812	1
Zbtb7a	0.412061	0.933203	1
Zbtb7b	0.139608	0.788909	1
Zc3h11a	0.302089	0.939569	1
Zc3h13	0.470958	1.54882	1
Zc3h14	0.730301	1.49989	1
Zc3h15	0.53312	1.24767	1
Zc3h7a	0.232139	0.796841	1
Zc3hav1	0.282344	0.713459	1
Zcchc11	0.313754	0.983347	1
Zdhhc5	0.620581	1.63008	1
Zeb1	0.218082	1.1576	1
Zfand3	0.226239	0.616254	1
Zfc3h1	0.121038	0.780577	1
Zfml	0.131859	0.617694	1
Zfp101	0.461214	1.81304	1
Zfp120	0.342527	0.780926	1
Zfp131	0.361329	1.02799	1
Zfp142	0.407225	1.04502	1
Zfp143	0.236541	0.833847	1
Zfp148	0.299663	0.96534	1
Zfp189	0.801789	1.72897	1
Zfp236	0.25267	0.759354	1
Zfp26	0.305864	0.858022	1
Zfp281	0.129416	0.594466	1
Zfp292	0.249761	0.826131	1
Zfp322a	0.509251	1.16757	1
Zfp329	0.455507	1.17517	1
Zfp397	0.464496	1.20703	1
Zfp407	0.237058	1.01821	1
Zfp426	0.417956	0.874972	1
Zfp445	0.250538	0.856964	1
Zfp51	0.222982	0.608532	1
Zfp516	0.185115	0.556789	1
Zfp518a	0.120045	0.696526	1
Zfp558	0.629263	1.78186	1
Zfp595	0.191004	0.567797	1
Zfp597	0.139585	1.03687	1
Zfp608	0.221705	0.680087	1
Zfp617	0.445791	0.896654	1
Zfp62	0.300383	1.41741	1
Zfp652	0.170436	0.602639	1
Zfp654	0.146652	1.0603	1
Zfp68	0.485881	1.02639	1
Zfp715	0.251137	0.665911	1
Zfp719	0.218084	0.549398	1
Zfp738	0.35783	1.2736	1
Zfp748	0.476645	0.981365	1
Zfp758	0.25256	1.02693	1
Zfp780b	0.437931	1.25507	1
Zfp800	0.648313	1.92725	1
Zfp809	0.375631	1.4064	1
Zfp830	0.430568	1.07227	1
Zfp866	0.431983	1.09062	1
Zfp871	0.206374	0.808485	1
Zfr	0.359438	1.10245	1
Zfx	0.420794	0.908398	1
Zfyve16	0.190046	0.505615	1
Zkscan3	0.62564	1.36361	1
Zmym2	0.165118	0.603398	1
Znfx1	0.36799	1.30388	1
Zranb1	0.258088	1.01774	1
Zrsr1	0.260418	0.558233	1
Zscan29	0.181093	1.24762	1
Zufsp	0.202294	0.574028	1
Zyg11b	0.191023	0.576397	1
Zzef1	0.262206	0.636459	1

## Sheet: Group8
GENE_SYMBOL	GMP	NP	Neu
0610009L18Rik	0.762658	0.313751	1
1110034G24Rik	0.915435	0.302006	1
1110065P20Rik	1.49919	0.438024	1
1500011B03Rik	1.60163	0.280818	1
1700049G17Rik	1.32962	0.47201	1
1810043G02Rik	1.12848	0.282089	1
2010015L04Rik	0.886243	0.234931	1
4930426L09Rik	0.639485	0.254451	1
4930444A02Rik	2.05419	0.418799	1
4930470H14Rik	1.03288	0.390488	1
5430427O19Rik	0.299459	0.120292	1
5830454E08Rik	1.13257	0.344635	1
6330416G13Rik	0.520263	0.0628429	1
6330549D23Rik	1.45125	0.414257	1
8430427H17Rik	1.15582	0.476653	1
9130017N09Rik	0.829451	0.302844	1
A330023F24Rik	0.245019	0.106495	1
A930024E05Rik	0.954102	0.394666	1
AA388235	1.01052	0.387956	1
Abca1	0.67559	0.315292	1
Abcc3	0.947049	0.136484	1
Abcg1	0.529553	0.22053	1
Abhd15	0.698754	0.104294	1
Abhd4	4.42069	0.410512	1
Abi3	0.971604	0.0640705	1
Acaa1a	1.14634	0.343692	1
Acot2	1.93578	0.459435	1
Acot7	4.14182	0.344639	1
Acta2	0.140715	0.055868	1
Adam3	0.703949	0.195026	1
Agpat3	1.2995	0.436075	1
Agpat4	0.48435	0.0843684	1
Aif1	1.00591	0.490191	1
Aim1	0.357031	0.12173	1
Aim2	1.06806	0.155092	1
Akap7	0.528229	0.0996007	1
Als2cl	1.09179	0.348101	1
Amica1	0.166914	0.0295506	1
Amn	1.14202	0.427767	1
Amz1	1.14813	0.327473	1
Ank1	1.10259	0.488022	1
Ankrd33b	0.185071	0.0406915	1
Ankrd37	0.703173	0.0861628	1
Anxa6	1.38623	0.271575	1
Ap1m2	1.01152	0.218957	1
Aplf	2.53246	0.320632	1
Apoc1	1.41226	0.118407	1
Apoc2	0.372435	0.148205	1
Apoe	4.93559	0.369554	1
Arfip1	0.186365	0.0568065	1
Arhgap24	0.195487	0.0428644	1
Arhgap6	1.62414	0.486935	1
Arl3	0.697936	0.255532	1
Arl4c	0.642459	0.0810685	1
Arl4d	1.28139	0.476889	1
Armc3	0.899741	0.407669	1
Armc9	1.59559	0.233262	1
Armcx2	3.76698	0.384536	1
Arrdc2	1.5061	0.344448	1
Ascl2	0.855294	0.22002	1
Atg4c	0.567148	0.252746	1
Atp13a2	2.15862	0.359439	1
Atp2a1	1.0257	0.356345	1
B9d2	2.58172	0.496149	1
Basp1	0.657792	0.0600995	1
Batf	1.19935	0.479133	1
Bbc3	1.26888	0.146029	1
Bbs2	1.99333	0.495663	1
BC018242	0.962883	0.380228	1
BC022687	1.24784	0.452521	1
BC048403	0.976358	0.222525	1
Bcl2a1a	1.32614	0.339484	1
Bcl2a1d	0.552456	0.271794	1
Bco2	0.990103	0.155298	1
Bend4	0.964652	0.334743	1
Bid	0.957552	0.376016	1
Blcap	0.667216	0.217284	1
Bmf	0.784337	0.39165	1
Bnip3	0.644903	0.213395	1
Bri3	0.893275	0.437884	1
Bst2	4.22223	0.390331	1
Btbd19	1.18831	0.320649	1
Btla	1.05841	0.295664	1
Btnl2	0.573999	0.0580698	1
C1qa	1.29753	0.273246	1
C1qb	0.785355	0.344083	1
C1qc	1.25976	0.313578	1
C230081A13Rik	0.795596	0.12368	1
C3ar1	0.863594	0.268791	1
Calcoco1	0.800743	0.247405	1
Camk1	0.950207	0.245986	1
Card6	0.346966	0.163592	1
Casp6	2.64542	0.481195	1
Cass4	0.518679	0.148659	1
Cbr3	1.28503	0.222144	1
Cbx7	1.17602	0.226056	1
Ccdc116	1.50399	0.31464	1
Ccdc157	1.00248	0.364737	1
Ccdc28a	0.869344	0.378099	1
Ccl2	0.75647	0.333243	1
Ccl3	0.380289	0.141059	1
Ccl4	0.630745	0.0695651	1
Ccnd1	2.28368	0.492432	1
Ccnd2	2.43425	0.40457	1
Ccnl2	0.70603	0.342557	1
Ccr3	0.550154	0.250607	1
Ccrl2	1.12442	0.232319	1
Cd163	0.824684	0.24859	1
Cd180	2.12784	0.455143	1
Cd200r4	0.825401	0.334569	1
Cd244	0.351056	0.0590241	1
Cd274	0.753043	0.133219	1
Cd302	0.878739	0.324728	1
Cd34	58.9449	0.239292	1
Cd4	1.06219	0.284001	1
Cd5l	1.09889	0.236041	1
Cd68	0.596198	0.213197	1
Cd86	0.45256	0.141291	1
Cdc42ep2	0.190286	0.0806016	1
Cdkl2	1.00232	0.337983	1
Ceacam16	0.770622	0.250266	1
Cebpb	0.463613	0.178549	1
Cela1	1.36042	0.342434	1
Cenpv	2.78056	0.0846099	1
Chn2	1.92197	0.396215	1
Chrm3	0.660582	0.117086	1
Chrna2	0.855605	0.229624	1
Chsy1	0.782901	0.37446	1
Cib3	0.855554	0.201317	1
Clec4b1	0.991769	0.421568	1
Clip2	0.856547	0.145019	1
Col11a2	0.921065	0.400609	1
Col9a3	0.968244	0.228365	1
Comtd1	1.10345	0.291938	1
Cp	0.978498	0.250174	1
Cpeb3	0.904556	0.217302	1
Cplx2	1.04204	0.321273	1
Cpne8	1.22786	0.148022	1
Creb3l3	1.00554	0.340596	1
Creg1	1.32045	0.221316	1
Crip2	1.1448	0.199806	1
Crlf2	0.958753	0.46507	1
Cryba4	0.967865	0.185856	1
Csad	0.942447	0.169398	1
Csf1	0.485186	0.205087	1
Csf1r	1.15641	0.185237	1
Cstb	1.13162	0.343946	1
Ctcfl	0.962963	0.436891	1
Ctnnbip1	0.538906	0.134632	1
Ctsa	2.43736	0.455853	1
Ctsd	0.529901	0.264617	1
Ctsl	1.31266	0.322218	1
Ctss	0.99482	0.399079	1
Cxcl12	0.970121	0.386218	1
Cxcl2	0.467068	0.0281721	1
Cyp4f13	0.636418	0.316869	1
D730005E14Rik	1.06758	0.199726	1
D930048N14Rik	1.05683	0.486639	1
Dbndd2	0.99259	0.448518	1
Dcbld2	0.862698	0.158286	1
Dcun1d4	1.002	0.277882	1
Ddit4	0.782488	0.340278	1
Dleu2	0.580494	0.243759	1
Dmpk	0.414698	0.0634116	1
Dnajb2	1.0301	0.262098	1
Dock4	0.682285	0.260492	1
Dok4	1.03736	0.0841551	1
Dph3	1.52744	0.445029	1
Dst	1.12441	0.192325	1
Dtd1	2.54728	0.309422	1
Dync2li1	0.964419	0.122805	1
E230008N13Rik	0.89015	0.10367	1
E230016K23Rik	0.640951	0.0354376	1
E330020D12Rik	1.05192	0.334228	1
Efnb1	1.19156	0.499668	1
Egfl8	1.01829	0.3603	1
Egr1	0.931122	0.102112	1
Egr2	0.838078	0.269373	1
Eif1	0.947144	0.458291	1
Eif4ebp1	1.0194	0.429212	1
Emb	0.645418	0.160061	1
Emilin2	0.249243	0.0683375	1
Eno3	1.61235	0.408504	1
Ephx1	1.79341	0.178672	1
Eps8	1.11758	0.24051	1
Eps8l1	0.745805	0.231843	1
Errfi1	0.531278	0.173821	1
Fabp4	1.08737	0.363794	1
Fabp5	2.29769	0.0979034	1
Fam109a	1.37202	0.299433	1
Fam49a	1.32579	0.440222	1
Fap	0.833673	0.301032	1
Fbxl2	1.10989	0.336512	1
Fbxo31	1.57181	0.257369	1
Fbxo4	0.947901	0.37619	1
Fcgr1	1.11254	0.452461	1
Fcna	1.20105	0.207452	1
Fcrl1	0.307894	0.103422	1
Flcn	1.48177	0.495584	1
Fth1	0.797027	0.20988	1
Ftl1	0.87893	0.308788	1
Fut7	2.11529	0.461129	1
Fxyd5	0.571297	0.127382	1
Galnt11	1.77698	0.485291	1
Galnt6	6.0103	0.133049	1
Gas2l1	1.11692	0.24985	1
Gas6	0.911737	0.294995	1
Gatsl3	0.681647	0.112782	1
Gbp8	0.677473	0.18737	1
Gbp9	0.211743	0.105409	1
Gch1	0.484498	0.0970209	1
Gcnt1	0.194365	0.0544802	1
Gdpd5	1.11123	0.161409	1
Ggt1	0.312492	0.0666484	1
Glipr1	0.684669	0.121011	1
Gm10825	0.236902	0.106616	1
Gm12185	0.504989	0.102417	1
Gm12250	1.73381	0.153239	1
Gm13476	2.15079	0.195056	1
Gm14492	0.250331	0.124531	1
Gm1673	1.57386	0.387416	1
Gm2a	2.44066	0.134028	1
Gm527	0.458587	0.15351	1
Gm9897	1.27453	0.351505	1
Gng2	0.325745	0.133897	1
Gngt2	0.559086	0.124899	1
Gnl1	2.40893	0.386645	1
Gnmt	1.23887	0.23323	1
Gp1ba	0.74063	0.307913	1
Gpd1	1.09957	0.321367	1
Gpr132	1.73488	0.276989	1
Gpr137b	0.332524	0.102308	1
Gpr35	0.704651	0.141255	1
Grap	1.17594	0.272981	1
Grin3b	0.969288	0.389504	1
Grk1	1.07705	0.382289	1
Gstp2	3.75208	0.432283	1
Gucy2c	0.837747	0.2155	1
H2-K1	2.06562	0.454813	1
H2-T10	0.979684	0.43813	1
H2-T22	1.0058	0.261934	1
H2-T23	0.559739	0.252052	1
H2-t9	0.8057	0.292121	1
Haao	1.29242	0.144285	1
Havcr2	0.788998	0.154448	1
Hba-a2	1.17016	0.151993	1
Hbb-b1	0.830283	0.0165969	1
Hdac5	1.18211	0.4573	1
Hist1h2bc	0.680087	0.207589	1
Hist2h3c1	1.84648	0.356129	1
Hist3h2a	1.67692	0.444085	1
Hmgcl	0.892293	0.330343	1
Hopx	0.667733	0.100874	1
Hs1bp3	1.05274	0.490713	1
Hspa2	1.43182	0.461557	1
I830012O16Rik	0.198086	0.0289779	1
Ier3	0.419313	0.189454	1
Ifi204	0.217404	0.0675203	1
Ifit1	0.12837	0.0410489	1
Ifit3	0.199183	0.0469597	1
Ifitm1	0.391424	0.0298892	1
Ift46	1.32718	0.446506	1
Igsf10	1.05344	0.127192	1
Ikbkap	4.86541	0.216243	1
Il18	0.577138	0.136306	1
Il1rl1	0.932507	0.312095	1
Inadl	1.05666	0.226331	1
Ip6k1	0.531436	0.194722	1
Irf5	0.917283	0.149555	1
Irg1	0.10988	0.0260552	1
Irgc1	0.896948	0.409054	1
Iscu	0.991313	0.360271	1
Isg15	0.622439	0.0797772	1
Islr2	1.06068	0.496932	1
Itfg3	0.632299	0.309947	1
Itga2b	5.63084	0.246674	1
Itga9	1.05238	0.363483	1
Itgax	0.30898	0.0628927	1
Itgb7	0.871384	0.116056	1
Itm2c	5.7323	0.444064	1
Itpkc	1.04967	0.356863	1
Itsn1	0.637267	0.258629	1
Junb	0.3632	0.06929	1
Kctd12b	0.914354	0.413425	1
Kif1c	0.405448	0.193388	1
Kifc2	0.925464	0.144874	1
Klc4	0.709015	0.278457	1
Klhdc4	0.98758	0.448814	1
Klrk1	1.24338	0.445308	1
Krt7	0.561409	0.0981329	1
Krt80	0.541982	0.168461	1
Krt86	0.297217	0.0995389	1
Laptm4a	1.25627	0.456968	1
Lat2	5.18857	0.334061	1
Letm2	0.593657	0.192145	1
Lgals3bp	9.47085	0.385278	1
Lgmn	0.937188	0.443307	1
Lifr	0.816465	0.163989	1
Lpl	0.869787	0.39077	1
Lrrc61	1.10661	0.320142	1
Lsm10	0.760639	0.252759	1
Luzp1	0.894142	0.366825	1
Ly6a	0.692069	0.199761	1
Ly6e	5.65579	0.322235	1
Ly6i	0.86493	0.190981	1
Ly96	0.178138	0.0711961	1
Maf	0.993029	0.285301	1
Mafk	0.990767	0.33858	1
Maged1	1.7851	0.150371	1
Maml3	1.21965	0.173761	1
Map3k14	0.577369	0.283207	1
Mavs	3.6038	0.411324	1
Med12l	1.13917	0.145109	1
Meis1	5.95143	0.425252	1
Metrnl	0.718067	0.0802696	1
Mettl7a1	4.20075	0.333169	1
Mitf	0.790654	0.213965	1
Mmp2	1.26535	0.413835	1
Mmp23	0.519669	0.120609	1
Moap1	0.956255	0.472349	1
Mpzl3	0.195109	0.0948121	1
Mrpl23	2.40985	0.465763	1
Ms4a7	1.02122	0.312497	1
Mtfr1	0.706537	0.332814	1
Mtmr11	0.830122	0.212466	1
Mtus2	1.07193	0.319225	1
Myo1a	0.803172	0.248698	1
Myo6	0.606304	0.0402439	1
Nacad	0.881519	0.222744	1
Nek6	0.771859	0.204365	1
Nfia	0.619895	0.228295	1
Niacr1	0.141816	0.0313176	1
Ninj1	1.98431	0.14959	1
Nkx6-2	0.827106	0.327279	1
Nlrc5	1.26327	0.269823	1
Nlrp1a	0.640964	0.248232	1
Nlrp1b	0.683534	0.0691872	1
Nod2	0.448938	0.147949	1
Nqo1	0.587454	0.256028	1
Nr1h3	1.30337	0.325608	1
Nuak2	0.97831	0.342449	1
Nubpl	1.98371	0.39238	1
Numbl	1.03402	0.430364	1
Oasl1	0.536175	0.0332189	1
Oasl2	0.109834	0.0425493	1
Obfc1	0.789154	0.189861	1
Olfr613	0.974548	0.368925	1
Olfr856-ps1	0.850735	0.326306	1
Oplah	0.913176	0.236626	1
Orai3	1.92031	0.463513	1
Otud1	1.24944	0.400589	1
P2rx4	3.17712	0.35971	1
P2rx7	1.74689	0.460641	1
P2ry12	0.563329	0.0542052	1
P2ry2	1.32895	0.198134	1
Pabpc1l	0.739294	0.312003	1
Pcbp4	1.1509	0.24818	1
Pctp	2.24772	0.383614	1
Pddc1	2.50686	0.483268	1
Pdgfc	0.884775	0.4062	1
Pecam1	4.88173	0.318857	1
Pgap1	0.645985	0.306524	1
Phf15	1.29118	0.238479	1
Pi4k2a	0.882137	0.326469	1
Pigl	0.833034	0.335097	1
Pigr	0.929775	0.344588	1
Pink1	1.4451	0.335924	1
Pip5k1c	0.931882	0.402119	1
Pkib	1.43044	0.468175	1
Pknox1	0.519269	0.235795	1
Plekhm3	0.312042	0.0754466	1
Plk2	0.390576	0.136466	1
Pmaip1	0.558335	0.109684	1
Pnpla2	1.23698	0.304013	1
Pnrc1	0.638029	0.281168	1
Polr1a	0.658404	0.283074	1
Pparg	1.04694	0.302278	1
Ppcdc	0.80501	0.312348	1
Ppp1r15a	1.26256	0.287172	1
Ppp1r9a	1.05665	0.173733	1
Preb	0.729873	0.305385	1
Prkch	1.28807	0.381971	1
Prr5l	0.0801936	0.0339005	1
Prr7	0.970672	0.281585	1
Psd2	0.913589	0.203601	1
Ptgs2	0.271481	0.0164973	1
Ptk2	1.02787	0.300174	1
Ptms	0.688158	0.292611	1
Pttg1	1.21344	0.182251	1
Pvrl4	0.967063	0.385953	1
Rab19	0.485986	0.0391259	1
Rab39	0.99587	0.243804	1
Rab3il1	1.26278	0.426885	1
Rabggta	0.91765	0.395726	1
Rarg	0.571402	0.166138	1
Rasa3	0.725442	0.268339	1
Rbm11	1.03862	0.250085	1
Rd3	0.799373	0.189815	1
Rdh13	2.73952	0.192249	1
Rftn2	0.837389	0.339597	1
Rgl1	1.09227	0.44566	1
Rgs3	0.443698	0.137142	1
Rhoc	0.198387	0.0245676	1
Rhox8	0.892263	0.138658	1
Rnase4	1.19709	0.396276	1
Rnase6	1.58732	0.316733	1
Rnf128	0.527679	0.129644	1
Rnf150	0.999459	0.351588	1
Ropn1l	1.20445	0.161711	1
Rpl3l	0.940485	0.148587	1
S100pbp	1.35905	0.257018	1
Sag	0.674065	0.27855	1
Sall2	1.46013	0.356197	1
Sbf2	0.914123	0.387505	1
Scamp5	1.20238	0.413285	1
Sdc3	1.11203	0.362717	1
Sdr39u1	0.945134	0.393945	1
Sec31b	0.944351	0.47185	1
Selplg	0.466598	0.165559	1
Sephs2	0.762872	0.339305	1
Serpini1	1.11886	0.497224	1
Siglec1	0.735413	0.309064	1
Slc12a2	1.73021	0.355152	1
Slc12a9	0.754545	0.223491	1
Slc15a2	1.20447	0.264475	1
Slc25a27	0.827057	0.244719	1
Slc25a33	0.662513	0.0513672	1
Slc26a11	0.487045	0.0817268	1
Slc2a6	0.173227	0.0315477	1
Slc35e4	1.46357	0.266306	1
Slc37a2	0.299675	0.116379	1
Slc38a7	1.54712	0.325471	1
Slc43a2	1.0617	0.459935	1
Slc8a1	1.23457	0.473303	1
Slc9a9	0.68969	0.170227	1
Slpi	0.342424	0.1298	1
Smpd2	1.12484	0.427777	1
Smpdl3b	1.06531	0.337843	1
Snta1	1.03458	0.260805	1
Soat2	0.620718	0.0359579	1
Socs3	0.287242	0.0267927	1
Sorbs1	1.00196	0.249149	1
Sparc	1.0254	0.118389	1
Spib	1.07738	0.37414	1
Spic	1.19058	0.284415	1
Srcrb4d	0.876054	0.424034	1
Srgn	0.874177	0.184003	1
St3gal6	0.129087	0.0129084	1
St6gal1	1.10835	0.333291	1
St8sia4	0.395505	0.0723269	1
Stab1	0.777946	0.070111	1
Stac3	1.07672	0.354711	1
Susd2	1.19918	0.266371	1
Susd3	0.675961	0.21832	1
Syn1	0.473815	0.0509498	1
Tacstd2	0.807218	0.188039	1
Tap1	1.53268	0.462485	1
Tbc1d14	0.31959	0.140535	1
Tbc1d9	1.35307	0.308682	1
Tbx6	0.231921	0.0375261	1
Tcea3	0.828237	0.397931	1
Tcf7l2	1.34122	0.119635	1
Tecpr1	0.582271	0.20194	1
Tgif1	4.18788	0.168533	1
Tgif2	1.4161	0.16905	1
Tgm3	0.642031	0.0422314	1
Thap3	1.32062	0.390189	1
Thbd	0.900663	0.246474	1
Thbs3	1.14523	0.162613	1
Thsd1	1.41345	0.116326	1
Tmed1	1.33295	0.475157	1
Tmem132a	0.893232	0.106169	1
Tmem202	0.567991	0.121234	1
Tmem220	0.961595	0.341569	1
Tmem26	1.15394	0.193922	1
Tmem38a	0.71346	0.0533074	1
Tmem42	1.16839	0.315582	1
Tnfaip1	1.30459	0.464392	1
Tnfrsf12a	1.55659	0.421281	1
Tnfsf9	0.999522	0.115112	1
Tnni2	0.846423	0.0866737	1
Tnnt3	1.01145	0.262357	1
Tns1	1.32313	0.105343	1
Tpm4	0.127901	0.0374056	1
Traf1	0.923836	0.233867	1
Traf3ip2	1.9129	0.442931	1
Trafd1	0.69914	0.30293	1
Trem2	0.812073	0.253317	1
Trex1	1.46443	0.442995	1
Trf	1.3166	0.268825	1
Trib3	0.722901	0.168223	1
Trim26	0.786007	0.183199	1
Trip6	1.9841	0.223581	1
Trp53i13	0.903632	0.129941	1
Trpv2	0.427061	0.0866497	1
Tspan13	0.475787	0.026093	1
Ttc12	1.1445	0.0612485	1
Ttc19	1.4043	0.341005	1
Ttyh2	3.4566	0.110308	1
Tuba1a	0.823808	0.364505	1
Tubb2a	1.43052	0.475501	1
Tulp3	1.53648	0.392857	1
Tulp4	0.635268	0.236493	1
Ubc	0.764915	0.373202	1
Ubxn11	1.72344	0.365215	1
Unc93b1	1.04132	0.48602	1
Upp1	0.257745	0.0584427	1
Usf1	1.32774	0.459693	1
Usp18	0.216603	0.0820663	1
Usp40	1.17184	0.287966	1
Utp14a	1.87173	0.499329	1
Vnn3	0.0777034	0.0225804	1
Vwf	1.18499	0.366148	1
Wdr45	1.0214	0.370936	1
Wdr77	1.09591	0.326808	1
Wdr81	1.17407	0.48852	1
Wnt4	0.855933	0.351311	1
Ypel3	0.226645	0.101744	1
Zbtb16	1.88118	0.0820704	1
Zc3h12d	0.490545	0.0496443	1
Zdhhc14	1.35106	0.367852	1
Zeb2	1.28961	0.344012	1
Zfp36l1	0.282731	0.114924	1
Zfp36l2	0.770448	0.352968	1
Zfp459	1.49842	0.325684	1
Zfp467	0.688207	0.189477	1
Zfp488	0.893334	0.380706	1
Zfp658	1.04317	0.229254	1
Zfp691	0.876369	0.35763	1
Zfp874a	0.712158	0.26771	1
Zfp874b	0.457441	0.221757	1
