# Supplementary material for: A late-lineage murine neutrophil precursor population exhibits dynamic changes during demand-adapted granulopoiesis
Source: Sci Rep. 2017 Jan 6;7:39804. doi: 10.1038/srep39804 (PMC5216372; doi:10.1038/srep39804)
Supplement: Supplementary Table S2 [file srep39804-s3.xls]

## Sheet: Group1
Category	Term	Count	P-Value	Benjamini	GENE_SYMBOL	GENE NAME
GOTERM_BP_2	cellular metabolic process	165	2.5e-24	3.3e-22	Nt5c	5',3'-nucleotidase, cytosolic
					Atic	5-aminoimidazole-4-carboxamide ribonucleotide formyltransferase/IMP cyclohydrolase; similar to 5-aminoimidazole-4-carboxamide ribonucleotide formyltransferase/IMP cyclohydrolase
					Atp1a1	ATPase, Na+/K+ transporting, alpha 1 polypeptide
					Ddx56	DEAD (Asp-Glu-Ala-Asp) box polypeptide 56
					Dimt1	DIM1 dimethyladenosine transferase 1-like (S. cerevisiae)
					Fkbp1a	FK506 binding protein 1a
					Fkbp3	FK506 binding protein 3
					Fkbp4	FK506 binding protein 4
					Ftsj3	FtsJ homolog 3 (E. coli)
					Kat2a	K(lysine) acetyltransferase 2A
					Limk1	LIM-domain containing, protein kinase
					Mybbp1a	MYB binding protein (P160) 1a
					N6amt2	N-6 adenine-specific DNA methyltransferase 2 (putative)
					Ndufc2	NADH dehydrogenase (ubiquinone) 1, subcomplex unknown, 2; similar to NADH dehydrogenase (ubiquinone) 1, subcomplex unknown, 2
					Nhp2	NHP2 ribonucleoprotein homolog (yeast)
					Nsun2	NOL1/NOP2/Sun domain family member 2
					Prpf19	PRP19/PSO4 pre-mRNA processing factor 19 homolog (S. cerevisiae)
					Prpf31	PRP31 pre-mRNA processing factor 31 homolog (yeast)
					1110008L16Rik	RIKEN cDNA 1110008L16 gene
					Rrn3	RRN3 RNA polymerase I transcription factor homolog (yeast)
					Ruvbl1	RuvB-like protein 1
					Ruvbl2	RuvB-like protein 2
					Sumo3	SMT3 suppressor of mif two 3 homolog 3 (yeast)
					Sae1	SUMO1 activating enzyme subunit 1
					Thoc3	THO complex 3
					Trap1	TNF receptor-associated protein 1
					Trmt1	TRM1 tRNA methyltransferase 1 homolog (S. cerevisiae)
					Utp15	UTP15, U3 small nucleolar ribonucleoprotein, homolog (yeast)
					Wdr12	WD repeat domain 12; predicted gene 4879
					Adi1	acireductone dioxygenase 1
					Adsl	adenylosuccinate lyase
					Aarsd1	alanyl-tRNA synthetase domain containing 1; RIKEN cDNA 1700113I22 gene
					As3mt	arsenic (+3 oxidation state) methyltransferase
					Banf1	barrier to autointegration factor 1
					Blvra	biliverdin reductase A
					Bop1	block of proliferation 1
					Cad	carbamoyl-phosphate synthetase 2, aspartate transcarbamylase, and dihydroorotase
					Clpp	caseinolytic peptidase, ATP-dependent, proteolytic subunit homolog (E. coli)
					Cct3	chaperonin containing Tcp1, subunit 3 (gamma)
					Cct5	chaperonin containing Tcp1, subunit 5 (epsilon)
					Cct6a	chaperonin containing Tcp1, subunit 6a (zeta)
					Chaf1b	chromatin assembly factor 1, subunit B (p60)
					Cpsf1	cleavage and polyadenylation specific factor 1
					Csda	cold shock domain protein A
					Ddb1	damage specific DNA binding protein 1
					Ddost	dolichyl-di-phosphooligosaccharide-protein glycotransferase
					Elp3	elongation protein 3 homolog (S. cerevisiae)
					Ehmt2	euchromatic histone lysine N-methyltransferase 2
					Eef1e1	eukaryotic translation elongation factor 1 epsilon 1
					Eif1ad	eukaryotic translation initiation factor 1A domain containing
					Eif2b1	eukaryotic translation initiation factor 2B, subunit 1 (alpha)
					Eif3e	eukaryotic translation initiation factor 3, subunit E
					Eif3i	eukaryotic translation initiation factor 3, subunit I
					Eif3l	eukaryotic translation initiation factor 3, subunit L
					Ext2	exostoses (multiple) 2
					Fasn	fatty acid synthase
					Fh1	fumarate hydratase 1
					Gtf3a	general transcription factor III A
					G6pc3	glucose 6 phosphatase, catalytic, 3
					Gsto1	glutathione S-transferase omega 1
					Gstm4	glutathione S-transferase, mu 4
					Gstz1	glutathione transferase zeta 1 (maleylacetoacetate isomerase)
					Hspe1	heat shock protein 1 (chaperonin 10); predicted gene, EG628438; heat shock protein 1 (chaperonin 10), related sequence 1; predicted gene 2903
					Hspa9	heat shock protein 9
					Hars	histidyl-tRNA synthetase
					Hadh	hydroxyacyl-Coenzyme A dehydrogenase
					Rnps1	hypothetical protein LOC100044797; ribonucleic acid binding protein S1; predicted gene 9825
					Eif3b	hypothetical protein LOC100047993; eukaryotic translation initiation factor 3, subunit B
					Ide	insulin degrading enzyme
					Idh2	isocitrate dehydrogenase 2 (NADP+), mitochondrial
					Idh3a	isocitrate dehydrogenase 3 (NAD+) alpha
					Krtcap2	keratinocyte associated protein 2
					Mthfd1	methylenetetrahydrofolate dehydrogenase (NADP+ dependent), methenyltetrahydrofolate cyclohydrolase, formyltetrahydrofolate synthase
					Mri1	methylthioribose-1-phosphate isomerase homolog (S. cerevisiae)
					Mcm6	minichromosome maintenance deficient 6 (MIS5 homolog, S. pombe) (S. cerevisiae)
					Mcm7	minichromosome maintenance deficient 7 (S. cerevisiae)
					Mrps7	mitchondrial ribosomal protein S7
					Mrpl11	mitochondrial ribosomal protein L11
					Mrpl16	mitochondrial ribosomal protein L16
					Mrpl3	mitochondrial ribosomal protein L3
					Mrps17	mitochondrial ribosomal protein S17
					Mrps18b	mitochondrial ribosomal protein S18B
					Mrrf	mitochondrial ribosome recycling factor; similar to mitochondrial ribosome recycling factor; predicted gene 6374
					Myc	myelocytomatosis oncogene
					Mpo	myeloperoxidase
					Npm3	nucleoplasmin 3; nucleoplasmin 3, pseudogene 1
					Ppie	peptidylprolyl isomerase E (cyclophilin E)
					Farsa	phenylalanyl-tRNA synthetase, alpha subunit
					Farsb	phenylalanyl-tRNA synthetase, beta subunit
					Prps2	phosphoribosyl pyrophosphate synthetase 2
					Paics	phosphoribosylaminoimidazole carboxylase, phosphoribosylaminoribosylaminoimidazole, succinocarboxamide synthetase; predicted gene 8445
					Gart	phosphoribosylglycinamide formyltransferase
					Polr1b	polymerase (RNA) I polypeptide B
					Polr1e	polymerase (RNA) I polypeptide E
					Polr2d	polymerase (RNA) II (DNA directed) polypeptide D
					Ptbp1	polypyrimidine tract binding protein 1; predicted gene 4900
					Rps18	predicted gene 10027; hypothetical protein LOC674425; predicted gene 6794; predicted gene 9175; similar to ribosomal protein S18; similar to ribosomal protein; ribosomal protein S18; predicted gene 11230; predicted gene 5321; predicted gene 10260; predicted gene 8599; predicted gene 8268
					Atp5g2	predicted gene 10231; similar to ATP synthase, H+ transporting, mitochondrial F0 complex, subunit c (subunit 9); predicted gene 10175; predicted gene 5911; ATP synthase, H+ transporting, mitochondrial F0 complex, subunit c (subunit 9), isoform 2
					Atp5g1	predicted gene 12337; predicted gene 10039; predicted gene 4479; ATP synthase, H+ transporting, mitochondrial F0 complex, subunit c (subunit 9), isoform 1
					Lsm7	predicted gene 13182; LSM7 homolog, U6 small nuclear RNA associated (S. cerevisiae); predicted gene 10146
					Rpl28	predicted gene 13226; predicted gene 15435; ribosomal protein L28; predicted gene 12938
					Rpl5	predicted gene 14217; predicted gene 7424; predicted gene 8934; ribosomal protein L5; similar to ribosomal protein L5; similar to 60S ribosomal protein L5; predicted gene 15616; predicted gene 15500; predicted gene 7625
					Rpl39	predicted gene 15148; ribosomal protein L39; predicted gene 12013
					Impdh2	predicted gene 15210; inosine 5'-phosphate dehydrogenase 2
					Rps4x	predicted gene 4833; predicted gene 9616; predicted gene 13680; predicted gene 4859; predicted gene 8729; predicted gene 8231; ribosomal protein S4, X-linked
					Rps20	predicted gene 4997; predicted gene 6440; ribosomal protein S20; predicted gene 4332; similar to 40S ribosomal protein S20; similar to ribosomal protein S20
					Snrpd2	predicted gene 5449; small nuclear ribonucleoprotein D2; predicted gene 5848; predicted gene 10120
					Rps8	predicted gene 5687; predicted gene 6983; predicted gene 6998; predicted gene 14438; predicted gene 8643; predicted gene 14414; predicted gene 7453; similar to ribosomal protein S8; predicted gene 7246; predicted gene 15501; ribosomal protein S8 pseudogene; ribosomal protein S8; predicted gene 14323; predicted gene 14289; predicted gene 7565; similar to Ubiquitin-conjugating enzyme E2 L3 (Ubiquit…
					Rpl4	predicted gene 5835; ribosomal protein L4
					Rpl3	predicted gene 5879; similar to 60S ribosomal protein L3 (J1 protein); predicted gene 4959; predicted gene 6035; predicted gene 12816; ribosomal protein L3; predicted gene 5851; predicted gene 16468; predicted gene 5850
					Odc1	predicted gene 6742; ornithine decarboxylase, structural 1; similar to Ornithine decarboxylase (ODC); predicted gene 7993; predicted gene 15645; predicted gene 9115; predicted gene 7278
					Sms	predicted gene 7270; predicted gene 14680; spermine synthase
					Nme2	predicted gene 7730; non-metastatic cells 2, protein (NM23B) expressed in; predicted gene 5566; predicted gene 5425; similar to Nucleoside diphosphate kinase B (NDK B) (NDP kinase B) (P18)
					Rps17	predicted gene 7780; similar to 40S ribosomal protein S17; predicted gene 2614; ribosomal protein S17; predicted gene 6402; predicted gene 14586; predicted gene 12034
					Snrpg	predicted gene 8186; small nuclear ribonucleoprotein polypeptide G
					Rpl32	predicted gene 8680; predicted gene 9663; predicted gene 7434; predicted gene 6251; predicted gene 6520; ribosomal protein L32
					Nhp2l1	predicted gene 8696; predicted gene 5616; predicted gene 8948; NHP2 non-histone chromosome protein 2-like 1 (S. cerevisiae); predicted gene 13642; predicted gene 7042; similar to NHP2 non-histone chromosome protein 2-like 1; similar to Nhp2 non-histone chromosome protein 2-like 1; predicted gene 13311; similar to nuclear protein-NHP2-like protein; predicted gene 6637
					Rpl36a, Rpl36al	predicted gene 8697; similar to large subunit ribosomal protein L36a; predicted gene 11970; predicted gene 10077; similar to ribosomal protein L36a; predicted gene 2718; predicted gene 10316; predicted gene 8001; predicted gene 6525; predicted gene 9409; ribosomal protein L36A; ribosomal protein L36A-like
					Eif4a3	predicted gene 8994; predicted gene 5580; similar to Probable ATP-dependent helicase DDX48 (DEAD-box protein 48) (Eukaryotic initiation factor 4A-like NUK-34) (Nuclear matrix protein 265) (hNMP 265) (Eukaryotic translation initiation factor 4A isoform 3); eukaryotic translation initiation factor 4A, isoform 3; predicted gene 5576
					Rps2	predicted gene 9168; predicted gene 7561; predicted gene 12091; predicted gene 5921; predicted gene 8841; predicted gene 8842; predicted gene 7143; predicted gene 4968; predicted gene 6576; predicted gene 8520; predicted gene 7520; similar to 40S ribosomal protein S2; ribosomal protein S2 pseudogene; predicted gene 11687; predicted gene 7502; similar to MGC27348 protein; predicted gene 6456; pred…
					Rpsa	predicted gene 9323; predicted gene 7516; ribosomal protein SA pseudogene; predicted gene 9819; predicted gene 6339; predicted gene 9083; ribosomal protein SA; predicted gene 13374; predicted gene 12595; similar to laminin receptor 1 (ribosomal protein SA); predicted gene 13208; predicted gene 12113; predicted gene 5498; similar to 40S ribosomal protein SA (p40) (34/67 kDa laminin receptor); pred…
					Tufm	predicted gene 9755; Tu translation elongation factor, mitochondrial
					Pa2g4	proliferation-associated 2G4; predicted gene 5297
					Prmt1	protein arginine N-methyltransferase 1
					Prmt3	protein arginine N-methyltransferase 3
					Prmt7	protein arginine N-methyltransferase 7
					Prkcsh	protein kinase C substrate 80K-H
					Ppm1f	protein phosphatase 1F (PP2C domain containing)
					Ppm1g	protein phosphatase 1G (formerly 2C), magnesium-dependent, gamma isoform
					Ppp5c	protein phosphatase 5, catalytic subunit
					Ptprs	protein tyrosine phosphatase, receptor type, S
					Ripk3	receptor-interacting serine-threonine kinase 3
					Rpa2	replication protein A2
					Rpn2	ribophorin II
					Rsl1d1	ribosomal L1 domain containing 1
					Rpl35	ribosomal protein L35; predicted gene 10269; predicted gene 8444; predicted gene 2000; predicted gene 4342
					Rps5	ribosomal protein S5
					Scarb1	scavenger receptor class B, member 1
					Rps28	similar to 40S ribosomal protein S28; predicted gene 10443; predicted gene 12943; predicted gene 13192; similar to ribosomal protein S28; predicted gene 10263; predicted gene 3511; ribosomal protein S28
					Ahcy	similar to Adenosylhomocysteinase (S-adenosyl-L-homocysteine hydrolase) (AdoHcyase) (Liver copper-binding protein) (CUBP); S-adenosylhomocysteine hydrolase
					Cdk4	similar to Cell division protein kinase 4 (Cyclin-dependent kinase 4) (PSK-J3) (CRK3); cyclin-dependent kinase 4
					Etfb	similar to Electron transferring flavoprotein, beta polypeptide; electron transferring flavoprotein, beta polypeptide
					Fbl	similar to Fibrillarin; fibrillarin
					Nme1	similar to Nucleoside diphosphate kinase A (NDK A) (NDP kinase A) (Tumor metastatic process-associated protein) (Metastasis inhibition factor NM23) (NDPK-A) (nm23-M1); non-metastatic cells 1, protein (NM23A) expressed in
					Psat1	similar to Phosphoserine aminotransferase 1; phosphoserine aminotransferase 1
					Rnaseh2a	similar to Rnaseh2a protein; ribonuclease H2, large subunit
					Snrpf	similar to Small nuclear ribonucleoprotein F (snRNP-F) (Sm protein F) (Sm-F) (SmF); small nuclear ribonucleoprotein polypeptide F; predicted gene 13092
					Kars	similar to lysyl-tRNA synthetase; lysyl-tRNA synthetase
					Rpl13	similar to ribosomal protein L13; predicted gene 10071; predicted gene 9026; predicted gene 12918; predicted gene 7290; predicted gene 5075; predicted gene 15710; similar to 60S ribosomal protein L13; predicted gene 7159; ribosomal protein L13
					Rpl15	similar to ribosomal protein L15; predicted gene 8420; predicted gene 6937; predicted gene 4581; predicted gene 5613; predicted gene 7287; predicted gene, 674243; predicted gene 4607; predicted gene 10224; predicted gene 8037; predicted gene 4294; predicted gene 5491; predicted gene, EG622994; hypothetical protein LOC100046288; predicted gene 8885; predicted gene 10020; predicted gene 3464; predi…
					Snrnp25	small nuclear ribonucleoprotein 25 (U11/U12)
					Snrpb	small nuclear ribonucleoprotein B
					Snrpe	small nuclear ribonucleoprotein E; predicted gene 6487
					Snrpa1	small nuclear ribonucleoprotein polypeptide A'
					Sf3b3	splicing factor 3b, subunit 3
					Snd1	staphylococcal nuclease and tudor domain containing 1
					Scd2	stearoyl-Coenzyme A desaturase 2
					Suclg2	succinate-Coenzyme A ligase, GDP-forming, beta subunit
					Tcp1	t-complex protein 1
					Trim27	tripartite motif-containing 27
					Trim28	tripartite motif-containing 28
					Yars2	tyrosyl-tRNA synthetase 2 (mitochondrial)
					Umps	uridine monophosphate synthetase
					Vars	valyl-tRNA synthetase
					Vkorc1	vitamin K epoxide reductase complex, subunit 1
GOTERM_BP_2	primary metabolic process	159	9.5e-18	6.2e-16	Nt5c	5',3'-nucleotidase, cytosolic
					Atic	5-aminoimidazole-4-carboxamide ribonucleotide formyltransferase/IMP cyclohydrolase; similar to 5-aminoimidazole-4-carboxamide ribonucleotide formyltransferase/IMP cyclohydrolase
					Atp1a1	ATPase, Na+/K+ transporting, alpha 1 polypeptide
					Ddx56	DEAD (Asp-Glu-Ala-Asp) box polypeptide 56
					Dimt1	DIM1 dimethyladenosine transferase 1-like (S. cerevisiae)
					Fkbp1a	FK506 binding protein 1a
					Fkbp3	FK506 binding protein 3
					Fkbp4	FK506 binding protein 4
					Ftsj3	FtsJ homolog 3 (E. coli)
					Kat2a	K(lysine) acetyltransferase 2A
					Limk1	LIM-domain containing, protein kinase
					Mybbp1a	MYB binding protein (P160) 1a
					Nans	N-acetylneuraminic acid synthase (sialic acid synthase)
					Nhp2	NHP2 ribonucleoprotein homolog (yeast)
					Nsun2	NOL1/NOP2/Sun domain family member 2
					Osgep	O-sialoglycoprotein endopeptidase
					Prpf19	PRP19/PSO4 pre-mRNA processing factor 19 homolog (S. cerevisiae)
					Prpf31	PRP31 pre-mRNA processing factor 31 homolog (yeast)
					1110008L16Rik	RIKEN cDNA 1110008L16 gene
					Rrn3	RRN3 RNA polymerase I transcription factor homolog (yeast)
					Ruvbl1	RuvB-like protein 1
					Ruvbl2	RuvB-like protein 2
					Sumo3	SMT3 suppressor of mif two 3 homolog 3 (yeast)
					Sae1	SUMO1 activating enzyme subunit 1
					Thoc3	THO complex 3
					Trap1	TNF receptor-associated protein 1
					Trmt1	TRM1 tRNA methyltransferase 1 homolog (S. cerevisiae)
					Utp15	UTP15, U3 small nucleolar ribonucleoprotein, homolog (yeast)
					Wdr12	WD repeat domain 12; predicted gene 4879
					Adi1	acireductone dioxygenase 1
					Adsl	adenylosuccinate lyase
					Aarsd1	alanyl-tRNA synthetase domain containing 1; RIKEN cDNA 1700113I22 gene
					Banf1	barrier to autointegration factor 1
					Bop1	block of proliferation 1
					Cad	carbamoyl-phosphate synthetase 2, aspartate transcarbamylase, and dihydroorotase
					Clpp	caseinolytic peptidase, ATP-dependent, proteolytic subunit homolog (E. coli)
					Cct3	chaperonin containing Tcp1, subunit 3 (gamma)
					Cct5	chaperonin containing Tcp1, subunit 5 (epsilon)
					Cct6a	chaperonin containing Tcp1, subunit 6a (zeta)
					Chaf1b	chromatin assembly factor 1, subunit B (p60)
					Cpsf1	cleavage and polyadenylation specific factor 1
					Csda	cold shock domain protein A
					Ddb1	damage specific DNA binding protein 1
					Ddost	dolichyl-di-phosphooligosaccharide-protein glycotransferase
					Elane	elastase 2, neutrophil
					Elp3	elongation protein 3 homolog (S. cerevisiae)
					Ehmt2	euchromatic histone lysine N-methyltransferase 2
					Eef1e1	eukaryotic translation elongation factor 1 epsilon 1
					Eif1ad	eukaryotic translation initiation factor 1A domain containing
					Eif2b1	eukaryotic translation initiation factor 2B, subunit 1 (alpha)
					Eif3e	eukaryotic translation initiation factor 3, subunit E
					Eif3i	eukaryotic translation initiation factor 3, subunit I
					Eif3l	eukaryotic translation initiation factor 3, subunit L
					Fasn	fatty acid synthase
					Gtf3a	general transcription factor III A
					G6pc3	glucose 6 phosphatase, catalytic, 3
					Gstz1	glutathione transferase zeta 1 (maleylacetoacetate isomerase)
					Hspe1	heat shock protein 1 (chaperonin 10); predicted gene, EG628438; heat shock protein 1 (chaperonin 10), related sequence 1; predicted gene 2903
					Hspa9	heat shock protein 9
					Hars	histidyl-tRNA synthetase
					Hadh	hydroxyacyl-Coenzyme A dehydrogenase
					Rnps1	hypothetical protein LOC100044797; ribonucleic acid binding protein S1; predicted gene 9825
					Eif3b	hypothetical protein LOC100047993; eukaryotic translation initiation factor 3, subunit B
					Ide	insulin degrading enzyme
					Idh2	isocitrate dehydrogenase 2 (NADP+), mitochondrial
					Krtcap2	keratinocyte associated protein 2
					Mthfd1	methylenetetrahydrofolate dehydrogenase (NADP+ dependent), methenyltetrahydrofolate cyclohydrolase, formyltetrahydrofolate synthase
					Mri1	methylthioribose-1-phosphate isomerase homolog (S. cerevisiae)
					Mcm6	minichromosome maintenance deficient 6 (MIS5 homolog, S. pombe) (S. cerevisiae)
					Mcm7	minichromosome maintenance deficient 7 (S. cerevisiae)
					Mrps7	mitchondrial ribosomal protein S7
					Mrpl11	mitochondrial ribosomal protein L11
					Mrpl16	mitochondrial ribosomal protein L16
					Mrpl3	mitochondrial ribosomal protein L3
					Mrps17	mitochondrial ribosomal protein S17
					Mrps18b	mitochondrial ribosomal protein S18B
					Mrrf	mitochondrial ribosome recycling factor; similar to mitochondrial ribosome recycling factor; predicted gene 6374
					Myc	myelocytomatosis oncogene
					Npm3	nucleoplasmin 3; nucleoplasmin 3, pseudogene 1
					Ppie	peptidylprolyl isomerase E (cyclophilin E)
					Farsa	phenylalanyl-tRNA synthetase, alpha subunit
					Farsb	phenylalanyl-tRNA synthetase, beta subunit
					Prps2	phosphoribosyl pyrophosphate synthetase 2
					Paics	phosphoribosylaminoimidazole carboxylase, phosphoribosylaminoribosylaminoimidazole, succinocarboxamide synthetase; predicted gene 8445
					Gart	phosphoribosylglycinamide formyltransferase
					Polr1b	polymerase (RNA) I polypeptide B
					Polr1e	polymerase (RNA) I polypeptide E
					Polr2d	polymerase (RNA) II (DNA directed) polypeptide D
					Ptbp1	polypyrimidine tract binding protein 1; predicted gene 4900
					Rps18	predicted gene 10027; hypothetical protein LOC674425; predicted gene 6794; predicted gene 9175; similar to ribosomal protein S18; similar to ribosomal protein; ribosomal protein S18; predicted gene 11230; predicted gene 5321; predicted gene 10260; predicted gene 8599; predicted gene 8268
					Atp5g2	predicted gene 10231; similar to ATP synthase, H+ transporting, mitochondrial F0 complex, subunit c (subunit 9); predicted gene 10175; predicted gene 5911; ATP synthase, H+ transporting, mitochondrial F0 complex, subunit c (subunit 9), isoform 2
					Atp5g1	predicted gene 12337; predicted gene 10039; predicted gene 4479; ATP synthase, H+ transporting, mitochondrial F0 complex, subunit c (subunit 9), isoform 1
					Lsm7	predicted gene 13182; LSM7 homolog, U6 small nuclear RNA associated (S. cerevisiae); predicted gene 10146
					Rpl28	predicted gene 13226; predicted gene 15435; ribosomal protein L28; predicted gene 12938
					Rpl5	predicted gene 14217; predicted gene 7424; predicted gene 8934; ribosomal protein L5; similar to ribosomal protein L5; similar to 60S ribosomal protein L5; predicted gene 15616; predicted gene 15500; predicted gene 7625
					Rpl39	predicted gene 15148; ribosomal protein L39; predicted gene 12013
					Impdh2	predicted gene 15210; inosine 5'-phosphate dehydrogenase 2
					Rps4x	predicted gene 4833; predicted gene 9616; predicted gene 13680; predicted gene 4859; predicted gene 8729; predicted gene 8231; ribosomal protein S4, X-linked
					Rps20	predicted gene 4997; predicted gene 6440; ribosomal protein S20; predicted gene 4332; similar to 40S ribosomal protein S20; similar to ribosomal protein S20
					Snrpd2	predicted gene 5449; small nuclear ribonucleoprotein D2; predicted gene 5848; predicted gene 10120
					Rps8	predicted gene 5687; predicted gene 6983; predicted gene 6998; predicted gene 14438; predicted gene 8643; predicted gene 14414; predicted gene 7453; similar to ribosomal protein S8; predicted gene 7246; predicted gene 15501; ribosomal protein S8 pseudogene; ribosomal protein S8; predicted gene 14323; predicted gene 14289; predicted gene 7565; similar to Ubiquitin-conjugating enzyme E2 L3 (Ubiquit…
					Rpl4	predicted gene 5835; ribosomal protein L4
					Rpl3	predicted gene 5879; similar to 60S ribosomal protein L3 (J1 protein); predicted gene 4959; predicted gene 6035; predicted gene 12816; ribosomal protein L3; predicted gene 5851; predicted gene 16468; predicted gene 5850
					Odc1	predicted gene 6742; ornithine decarboxylase, structural 1; similar to Ornithine decarboxylase (ODC); predicted gene 7993; predicted gene 15645; predicted gene 9115; predicted gene 7278
					Sms	predicted gene 7270; predicted gene 14680; spermine synthase
					Nme2	predicted gene 7730; non-metastatic cells 2, protein (NM23B) expressed in; predicted gene 5566; predicted gene 5425; similar to Nucleoside diphosphate kinase B (NDK B) (NDP kinase B) (P18)
					Rps17	predicted gene 7780; similar to 40S ribosomal protein S17; predicted gene 2614; ribosomal protein S17; predicted gene 6402; predicted gene 14586; predicted gene 12034
					Snrpg	predicted gene 8186; small nuclear ribonucleoprotein polypeptide G
					Rpl32	predicted gene 8680; predicted gene 9663; predicted gene 7434; predicted gene 6251; predicted gene 6520; ribosomal protein L32
					Nhp2l1	predicted gene 8696; predicted gene 5616; predicted gene 8948; NHP2 non-histone chromosome protein 2-like 1 (S. cerevisiae); predicted gene 13642; predicted gene 7042; similar to NHP2 non-histone chromosome protein 2-like 1; similar to Nhp2 non-histone chromosome protein 2-like 1; predicted gene 13311; similar to nuclear protein-NHP2-like protein; predicted gene 6637
					Rpl36a, Rpl36al	predicted gene 8697; similar to large subunit ribosomal protein L36a; predicted gene 11970; predicted gene 10077; similar to ribosomal protein L36a; predicted gene 2718; predicted gene 10316; predicted gene 8001; predicted gene 6525; predicted gene 9409; ribosomal protein L36A; ribosomal protein L36A-like
					Eif4a3	predicted gene 8994; predicted gene 5580; similar to Probable ATP-dependent helicase DDX48 (DEAD-box protein 48) (Eukaryotic initiation factor 4A-like NUK-34) (Nuclear matrix protein 265) (hNMP 265) (Eukaryotic translation initiation factor 4A isoform 3); eukaryotic translation initiation factor 4A, isoform 3; predicted gene 5576
					Rps2	predicted gene 9168; predicted gene 7561; predicted gene 12091; predicted gene 5921; predicted gene 8841; predicted gene 8842; predicted gene 7143; predicted gene 4968; predicted gene 6576; predicted gene 8520; predicted gene 7520; similar to 40S ribosomal protein S2; ribosomal protein S2 pseudogene; predicted gene 11687; predicted gene 7502; similar to MGC27348 protein; predicted gene 6456; pred…
					Rpsa	predicted gene 9323; predicted gene 7516; ribosomal protein SA pseudogene; predicted gene 9819; predicted gene 6339; predicted gene 9083; ribosomal protein SA; predicted gene 13374; predicted gene 12595; similar to laminin receptor 1 (ribosomal protein SA); predicted gene 13208; predicted gene 12113; predicted gene 5498; similar to 40S ribosomal protein SA (p40) (34/67 kDa laminin receptor); pred…
					Tufm	predicted gene 9755; Tu translation elongation factor, mitochondrial
					Pa2g4	proliferation-associated 2G4; predicted gene 5297
					Prep	prolyl endopeptidase
					Prmt1	protein arginine N-methyltransferase 1
					Prmt3	protein arginine N-methyltransferase 3
					Prmt7	protein arginine N-methyltransferase 7
					Prkcsh	protein kinase C substrate 80K-H
					Ppm1f	protein phosphatase 1F (PP2C domain containing)
					Ppm1g	protein phosphatase 1G (formerly 2C), magnesium-dependent, gamma isoform
					Ppp5c	protein phosphatase 5, catalytic subunit
					Ptprs	protein tyrosine phosphatase, receptor type, S
					Prtn3	proteinase 3
					Ripk3	receptor-interacting serine-threonine kinase 3
					Rpa2	replication protein A2
					Rpn2	ribophorin II
					Rsl1d1	ribosomal L1 domain containing 1
					Rpl35	ribosomal protein L35; predicted gene 10269; predicted gene 8444; predicted gene 2000; predicted gene 4342
					Rps5	ribosomal protein S5
					Scarb1	scavenger receptor class B, member 1
					Sigmar1	sigma non-opioid intracellular receptor 1
					Rps28	similar to 40S ribosomal protein S28; predicted gene 10443; predicted gene 12943; predicted gene 13192; similar to ribosomal protein S28; predicted gene 10263; predicted gene 3511; ribosomal protein S28
					Ahcy	similar to Adenosylhomocysteinase (S-adenosyl-L-homocysteine hydrolase) (AdoHcyase) (Liver copper-binding protein) (CUBP); S-adenosylhomocysteine hydrolase
					Cdk4	similar to Cell division protein kinase 4 (Cyclin-dependent kinase 4) (PSK-J3) (CRK3); cyclin-dependent kinase 4
					Fbl	similar to Fibrillarin; fibrillarin
					Nme1	similar to Nucleoside diphosphate kinase A (NDK A) (NDP kinase A) (Tumor metastatic process-associated protein) (Metastasis inhibition factor NM23) (NDPK-A) (nm23-M1); non-metastatic cells 1, protein (NM23A) expressed in
					Psat1	similar to Phosphoserine aminotransferase 1; phosphoserine aminotransferase 1
					Rnaseh2a	similar to Rnaseh2a protein; ribonuclease H2, large subunit
					Snrpf	similar to Small nuclear ribonucleoprotein F (snRNP-F) (Sm protein F) (Sm-F) (SmF); small nuclear ribonucleoprotein polypeptide F; predicted gene 13092
					Kars	similar to lysyl-tRNA synthetase; lysyl-tRNA synthetase
					Rpl13	similar to ribosomal protein L13; predicted gene 10071; predicted gene 9026; predicted gene 12918; predicted gene 7290; predicted gene 5075; predicted gene 15710; similar to 60S ribosomal protein L13; predicted gene 7159; ribosomal protein L13
					Rpl15	similar to ribosomal protein L15; predicted gene 8420; predicted gene 6937; predicted gene 4581; predicted gene 5613; predicted gene 7287; predicted gene, 674243; predicted gene 4607; predicted gene 10224; predicted gene 8037; predicted gene 4294; predicted gene 5491; predicted gene, EG622994; hypothetical protein LOC100046288; predicted gene 8885; predicted gene 10020; predicted gene 3464; predi…
					Snrnp25	small nuclear ribonucleoprotein 25 (U11/U12)
					Snrpb	small nuclear ribonucleoprotein B
					Snrpe	small nuclear ribonucleoprotein E; predicted gene 6487
					Snrpa1	small nuclear ribonucleoprotein polypeptide A'
					Sf3b3	splicing factor 3b, subunit 3
					Snd1	staphylococcal nuclease and tudor domain containing 1
					Scd2	stearoyl-Coenzyme A desaturase 2
					Tcp1	t-complex protein 1
					Trim27	tripartite motif-containing 27
					Trim28	tripartite motif-containing 28
					Tysnd1	trypsin domain containing 1
					Yars2	tyrosyl-tRNA synthetase 2 (mitochondrial)
					Umps	uridine monophosphate synthetase
					Vars	valyl-tRNA synthetase
GOTERM_BP_2	biosynthetic process	97	1.7e-13	7.5e-12	Atic	5-aminoimidazole-4-carboxamide ribonucleotide formyltransferase/IMP cyclohydrolase; similar to 5-aminoimidazole-4-carboxamide ribonucleotide formyltransferase/IMP cyclohydrolase
					Atp1a1	ATPase, Na+/K+ transporting, alpha 1 polypeptide
					Kat2a	K(lysine) acetyltransferase 2A
					Mybbp1a	MYB binding protein (P160) 1a
					Nans	N-acetylneuraminic acid synthase (sialic acid synthase)
					Prpf19	PRP19/PSO4 pre-mRNA processing factor 19 homolog (S. cerevisiae)
					Rrn3	RRN3 RNA polymerase I transcription factor homolog (yeast)
					Ruvbl1	RuvB-like protein 1
					Ruvbl2	RuvB-like protein 2
					Adi1	acireductone dioxygenase 1
					Adsl	adenylosuccinate lyase
					Aarsd1	alanyl-tRNA synthetase domain containing 1; RIKEN cDNA 1700113I22 gene
					Cad	carbamoyl-phosphate synthetase 2, aspartate transcarbamylase, and dihydroorotase
					Chaf1b	chromatin assembly factor 1, subunit B (p60)
					Csda	cold shock domain protein A
					Ddost	dolichyl-di-phosphooligosaccharide-protein glycotransferase
					Elp3	elongation protein 3 homolog (S. cerevisiae)
					Eef1e1	eukaryotic translation elongation factor 1 epsilon 1
					Eif1ad	eukaryotic translation initiation factor 1A domain containing
					Eif2b1	eukaryotic translation initiation factor 2B, subunit 1 (alpha)
					Eif3e	eukaryotic translation initiation factor 3, subunit E
					Eif3i	eukaryotic translation initiation factor 3, subunit I
					Eif3l	eukaryotic translation initiation factor 3, subunit L
					Ext2	exostoses (multiple) 2
					Fasn	fatty acid synthase
					Gtf3a	general transcription factor III A
					G6pc3	glucose 6 phosphatase, catalytic, 3
					Gsto1	glutathione S-transferase omega 1
					Hars	histidyl-tRNA synthetase
					Eif3b	hypothetical protein LOC100047993; eukaryotic translation initiation factor 3, subunit B
					Krtcap2	keratinocyte associated protein 2
					Mthfd1	methylenetetrahydrofolate dehydrogenase (NADP+ dependent), methenyltetrahydrofolate cyclohydrolase, formyltetrahydrofolate synthase
					Mri1	methylthioribose-1-phosphate isomerase homolog (S. cerevisiae)
					Mcm6	minichromosome maintenance deficient 6 (MIS5 homolog, S. pombe) (S. cerevisiae)
					Mcm7	minichromosome maintenance deficient 7 (S. cerevisiae)
					Mrps7	mitchondrial ribosomal protein S7
					Mrpl11	mitochondrial ribosomal protein L11
					Mrpl16	mitochondrial ribosomal protein L16
					Mrpl3	mitochondrial ribosomal protein L3
					Mrps17	mitochondrial ribosomal protein S17
					Mrps18b	mitochondrial ribosomal protein S18B
					Mrrf	mitochondrial ribosome recycling factor; similar to mitochondrial ribosome recycling factor; predicted gene 6374
					Myc	myelocytomatosis oncogene
					Npm3	nucleoplasmin 3; nucleoplasmin 3, pseudogene 1
					Farsa	phenylalanyl-tRNA synthetase, alpha subunit
					Farsb	phenylalanyl-tRNA synthetase, beta subunit
					Prps2	phosphoribosyl pyrophosphate synthetase 2
					Paics	phosphoribosylaminoimidazole carboxylase, phosphoribosylaminoribosylaminoimidazole, succinocarboxamide synthetase; predicted gene 8445
					Gart	phosphoribosylglycinamide formyltransferase
					Polr1b	polymerase (RNA) I polypeptide B
					Polr1e	polymerase (RNA) I polypeptide E
					Polr2d	polymerase (RNA) II (DNA directed) polypeptide D
					Rps18	predicted gene 10027; hypothetical protein LOC674425; predicted gene 6794; predicted gene 9175; similar to ribosomal protein S18; similar to ribosomal protein; ribosomal protein S18; predicted gene 11230; predicted gene 5321; predicted gene 10260; predicted gene 8599; predicted gene 8268
					Atp5g2	predicted gene 10231; similar to ATP synthase, H+ transporting, mitochondrial F0 complex, subunit c (subunit 9); predicted gene 10175; predicted gene 5911; ATP synthase, H+ transporting, mitochondrial F0 complex, subunit c (subunit 9), isoform 2
					Atp5g1	predicted gene 12337; predicted gene 10039; predicted gene 4479; ATP synthase, H+ transporting, mitochondrial F0 complex, subunit c (subunit 9), isoform 1
					Rpl28	predicted gene 13226; predicted gene 15435; ribosomal protein L28; predicted gene 12938
					Rpl5	predicted gene 14217; predicted gene 7424; predicted gene 8934; ribosomal protein L5; similar to ribosomal protein L5; similar to 60S ribosomal protein L5; predicted gene 15616; predicted gene 15500; predicted gene 7625
					Rpl39	predicted gene 15148; ribosomal protein L39; predicted gene 12013
					Impdh2	predicted gene 15210; inosine 5'-phosphate dehydrogenase 2
					Rps4x	predicted gene 4833; predicted gene 9616; predicted gene 13680; predicted gene 4859; predicted gene 8729; predicted gene 8231; ribosomal protein S4, X-linked
					Rps20	predicted gene 4997; predicted gene 6440; ribosomal protein S20; predicted gene 4332; similar to 40S ribosomal protein S20; similar to ribosomal protein S20
					Rps8	predicted gene 5687; predicted gene 6983; predicted gene 6998; predicted gene 14438; predicted gene 8643; predicted gene 14414; predicted gene 7453; similar to ribosomal protein S8; predicted gene 7246; predicted gene 15501; ribosomal protein S8 pseudogene; ribosomal protein S8; predicted gene 14323; predicted gene 14289; predicted gene 7565; similar to Ubiquitin-conjugating enzyme E2 L3 (Ubiquit…
					Rpl4	predicted gene 5835; ribosomal protein L4
					Rpl3	predicted gene 5879; similar to 60S ribosomal protein L3 (J1 protein); predicted gene 4959; predicted gene 6035; predicted gene 12816; ribosomal protein L3; predicted gene 5851; predicted gene 16468; predicted gene 5850
					Odc1	predicted gene 6742; ornithine decarboxylase, structural 1; similar to Ornithine decarboxylase (ODC); predicted gene 7993; predicted gene 15645; predicted gene 9115; predicted gene 7278
					Sms	predicted gene 7270; predicted gene 14680; spermine synthase
					Nme2	predicted gene 7730; non-metastatic cells 2, protein (NM23B) expressed in; predicted gene 5566; predicted gene 5425; similar to Nucleoside diphosphate kinase B (NDK B) (NDP kinase B) (P18)
					Rps17	predicted gene 7780; similar to 40S ribosomal protein S17; predicted gene 2614; ribosomal protein S17; predicted gene 6402; predicted gene 14586; predicted gene 12034
					Rpl32	predicted gene 8680; predicted gene 9663; predicted gene 7434; predicted gene 6251; predicted gene 6520; ribosomal protein L32
					Rpl36a, Rpl36al	predicted gene 8697; similar to large subunit ribosomal protein L36a; predicted gene 11970; predicted gene 10077; similar to ribosomal protein L36a; predicted gene 2718; predicted gene 10316; predicted gene 8001; predicted gene 6525; predicted gene 9409; ribosomal protein L36A; ribosomal protein L36A-like
					Rps2	predicted gene 9168; predicted gene 7561; predicted gene 12091; predicted gene 5921; predicted gene 8841; predicted gene 8842; predicted gene 7143; predicted gene 4968; predicted gene 6576; predicted gene 8520; predicted gene 7520; similar to 40S ribosomal protein S2; ribosomal protein S2 pseudogene; predicted gene 11687; predicted gene 7502; similar to MGC27348 protein; predicted gene 6456; pred…
					Rpsa	predicted gene 9323; predicted gene 7516; ribosomal protein SA pseudogene; predicted gene 9819; predicted gene 6339; predicted gene 9083; ribosomal protein SA; predicted gene 13374; predicted gene 12595; similar to laminin receptor 1 (ribosomal protein SA); predicted gene 13208; predicted gene 12113; predicted gene 5498; similar to 40S ribosomal protein SA (p40) (34/67 kDa laminin receptor); pred…
					Tufm	predicted gene 9755; Tu translation elongation factor, mitochondrial
					Pa2g4	proliferation-associated 2G4; predicted gene 5297
					Prmt7	protein arginine N-methyltransferase 7
					Prkcsh	protein kinase C substrate 80K-H
					Rpa2	replication protein A2
					Rpn2	ribophorin II
					Rsl1d1	ribosomal L1 domain containing 1
					Rpl35	ribosomal protein L35; predicted gene 10269; predicted gene 8444; predicted gene 2000; predicted gene 4342
					Rps5	ribosomal protein S5
					Scarb1	scavenger receptor class B, member 1
					Sigmar1	sigma non-opioid intracellular receptor 1
					Rps28	similar to 40S ribosomal protein S28; predicted gene 10443; predicted gene 12943; predicted gene 13192; similar to ribosomal protein S28; predicted gene 10263; predicted gene 3511; ribosomal protein S28
					Nme1	similar to Nucleoside diphosphate kinase A (NDK A) (NDP kinase A) (Tumor metastatic process-associated protein) (Metastasis inhibition factor NM23) (NDPK-A) (nm23-M1); non-metastatic cells 1, protein (NM23A) expressed in
					Psat1	similar to Phosphoserine aminotransferase 1; phosphoserine aminotransferase 1
					Kars	similar to lysyl-tRNA synthetase; lysyl-tRNA synthetase
					Rpl13	similar to ribosomal protein L13; predicted gene 10071; predicted gene 9026; predicted gene 12918; predicted gene 7290; predicted gene 5075; predicted gene 15710; similar to 60S ribosomal protein L13; predicted gene 7159; ribosomal protein L13
					Rpl15	similar to ribosomal protein L15; predicted gene 8420; predicted gene 6937; predicted gene 4581; predicted gene 5613; predicted gene 7287; predicted gene, 674243; predicted gene 4607; predicted gene 10224; predicted gene 8037; predicted gene 4294; predicted gene 5491; predicted gene, EG622994; hypothetical protein LOC100046288; predicted gene 8885; predicted gene 10020; predicted gene 3464; predi…
					Snd1	staphylococcal nuclease and tudor domain containing 1
					Scd2	stearoyl-Coenzyme A desaturase 2
					Trim27	tripartite motif-containing 27
					Trim28	tripartite motif-containing 28
					Yars2	tyrosyl-tRNA synthetase 2 (mitochondrial)
					Umps	uridine monophosphate synthetase
					Vars	valyl-tRNA synthetase
					Vkorc1	vitamin K epoxide reductase complex, subunit 1
GOTERM_BP_2	macromolecule metabolic process	131	1.7e-12	5.6e-11	Ddx56	DEAD (Asp-Glu-Ala-Asp) box polypeptide 56
					Dimt1	DIM1 dimethyladenosine transferase 1-like (S. cerevisiae)
					Fkbp1a	FK506 binding protein 1a
					Fkbp3	FK506 binding protein 3
					Fkbp4	FK506 binding protein 4
					Ftsj3	FtsJ homolog 3 (E. coli)
					Kat2a	K(lysine) acetyltransferase 2A
					Limk1	LIM-domain containing, protein kinase
					Mybbp1a	MYB binding protein (P160) 1a
					Nhp2	NHP2 ribonucleoprotein homolog (yeast)
					Nsun2	NOL1/NOP2/Sun domain family member 2
					Osgep	O-sialoglycoprotein endopeptidase
					Prpf19	PRP19/PSO4 pre-mRNA processing factor 19 homolog (S. cerevisiae)
					Prpf31	PRP31 pre-mRNA processing factor 31 homolog (yeast)
					1110008L16Rik	RIKEN cDNA 1110008L16 gene
					Rrn3	RRN3 RNA polymerase I transcription factor homolog (yeast)
					Ruvbl1	RuvB-like protein 1
					Ruvbl2	RuvB-like protein 2
					Sumo3	SMT3 suppressor of mif two 3 homolog 3 (yeast)
					Sae1	SUMO1 activating enzyme subunit 1
					Thoc3	THO complex 3
					Trap1	TNF receptor-associated protein 1
					Trmt1	TRM1 tRNA methyltransferase 1 homolog (S. cerevisiae)
					Utp15	UTP15, U3 small nucleolar ribonucleoprotein, homolog (yeast)
					Wdr12	WD repeat domain 12; predicted gene 4879
					Aarsd1	alanyl-tRNA synthetase domain containing 1; RIKEN cDNA 1700113I22 gene
					Banf1	barrier to autointegration factor 1
					Bop1	block of proliferation 1
					Cad	carbamoyl-phosphate synthetase 2, aspartate transcarbamylase, and dihydroorotase
					Clpp	caseinolytic peptidase, ATP-dependent, proteolytic subunit homolog (E. coli)
					Cct3	chaperonin containing Tcp1, subunit 3 (gamma)
					Cct5	chaperonin containing Tcp1, subunit 5 (epsilon)
					Cct6a	chaperonin containing Tcp1, subunit 6a (zeta)
					Chaf1b	chromatin assembly factor 1, subunit B (p60)
					Cpsf1	cleavage and polyadenylation specific factor 1
					Csda	cold shock domain protein A
					Ddb1	damage specific DNA binding protein 1
					Ddost	dolichyl-di-phosphooligosaccharide-protein glycotransferase
					Elane	elastase 2, neutrophil
					Elp3	elongation protein 3 homolog (S. cerevisiae)
					Ehmt2	euchromatic histone lysine N-methyltransferase 2
					Eef1e1	eukaryotic translation elongation factor 1 epsilon 1
					Eif1ad	eukaryotic translation initiation factor 1A domain containing
					Eif2b1	eukaryotic translation initiation factor 2B, subunit 1 (alpha)
					Eif3e	eukaryotic translation initiation factor 3, subunit E
					Eif3i	eukaryotic translation initiation factor 3, subunit I
					Eif3l	eukaryotic translation initiation factor 3, subunit L
					Ext2	exostoses (multiple) 2
					Gtf3a	general transcription factor III A
					Hspe1	heat shock protein 1 (chaperonin 10); predicted gene, EG628438; heat shock protein 1 (chaperonin 10), related sequence 1; predicted gene 2903
					Hspa9	heat shock protein 9
					Hars	histidyl-tRNA synthetase
					Rnps1	hypothetical protein LOC100044797; ribonucleic acid binding protein S1; predicted gene 9825
					Eif3b	hypothetical protein LOC100047993; eukaryotic translation initiation factor 3, subunit B
					Ide	insulin degrading enzyme
					Krtcap2	keratinocyte associated protein 2
					Mcm6	minichromosome maintenance deficient 6 (MIS5 homolog, S. pombe) (S. cerevisiae)
					Mcm7	minichromosome maintenance deficient 7 (S. cerevisiae)
					Mrps7	mitchondrial ribosomal protein S7
					Mrpl11	mitochondrial ribosomal protein L11
					Mrpl16	mitochondrial ribosomal protein L16
					Mrpl3	mitochondrial ribosomal protein L3
					Mrps17	mitochondrial ribosomal protein S17
					Mrps18b	mitochondrial ribosomal protein S18B
					Mrrf	mitochondrial ribosome recycling factor; similar to mitochondrial ribosome recycling factor; predicted gene 6374
					Myc	myelocytomatosis oncogene
					Npm3	nucleoplasmin 3; nucleoplasmin 3, pseudogene 1
					Ppie	peptidylprolyl isomerase E (cyclophilin E)
					Farsa	phenylalanyl-tRNA synthetase, alpha subunit
					Farsb	phenylalanyl-tRNA synthetase, beta subunit
					Polr1b	polymerase (RNA) I polypeptide B
					Polr1e	polymerase (RNA) I polypeptide E
					Polr2d	polymerase (RNA) II (DNA directed) polypeptide D
					Ptbp1	polypyrimidine tract binding protein 1; predicted gene 4900
					Rps18	predicted gene 10027; hypothetical protein LOC674425; predicted gene 6794; predicted gene 9175; similar to ribosomal protein S18; similar to ribosomal protein; ribosomal protein S18; predicted gene 11230; predicted gene 5321; predicted gene 10260; predicted gene 8599; predicted gene 8268
					Lsm7	predicted gene 13182; LSM7 homolog, U6 small nuclear RNA associated (S. cerevisiae); predicted gene 10146
					Rpl28	predicted gene 13226; predicted gene 15435; ribosomal protein L28; predicted gene 12938
					Rpl5	predicted gene 14217; predicted gene 7424; predicted gene 8934; ribosomal protein L5; similar to ribosomal protein L5; similar to 60S ribosomal protein L5; predicted gene 15616; predicted gene 15500; predicted gene 7625
					Rpl39	predicted gene 15148; ribosomal protein L39; predicted gene 12013
					Rps4x	predicted gene 4833; predicted gene 9616; predicted gene 13680; predicted gene 4859; predicted gene 8729; predicted gene 8231; ribosomal protein S4, X-linked
					Rps20	predicted gene 4997; predicted gene 6440; ribosomal protein S20; predicted gene 4332; similar to 40S ribosomal protein S20; similar to ribosomal protein S20
					Snrpd2	predicted gene 5449; small nuclear ribonucleoprotein D2; predicted gene 5848; predicted gene 10120
					Rps8	predicted gene 5687; predicted gene 6983; predicted gene 6998; predicted gene 14438; predicted gene 8643; predicted gene 14414; predicted gene 7453; similar to ribosomal protein S8; predicted gene 7246; predicted gene 15501; ribosomal protein S8 pseudogene; ribosomal protein S8; predicted gene 14323; predicted gene 14289; predicted gene 7565; similar to Ubiquitin-conjugating enzyme E2 L3 (Ubiquit…
					Rpl4	predicted gene 5835; ribosomal protein L4
					Rpl3	predicted gene 5879; similar to 60S ribosomal protein L3 (J1 protein); predicted gene 4959; predicted gene 6035; predicted gene 12816; ribosomal protein L3; predicted gene 5851; predicted gene 16468; predicted gene 5850
					Rps17	predicted gene 7780; similar to 40S ribosomal protein S17; predicted gene 2614; ribosomal protein S17; predicted gene 6402; predicted gene 14586; predicted gene 12034
					Snrpg	predicted gene 8186; small nuclear ribonucleoprotein polypeptide G
					Rpl32	predicted gene 8680; predicted gene 9663; predicted gene 7434; predicted gene 6251; predicted gene 6520; ribosomal protein L32
					Nhp2l1	predicted gene 8696; predicted gene 5616; predicted gene 8948; NHP2 non-histone chromosome protein 2-like 1 (S. cerevisiae); predicted gene 13642; predicted gene 7042; similar to NHP2 non-histone chromosome protein 2-like 1; similar to Nhp2 non-histone chromosome protein 2-like 1; predicted gene 13311; similar to nuclear protein-NHP2-like protein; predicted gene 6637
					Rpl36a, Rpl36al	predicted gene 8697; similar to large subunit ribosomal protein L36a; predicted gene 11970; predicted gene 10077; similar to ribosomal protein L36a; predicted gene 2718; predicted gene 10316; predicted gene 8001; predicted gene 6525; predicted gene 9409; ribosomal protein L36A; ribosomal protein L36A-like
					Eif4a3	predicted gene 8994; predicted gene 5580; similar to Probable ATP-dependent helicase DDX48 (DEAD-box protein 48) (Eukaryotic initiation factor 4A-like NUK-34) (Nuclear matrix protein 265) (hNMP 265) (Eukaryotic translation initiation factor 4A isoform 3); eukaryotic translation initiation factor 4A, isoform 3; predicted gene 5576
					Rps2	predicted gene 9168; predicted gene 7561; predicted gene 12091; predicted gene 5921; predicted gene 8841; predicted gene 8842; predicted gene 7143; predicted gene 4968; predicted gene 6576; predicted gene 8520; predicted gene 7520; similar to 40S ribosomal protein S2; ribosomal protein S2 pseudogene; predicted gene 11687; predicted gene 7502; similar to MGC27348 protein; predicted gene 6456; pred…
					Rpsa	predicted gene 9323; predicted gene 7516; ribosomal protein SA pseudogene; predicted gene 9819; predicted gene 6339; predicted gene 9083; ribosomal protein SA; predicted gene 13374; predicted gene 12595; similar to laminin receptor 1 (ribosomal protein SA); predicted gene 13208; predicted gene 12113; predicted gene 5498; similar to 40S ribosomal protein SA (p40) (34/67 kDa laminin receptor); pred…
					Tufm	predicted gene 9755; Tu translation elongation factor, mitochondrial
					Pa2g4	proliferation-associated 2G4; predicted gene 5297
					Prep	prolyl endopeptidase
					Prmt1	protein arginine N-methyltransferase 1
					Prmt3	protein arginine N-methyltransferase 3
					Prmt7	protein arginine N-methyltransferase 7
					Prkcsh	protein kinase C substrate 80K-H
					Ppm1f	protein phosphatase 1F (PP2C domain containing)
					Ppm1g	protein phosphatase 1G (formerly 2C), magnesium-dependent, gamma isoform
					Ppp5c	protein phosphatase 5, catalytic subunit
					Ptprs	protein tyrosine phosphatase, receptor type, S
					Prtn3	proteinase 3
					Ripk3	receptor-interacting serine-threonine kinase 3
					Rpa2	replication protein A2
					Rpn2	ribophorin II
					Rsl1d1	ribosomal L1 domain containing 1
					Rpl35	ribosomal protein L35; predicted gene 10269; predicted gene 8444; predicted gene 2000; predicted gene 4342
					Rps5	ribosomal protein S5
					Rps28	similar to 40S ribosomal protein S28; predicted gene 10443; predicted gene 12943; predicted gene 13192; similar to ribosomal protein S28; predicted gene 10263; predicted gene 3511; ribosomal protein S28
					Cdk4	similar to Cell division protein kinase 4 (Cyclin-dependent kinase 4) (PSK-J3) (CRK3); cyclin-dependent kinase 4
					Fbl	similar to Fibrillarin; fibrillarin
					Rnaseh2a	similar to Rnaseh2a protein; ribonuclease H2, large subunit
					Snrpf	similar to Small nuclear ribonucleoprotein F (snRNP-F) (Sm protein F) (Sm-F) (SmF); small nuclear ribonucleoprotein polypeptide F; predicted gene 13092
					Kars	similar to lysyl-tRNA synthetase; lysyl-tRNA synthetase
					Rpl13	similar to ribosomal protein L13; predicted gene 10071; predicted gene 9026; predicted gene 12918; predicted gene 7290; predicted gene 5075; predicted gene 15710; similar to 60S ribosomal protein L13; predicted gene 7159; ribosomal protein L13
					Rpl15	similar to ribosomal protein L15; predicted gene 8420; predicted gene 6937; predicted gene 4581; predicted gene 5613; predicted gene 7287; predicted gene, 674243; predicted gene 4607; predicted gene 10224; predicted gene 8037; predicted gene 4294; predicted gene 5491; predicted gene, EG622994; hypothetical protein LOC100046288; predicted gene 8885; predicted gene 10020; predicted gene 3464; predi…
					Snrnp25	small nuclear ribonucleoprotein 25 (U11/U12)
					Snrpb	small nuclear ribonucleoprotein B
					Snrpe	small nuclear ribonucleoprotein E; predicted gene 6487
					Snrpa1	small nuclear ribonucleoprotein polypeptide A'
					Sf3b3	splicing factor 3b, subunit 3
					Snd1	staphylococcal nuclease and tudor domain containing 1
					Tcp1	t-complex protein 1
					Trim27	tripartite motif-containing 27
					Trim28	tripartite motif-containing 28
					Tysnd1	trypsin domain containing 1
					Yars2	tyrosyl-tRNA synthetase 2 (mitochondrial)
					Vars	valyl-tRNA synthetase
GOTERM_BP_2	ribonucleoprotein complex biogenesis	19	3.7e-12	9.8e-11	Ddx56	DEAD (Asp-Glu-Ala-Asp) box polypeptide 56
					Dimt1	DIM1 dimethyladenosine transferase 1-like (S. cerevisiae)
					Ftsj3	FtsJ homolog 3 (E. coli)
					Nhp2	NHP2 ribonucleoprotein homolog (yeast)
					Prpf31	PRP31 pre-mRNA processing factor 31 homolog (yeast)
					Rrn3	RRN3 RNA polymerase I transcription factor homolog (yeast)
					Utp15	UTP15, U3 small nucleolar ribonucleoprotein, homolog (yeast)
					Wdr12	WD repeat domain 12; predicted gene 4879
					Bop1	block of proliferation 1
					Brix1	brix domain containing 2
					Isg20l2	interferon stimulated exonuclease gene 20-like 2; predicted gene 8778
					Npm3	nucleoplasmin 3; nucleoplasmin 3, pseudogene 1
					Nop56	predicted gene 5243; NOP56 ribonucleoprotein homolog (yeast)
					Npm1	predicted gene 6477; predicted gene 9118; nucleophosmin 1; similar to Nucleophosmin (NPM) (Nucleolar phosphoprotein B23) (Numatrin) (Nucleolar protein NO38); predicted gene 7289; predicted gene 5611
					Nhp2l1	predicted gene 8696; predicted gene 5616; predicted gene 8948; NHP2 non-histone chromosome protein 2-like 1 (S. cerevisiae); predicted gene 13642; predicted gene 7042; similar to NHP2 non-histone chromosome protein 2-like 1; similar to Nhp2 non-histone chromosome protein 2-like 1; predicted gene 13311; similar to nuclear protein-NHP2-like protein; predicted gene 6637
					Eif4a3	predicted gene 8994; predicted gene 5580; similar to Probable ATP-dependent helicase DDX48 (DEAD-box protein 48) (Eukaryotic initiation factor 4A-like NUK-34) (Nuclear matrix protein 265) (hNMP 265) (Eukaryotic translation initiation factor 4A isoform 3); eukaryotic translation initiation factor 4A, isoform 3; predicted gene 5576
					Pa2g4	proliferation-associated 2G4; predicted gene 5297
					Prmt7	protein arginine N-methyltransferase 7
					Fbl	similar to Fibrillarin; fibrillarin
GOTERM_BP_2	nitrogen compound metabolic process	88	8.2e-09	1.8e-07	Nt5c	5',3'-nucleotidase, cytosolic
					Atic	5-aminoimidazole-4-carboxamide ribonucleotide formyltransferase/IMP cyclohydrolase; similar to 5-aminoimidazole-4-carboxamide ribonucleotide formyltransferase/IMP cyclohydrolase
					Atp1a1	ATPase, Na+/K+ transporting, alpha 1 polypeptide
					Ddx56	DEAD (Asp-Glu-Ala-Asp) box polypeptide 56
					Dimt1	DIM1 dimethyladenosine transferase 1-like (S. cerevisiae)
					Ftsj3	FtsJ homolog 3 (E. coli)
					Kat2a	K(lysine) acetyltransferase 2A
					Mybbp1a	MYB binding protein (P160) 1a
					Nhp2	NHP2 ribonucleoprotein homolog (yeast)
					Nsun2	NOL1/NOP2/Sun domain family member 2
					Prpf19	PRP19/PSO4 pre-mRNA processing factor 19 homolog (S. cerevisiae)
					Prpf31	PRP31 pre-mRNA processing factor 31 homolog (yeast)
					1110008L16Rik	RIKEN cDNA 1110008L16 gene
					Rrn3	RRN3 RNA polymerase I transcription factor homolog (yeast)
					Ruvbl1	RuvB-like protein 1
					Ruvbl2	RuvB-like protein 2
					Thoc3	THO complex 3
					Trmt1	TRM1 tRNA methyltransferase 1 homolog (S. cerevisiae)
					Utp15	UTP15, U3 small nucleolar ribonucleoprotein, homolog (yeast)
					Wdr12	WD repeat domain 12; predicted gene 4879
					Adi1	acireductone dioxygenase 1
					Adsl	adenylosuccinate lyase
					Aarsd1	alanyl-tRNA synthetase domain containing 1; RIKEN cDNA 1700113I22 gene
					Banf1	barrier to autointegration factor 1
					Blvra	biliverdin reductase A
					Bop1	block of proliferation 1
					Cad	carbamoyl-phosphate synthetase 2, aspartate transcarbamylase, and dihydroorotase
					Chaf1b	chromatin assembly factor 1, subunit B (p60)
					Cpsf1	cleavage and polyadenylation specific factor 1
					Csda	cold shock domain protein A
					Ddb1	damage specific DNA binding protein 1
					Elp3	elongation protein 3 homolog (S. cerevisiae)
					Eef1e1	eukaryotic translation elongation factor 1 epsilon 1
					Eif3e	eukaryotic translation initiation factor 3, subunit E
					Gtf3a	general transcription factor III A
					Gstm4	glutathione S-transferase, mu 4
					Gstz1	glutathione transferase zeta 1 (maleylacetoacetate isomerase)
					Hars	histidyl-tRNA synthetase
					Rnps1	hypothetical protein LOC100044797; ribonucleic acid binding protein S1; predicted gene 9825
					Mthfd1	methylenetetrahydrofolate dehydrogenase (NADP+ dependent), methenyltetrahydrofolate cyclohydrolase, formyltetrahydrofolate synthase
					Mri1	methylthioribose-1-phosphate isomerase homolog (S. cerevisiae)
					Mcm6	minichromosome maintenance deficient 6 (MIS5 homolog, S. pombe) (S. cerevisiae)
					Mcm7	minichromosome maintenance deficient 7 (S. cerevisiae)
					Myc	myelocytomatosis oncogene
					Npm3	nucleoplasmin 3; nucleoplasmin 3, pseudogene 1
					Ppie	peptidylprolyl isomerase E (cyclophilin E)
					Farsa	phenylalanyl-tRNA synthetase, alpha subunit
					Farsb	phenylalanyl-tRNA synthetase, beta subunit
					Prps2	phosphoribosyl pyrophosphate synthetase 2
					Paics	phosphoribosylaminoimidazole carboxylase, phosphoribosylaminoribosylaminoimidazole, succinocarboxamide synthetase; predicted gene 8445
					Gart	phosphoribosylglycinamide formyltransferase
					Polr1b	polymerase (RNA) I polypeptide B
					Polr1e	polymerase (RNA) I polypeptide E
					Polr2d	polymerase (RNA) II (DNA directed) polypeptide D
					Ptbp1	polypyrimidine tract binding protein 1; predicted gene 4900
					Atp5g2	predicted gene 10231; similar to ATP synthase, H+ transporting, mitochondrial F0 complex, subunit c (subunit 9); predicted gene 10175; predicted gene 5911; ATP synthase, H+ transporting, mitochondrial F0 complex, subunit c (subunit 9), isoform 2
					Atp5g1	predicted gene 12337; predicted gene 10039; predicted gene 4479; ATP synthase, H+ transporting, mitochondrial F0 complex, subunit c (subunit 9), isoform 1
					Lsm7	predicted gene 13182; LSM7 homolog, U6 small nuclear RNA associated (S. cerevisiae); predicted gene 10146
					Impdh2	predicted gene 15210; inosine 5'-phosphate dehydrogenase 2
					Snrpd2	predicted gene 5449; small nuclear ribonucleoprotein D2; predicted gene 5848; predicted gene 10120
					Odc1	predicted gene 6742; ornithine decarboxylase, structural 1; similar to Ornithine decarboxylase (ODC); predicted gene 7993; predicted gene 15645; predicted gene 9115; predicted gene 7278
					Sms	predicted gene 7270; predicted gene 14680; spermine synthase
					Nme2	predicted gene 7730; non-metastatic cells 2, protein (NM23B) expressed in; predicted gene 5566; predicted gene 5425; similar to Nucleoside diphosphate kinase B (NDK B) (NDP kinase B) (P18)
					Snrpg	predicted gene 8186; small nuclear ribonucleoprotein polypeptide G
					Nhp2l1	predicted gene 8696; predicted gene 5616; predicted gene 8948; NHP2 non-histone chromosome protein 2-like 1 (S. cerevisiae); predicted gene 13642; predicted gene 7042; similar to NHP2 non-histone chromosome protein 2-like 1; similar to Nhp2 non-histone chromosome protein 2-like 1; predicted gene 13311; similar to nuclear protein-NHP2-like protein; predicted gene 6637
					Eif4a3	predicted gene 8994; predicted gene 5580; similar to Probable ATP-dependent helicase DDX48 (DEAD-box protein 48) (Eukaryotic initiation factor 4A-like NUK-34) (Nuclear matrix protein 265) (hNMP 265) (Eukaryotic translation initiation factor 4A isoform 3); eukaryotic translation initiation factor 4A, isoform 3; predicted gene 5576
					Pa2g4	proliferation-associated 2G4; predicted gene 5297
					Prmt7	protein arginine N-methyltransferase 7
					Rpa2	replication protein A2
					Rsl1d1	ribosomal L1 domain containing 1
					Ahcy	similar to Adenosylhomocysteinase (S-adenosyl-L-homocysteine hydrolase) (AdoHcyase) (Liver copper-binding protein) (CUBP); S-adenosylhomocysteine hydrolase
					Fbl	similar to Fibrillarin; fibrillarin
					Nme1	similar to Nucleoside diphosphate kinase A (NDK A) (NDP kinase A) (Tumor metastatic process-associated protein) (Metastasis inhibition factor NM23) (NDPK-A) (nm23-M1); non-metastatic cells 1, protein (NM23A) expressed in
					Psat1	similar to Phosphoserine aminotransferase 1; phosphoserine aminotransferase 1
					Rnaseh2a	similar to Rnaseh2a protein; ribonuclease H2, large subunit
					Snrpf	similar to Small nuclear ribonucleoprotein F (snRNP-F) (Sm protein F) (Sm-F) (SmF); small nuclear ribonucleoprotein polypeptide F; predicted gene 13092
					Kars	similar to lysyl-tRNA synthetase; lysyl-tRNA synthetase
					Snrnp25	small nuclear ribonucleoprotein 25 (U11/U12)
					Snrpb	small nuclear ribonucleoprotein B
					Snrpe	small nuclear ribonucleoprotein E; predicted gene 6487
					Snrpa1	small nuclear ribonucleoprotein polypeptide A'
					Sf3b3	splicing factor 3b, subunit 3
					Snd1	staphylococcal nuclease and tudor domain containing 1
					Trim27	tripartite motif-containing 27
					Trim28	tripartite motif-containing 28
					Yars2	tyrosyl-tRNA synthetase 2 (mitochondrial)
					Umps	uridine monophosphate synthetase
					Vars	valyl-tRNA synthetase
GOTERM_BP_2	translational initiation	6	0.00028	0.0053	Eif1ad	eukaryotic translation initiation factor 1A domain containing
					Eif2b1	eukaryotic translation initiation factor 2B, subunit 1 (alpha)
					Eif3e	eukaryotic translation initiation factor 3, subunit E
					Eif3i	eukaryotic translation initiation factor 3, subunit I
					Eif3l	eukaryotic translation initiation factor 3, subunit L
					Eif3b	hypothetical protein LOC100047993; eukaryotic translation initiation factor 3, subunit B
GOTERM_BP_2	establishment of RNA localization	5	0.019	0.27	Thoc3	THO complex 3
					Nup210	nucleoporin 210
					Nup43	nucleoporin 43
					Npm1	predicted gene 6477; predicted gene 9118; nucleophosmin 1; similar to Nucleophosmin (NPM) (Nucleolar phosphoprotein B23) (Numatrin) (Nucleolar protein NO38); predicted gene 7289; predicted gene 5611
					Eif4a3	predicted gene 8994; predicted gene 5580; similar to Probable ATP-dependent helicase DDX48 (DEAD-box protein 48) (Eukaryotic initiation factor 4A-like NUK-34) (Nuclear matrix protein 265) (hNMP 265) (Eukaryotic translation initiation factor 4A isoform 3); eukaryotic translation initiation factor 4A, isoform 3; predicted gene 5576
GOTERM_BP_2	cell proliferation	9	0.039	0.44	Fkbp1a	FK506 binding protein 1a
					Kat2a	K(lysine) acetyltransferase 2A
					Prpf19	PRP19/PSO4 pre-mRNA processing factor 19 homolog (S. cerevisiae)
					Rrn3	RRN3 RNA polymerase I transcription factor homolog (yeast)
					Wdr12	WD repeat domain 12; predicted gene 4879
					Bop1	block of proliferation 1
					Mcm7	minichromosome maintenance deficient 7 (S. cerevisiae)
					Impdh2	predicted gene 15210; inosine 5'-phosphate dehydrogenase 2
					Scarb1	scavenger receptor class B, member 1
GOTERM_BP_2	cell cycle	16	0.054	0.52	Rassf4	Ras association (RalGDS/AF-6) domain family member 4
					Ruvbl1	RuvB-like protein 1
					Chaf1b	chromatin assembly factor 1, subunit B (p60)
					Ehmt2	euchromatic histone lysine N-methyltransferase 2
					Gadd45gip1	growth arrest and DNA-damage-inducible, gamma interacting protein 1
					Mcm6	minichromosome maintenance deficient 6 (MIS5 homolog, S. pombe) (S. cerevisiae)
					Mcm7	minichromosome maintenance deficient 7 (S. cerevisiae)
					Nudc	nuclear distribution gene C homolog (Aspergillus), pseudogene 1; nuclear distribution gene C homolog (Aspergillus)
					Nup43	nucleoporin 43
					Cks1b	predicted gene 10124; predicted gene 6340; CDC28 protein kinase 1b
					Npm1	predicted gene 6477; predicted gene 9118; nucleophosmin 1; similar to Nucleophosmin (NPM) (Nucleolar phosphoprotein B23) (Numatrin) (Nucleolar protein NO38); predicted gene 7289; predicted gene 5611
					Erh	predicted gene 6941; predicted gene 10131; enhancer of rudimentary homolog (Drosophila)
					Ppm1g	protein phosphatase 1G (formerly 2C), magnesium-dependent, gamma isoform
					Rcc2	regulator of chromosome condensation 2; hypothetical protein LOC100047340
					2015-09-11	septin 11
					Cdk4	similar to Cell division protein kinase 4 (Cyclin-dependent kinase 4) (PSK-J3) (CRK3); cyclin-dependent kinase 4

## Sheet: Group2
Category	Term	Count	P-Value	Benjamini	GENE_SYMBOL	GENE NAME
GOTERM_BP_2	cellular metabolic process	415	3.7e-25	6.6e-23	Agpat5	1-acylglycerol-3-phosphate O-acyltransferase 5 (lysophosphatidic acid acyltransferase, epsilon)
					Cnp	2',3'-cyclic nucleotide 3' phosphodiesterase
					Pgls	6-phosphogluconolactonase
					Ahsa1	AHA1, activator of heat shock protein ATPase homolog 1 (yeast)
					Atp5b	ATP synthase, H+ transporting mitochondrial F1 complex, beta subunit
					Atp5g3	ATP synthase, H+ transporting, mitochondrial F0 complex, subunit c (subunit 9), isoform 3
					Atp5a1	ATP synthase, H+ transporting, mitochondrial F1 complex, alpha subunit, isoform 1
					Atp5d	ATP synthase, H+ transporting, mitochondrial F1 complex, delta subunit
					Atp5e	ATP synthase, H+ transporting, mitochondrial F1 complex, epsilon subunit
					Bax	BCL2-associated X protein
					Bccip	BRCA2 and CDKN1A interacting protein
					Cebpa	CCAAT/enhancer binding protein (C/EBP), alpha
					Cuedc2	CUE domain containing 2
					Coasy	Coenzyme A synthase
					Ddt	D-dopachrome tautomerase
					Dalrd3	DALR anticodon binding domain containing 3
					Ddx41	DEAD (Asp-Glu-Ala-Asp) box polypeptide 41
					Dph5	DPH5 homolog (S. cerevisiae)
					Drap1	Dr1 associated protein 1 (negative cofactor 2 alpha); similar to Dr1 associated protein 1 (negative cofactor 2 alpha)
					Elk3	ELK3, member of ETS oncogene family
					Emg1	EMG1 nucleolar protein homolog (S. cerevisiae)
					Fbxw5	F-box and WD-40 domain protein 5
					Fbxl19	F-box and leucine-rich repeat protein 19
					Fbxl6	F-box and leucine-rich repeat protein 6
					Fbxo6	F-box protein 6
					Fyn	Fyn proto-oncogene
					Gtf2ird2	GTF2I repeat domain containing 2
					H2-Ke2	H2-K region expressed gene 2
					Imp3	IMP3, U3 small nucleolar ribonucleoprotein, homolog (yeast); RIKEN cDNA 4933427G23 gene
					Imp4	IMP4, U3 small nucleolar ribonucleoprotein, homolog (yeast)
					Klf16	Kruppel-like factor 16
					Limd1	LIM domains containing 1
					Lsm3	LSM3 homolog, U6 small nuclear RNA associated (S. cerevisiae)
					Lsm4	LSM4 homolog, U6 small nuclear RNA associated (S. cerevisiae)
					Maf1	MAF1 homolog (S. cerevisiae)
					Gnptab	N-acetylglucosamine-1-phosphate transferase, alpha and beta subunits
					Ndufa10	NADH dehydrogenase (ubiquinone) 1 alpha subcomplex 10
					Ndufa1	NADH dehydrogenase (ubiquinone) 1 alpha subcomplex, 1
					Ndufa13	NADH dehydrogenase (ubiquinone) 1 alpha subcomplex, 13
					Ndufa2	NADH dehydrogenase (ubiquinone) 1 alpha subcomplex, 2
					Ndufa3	NADH dehydrogenase (ubiquinone) 1 alpha subcomplex, 3
					Ndufa4	NADH dehydrogenase (ubiquinone) 1 alpha subcomplex, 4
					Ndufa6	NADH dehydrogenase (ubiquinone) 1 alpha subcomplex, 6 (B14)
					Ndufa7	NADH dehydrogenase (ubiquinone) 1 alpha subcomplex, 7 (B14.5a)
					Ndufa8	NADH dehydrogenase (ubiquinone) 1 alpha subcomplex, 8
					Ndufa9	NADH dehydrogenase (ubiquinone) 1 alpha subcomplex, 9
					Ndufb8	NADH dehydrogenase (ubiquinone) 1 beta subcomplex 8
					Ndufb5	NADH dehydrogenase (ubiquinone) 1 beta subcomplex, 5
					Ndufb6	NADH dehydrogenase (ubiquinone) 1 beta subcomplex, 6
					Ndufb9	NADH dehydrogenase (ubiquinone) 1 beta subcomplex, 9
					Ndufs2	NADH dehydrogenase (ubiquinone) Fe-S protein 2
					Ndufs7	NADH dehydrogenase (ubiquinone) Fe-S protein 7
					Ndufs8	NADH dehydrogenase (ubiquinone) Fe-S protein 8
					Ndufv1	NADH dehydrogenase (ubiquinone) flavoprotein 1
					Ndufv2	NADH dehydrogenase (ubiquinone) flavoprotein 2
					Nop10	NOP10 ribonucleoprotein homolog (yeast)
					Nop2	NOP2 nucleolar protein homolog (yeast)
					Phf5a	PHD finger protein 5A
					Pou2f2	POU domain, class 2, transcription factor 2
					Park7	Parkinson disease (autosomal recessive, early onset) 7
					Rad1	RAD1 homolog (S. pombe)
					Rexo2	REX2, RNA exonuclease 2 homolog (S. cerevisiae)
					0610009D07Rik	RIKEN cDNA 0610009D07 gene
					Uqcr10	RIKEN cDNA 1110020P15 gene; predicted gene 6293
					Pdp2	RIKEN cDNA 4833426J09 gene
					Rrp9	RRP9, small subunit (SSU) processome component, homolog (yeast)
					Rbck1	RanBP-type and C3HC4-type zinc finger containing 1
					Sbk1	SH3-binding kinase 1
					St3gal3	ST3 beta-galactoside alpha-2,3-sialyltransferase 3
					St6galnac4	ST6 (alpha-N-acetyl-neuraminyl-2,3-beta-galactosyl-1,3)-N-acetylgalactosaminide alpha-2,6-sialyltransferase 4
					St6galnac6	ST6 (alpha-N-acetyl-neuraminyl-2,3-beta-galactosyl-1,3)-N-acetylgalactosaminide alpha-2,6-sialyltransferase 6
					Stub1	STIP1 homology and U-Box containing protein 1
					Swap70	SWA-70 protein
					Taf1a	TATA box binding protein (Tbp)-associated factor, RNA polymerase I, A
					Taf1c	TATA box binding protein (Tbp)-associated factor, RNA polymerase I, C
					Thoc5	THO complex 5
					Tsc22d1	TSC22 domain family, member 1
					Trub1	TruB pseudouridine (psi) synthase homolog 1 (E. coli)
					Utp11l	UTP11-like, U3 small nucleolar ribonucleoprotein, (yeast)
					Wdr4	WD repeat domain 4
					Wdr55	WD repeat domain 55
					Xab2	XPA binding protein 2
					Acaa2	acetyl-Coenzyme A acyltransferase 2 (mitochondrial 3-oxoacyl-Coenzyme A thiolase)
					Ascc1	activating signal cointegrator 1 complex subunit 1
					Atf6b	activating transcription factor 6 beta
					Abt1	activator of basal transcription 1
					Acvr1	activin A receptor, type 1
					Acss1	acyl-CoA synthetase short-chain family member 1
					Acads	acyl-Coenzyme A dehydrogenase, short chain
					Aldh4a1	aldehyde dehydrogenase 4 family, member A1
					Akr1c13	aldo-keto reductase family 1, member C13
					Amdhd2	amidohydrolase domain containing 2
					Aimp2	aminoacyl tRNA synthetase complex-interacting multifunctional protein 2
					Anapc13	anaphase promoting complex subunit 13
					Asb13	ankyrin repeat and SOCS box-containing 13
					Asl	argininosuccinate lyase
					Arsa	arylsulfatase A
					Asph	aspartate-beta-hydroxylase
					Aurkaip1	aurora kinase A interacting protein 1
					Blvrb	biliverdin reductase B (flavin reductase (NADPH))
					Bckdha	branched chain ketoacid dehydrogenase E1, alpha polypeptide
					Camk2d	calcium/calmodulin-dependent protein kinase II, delta
					Calr	calreticulin
					Cdc26	cell division cycle 26; predicted gene 9174
					Cdc34	cell division cycle 34 homolog (S. cerevisiae); similar to Cell division cycle 34 homolog (S. cerevisiae)
					Cnbp	cellular nucleic acid binding protein
					Cerk	ceramide kinase
					Cln8	ceroid-lipofuscinosis, neuronal 8
					Cct2	chaperonin containing Tcp1, subunit 2 (beta)
					Cct4	chaperonin containing Tcp1, subunit 4 (delta)
					Cct7	chaperonin containing Tcp1, subunit 7 (eta)
					Cct8	chaperonin containing Tcp1, subunit 8 (theta)
					Churc1	churchill domain containing 1
					Clybl	citrate lyase beta like
					Cstf1	cleavage stimulation factor, 3' pre-RNA, subunit 1
					Carm1	coactivator-associated arginine methyltransferase 1
					F13a1	coagulation factor XIII, A1 subunit
					Cul7	cullin 7
					Cdk10	cyclin-dependent kinase (CDC2-like) 10; predicted gene 6473
					Cdk5	cyclin-dependent kinase 5
					Cdk9	cyclin-dependent kinase 9 (CDC2-related kinase)
					Cyb5	cytochrome b-5
					Cyc1	cytochrome c-1
					Coq7	demethyl-Q 7
					Denr	density-regulated protein
					Dguok	deoxyguanosine kinase
					Dnase2a	deoxyribonuclease II alpha
					Dus1l	dihydrouridine synthase 1-like (S. cerevisiae)
					Dus2l	dihydrouridine synthase 2-like (SMM1, S. cerevisiae)
					Dus3l	dihydrouridine synthase 3-like (S. cerevisiae)
					Dpm1	dolichol-phosphate (beta-D) mannosyltransferase 1
					Dpm2	dolichol-phosphate (beta-D) mannosyltransferase 2
					Dusp2	dual specificity phosphatase 2
					Dusp3	dual specificity phosphatase 3 (vaccinia virus phosphatase VH1-related)
					Elp2	elongation protein 2 homolog (S. cerevisiae)
					Echs1	enoyl Coenzyme A hydratase, short chain, 1, mitochondrial
					Eef2k	eukaryotic elongation factor-2 kinase
					Eef1b2	eukaryotic translation elongation factor 1 beta 2
					Eif1a	eukaryotic translation initiation factor 1A
					Eif2b5	eukaryotic translation initiation factor 2B, subunit 5 epsilon
					Eif3d	eukaryotic translation initiation factor 3, subunit D
					Eif3f	eukaryotic translation initiation factor 3, subunit F
					Eif3g	eukaryotic translation initiation factor 3, subunit G
					Eif3h	eukaryotic translation initiation factor 3, subunit H; predicted gene 6552
					Eif3k	eukaryotic translation initiation factor 3, subunit K
					Eif3m	eukaryotic translation initiation factor 3, subunit M
					Eif4a1	eukaryotic translation initiation factor 4A1
					Eif4b	eukaryotic translation initiation factor 4B
					Eif6	eukaryotic translation initiation factor 6
					Ercc1	excision repair cross-complementing rodent repair deficiency, complementation group 1
					Ercc2	excision repair cross-complementing rodent repair deficiency, complementation group 2
					Exosc2	exosome component 2
					Exosc4	exosome component 4
					Exosc5	exosome component 5
					Exosc7	exosome component 7
					Fdx1l	ferredoxin 1-like
					Fdxr	ferredoxin reductase
					Fpgs	folylpolyglutamyl synthetase
					Gla	galactosidase, alpha
					Gtf2h3	general transcription factor IIH, polypeptide 3
					Gtf2h5	general transcription factor IIH, polypeptide 5
					Gtf3c6	general transcription factor IIIC, polypeptide 6, alpha
					Gaa	glucosidase, alpha, acid
					Grik5	glutamate receptor, ionotropic, kainate 5 (gamma 2)
					Qars	glutaminyl-tRNA synthetase
					Gstk1	glutathione S-transferase kappa 1
					Gstp1	glutathione S-transferase, pi 2; glutathione S-transferase, pi 1; similar to glutathione S-transferase pi class A; predicted gene 3934
					Gpx1	glutathione peroxidase 1
					Gss	glutathione synthetase
					Gpam	glycerol-3-phosphate acyltransferase, mitochondrial
					Guk1	guanylate kinase 1
					Hes6	hairy and enhancer of split 6 (Drosophila)
					Hsf2	heat shock factor 2
					Hsp90ab1	heat shock protein 90 alpha (cytosolic), class B member 1
					Gm5643	heterogeneous nuclear ribonucleoprotein A1-like 2; similar to heterogeneous nuclear ribonucleoprotein A1; predicted gene 13418; predicted gene 5461; predicted gene 8652; predicted gene 5643; similar to Heterogeneous nuclear ribonucleoprotein A1 (Helix-destabilizing protein) (Single-strand RNA-binding protein) (hnRNP core protein A1) (HDP); heterogeneous nuclear ribonucleoprotein A1; predicted gen…
					Gpx4	heterogeneous nuclear ribonucleoprotein L-like; glutathione peroxidase 4
					Hars2	histidyl-tRNA synthetase 2, mitochondrial (putative)
					H2-DMa	histocompatibility 2, class II, locus DMa
					Hivep2	human immunodeficiency virus type I enhancer binding protein 2
					Inppl1	inositol polyphosphate phosphatase-like 1
					Irf3	interferon regulatory factor 3
					Irf8	interferon regulatory factor 8
					Idh3b	isocitrate dehydrogenase 3 (NAD+) beta
					Idh3g	isocitrate dehydrogenase 3 (NAD+), gamma
					Lcmt2	leucine carboxyl methyltransferase 2
					Lars2	leucyl-tRNA synthetase, mitochondrial
					Mdh2	malate dehydrogenase 2, NAD (mitochondrial)
					Mlycd	malonyl-CoA decarboxylase
					Manba	mannosidase, beta A, lysosomal
					Med18	mediator of RNA polymerase II transcription, subunit 18 homolog (yeast)
					Med25	mediator of RNA polymerase II transcription, subunit 25 homolog (yeast)
					Mars	methionine-tRNA synthetase
					Mex3d	mex3 homolog D (C. elegans)
					Mrpl10	mitochondrial ribosomal protein L10
					Mrpl14	mitochondrial ribosomal protein L14
					Mrpl17	mitochondrial ribosomal protein L17
					Mrpl19	mitochondrial ribosomal protein L19
					Mrpl2	mitochondrial ribosomal protein L2
					Mrpl20	mitochondrial ribosomal protein L20
					Mrpl21	mitochondrial ribosomal protein L21
					Mrpl24	mitochondrial ribosomal protein L24
					Mrpl34	mitochondrial ribosomal protein L34
					Mrpl36	mitochondrial ribosomal protein L36
					Mrpl4	mitochondrial ribosomal protein L4
					Mrpl43	mitochondrial ribosomal protein L43
					Mrpl44	mitochondrial ribosomal protein L44
					Mrpl52	mitochondrial ribosomal protein L52
					Mrpl9	mitochondrial ribosomal protein L9
					Mrps12	mitochondrial ribosomal protein S12
					Mrps18a	mitochondrial ribosomal protein S18A
					Mrps21	mitochondrial ribosomal protein S21; predicted gene 6686; predicted gene 6181
					Mrps6	mitochondrial ribosomal protein S6
					Map2k2	mitogen-activated protein kinase kinase 2
					Mcfd2	multiple coagulation factor deficiency 2
					Isyna1	myo-inositol 1-phosphate synthase A1
					Nedd8	neural precursor cell expressed, developmentally down-regulated gene 8
					Nrg1	neuregulin 1
					Nme3	non-metastatic cells 3, protein expressed in
					Narfl	nuclear prelamin A recognition factor-like
					Nr1d1	nuclear receptor subfamily 1, group D, member 1
					Pdrg1	p53 and DNA damage regulated 1
					Ppt2	palmitoyl-protein thioesterase 2
					Padi2	peptidyl arginine deiminase, type II; similar to peptidyl arginine deiminase, type II
					Ppil3	peptidylprolyl isomerase (cyclophilin)-like 3
					Ppib	peptidylprolyl isomerase B
					Ppif	peptidylprolyl isomerase F (cyclophilin F)
					Prdx1	peroxiredoxin 1; predicted gene 7204
					Prdx2	peroxiredoxin 2
					Prdx3	peroxiredoxin 3
					Pcyt2	phosphate cytidylyltransferase 2, ethanolamine
					Pigt	phosphatidylinositol glycan anchor biosynthesis, class T; similar to GPI transamidase component PIG-T precursor (Phosphatidylinositol-glycan biosynthesis class T protein) (Neuronal development-associated protein 7)
					Pisd	phosphatidylserine decarboxylase
					Pck2	phosphoenolpyruvate carboxykinase 2 (mitochondrial)
					Pfkl	phosphofructokinase, liver, B-type
					Pfkm	phosphofructokinase, muscle
					Pfkp	phosphofructokinase, platelet
					Pgm3	phosphoglucomutase 3
					Prpsap1	phosphoribosyl pyrophosphate synthetase-associated protein 1
					Pfas	phosphoribosylformylglycinamidine synthase (FGAR amidotransferase)
					Poll	polymerase (DNA directed), lambda
					Pold4	polymerase (DNA-directed), delta 4
					Polr1c	polymerase (RNA) I polypeptide C
					Polr2e	polymerase (RNA) II (DNA directed) polypeptide E
					Polr2f	polymerase (RNA) II (DNA directed) polypeptide F
					Polr2g	polymerase (RNA) II (DNA directed) polypeptide G
					Polr2j	polymerase (RNA) II (DNA directed) polypeptide J
					Polr3d	polymerase (RNA) III (DNA directed) polypeptide D
					Rpl9	predicted gene 10117; similar to ribosomal protein L9; ribosomal protein L9; similar to 60S ribosomal protein L9; predicted gene 4600; predicted gene 6028; predicted gene 5451; predicted gene 14231; similar to Ribosomal protein L9; predicted gene 8662; predicted gene 10321; predicted gene 6450; predicted gene 8959
					Rpl31	predicted gene 10191; predicted gene 7689; predicted gene 9401; similar to ribosomal protein L31; hypothetical protein LOC675768; predicted gene 13004; predicted gene 9228; predicted gene 10072; predicted gene 5437; predicted gene 9154; ribosomal protein L31; predicted gene 6670; predicted gene 8759
					Atp5l	predicted gene 10221; predicted gene 4602; predicted gene 9391; ATP synthase, H+ transporting, mitochondrial FO complex, subunit G2, pseudogene; predicted gene 11477; predicted gene 9712; ATP synthase, H+ transporting, mitochondrial F0 complex, subunit g; predicted gene 4045
					Rpl11	predicted gene 10288; predicted gene 7589; ribosomal protein L11; predicted gene 10036; predicted gene 7384; predicted gene 6745; predicted gene 5093
					Fcf1	predicted gene 11221; similar to Protein C14orf111 homolog; predicted gene 4893; FCF1 small subunit (SSU) processome component homolog (S. cerevisiae)
					Tceb2	predicted gene 11401; similar to transcription elongation factor B (SIII), polypeptide 2; predicted gene 8971; transcription elongation factor B (SIII), polypeptide 2
					Rpl18	predicted gene 11539; ribosomal protein L18
					Hmgn1	predicted gene 11663; predicted gene 2992; predicted gene 7862; high mobility group nucleosomal binding domain 1; similar to high mobility group nucleosomal binding domain 1
					Eef1d	predicted gene 11675; eukaryotic translation elongation factor 1 delta (guanine nucleotide exchange protein)
					Rps24	predicted gene 11878; predicted gene 4832; predicted gene 8942; predicted gene 6030; predicted gene 9320; predicted gene 5271; predicted gene 7363; ribosomal protein S24; similar to ribosomal protein S24; predicted gene 8292; predicted gene 6948
					Rplp1	predicted gene 11942; predicted gene 13777; predicted gene 10073; ribosomal protein, large, P1
					Mrpl30	predicted gene 11945; predicted gene 6238; mitochondrial ribosomal protein L30
					Hspd1	predicted gene 12141; heat shock protein 1 (chaperonin)
					Eef2	predicted gene 13050; eukaryotic translation elongation factor 2
					Rpl36	predicted gene 13611; ribosomal protein L36; similar to Rpl36 protein; predicted gene 9437; similar to ribosomal protein L36; predicted gene 4604; predicted gene 7703; predicted gene 5614; predicted gene 9416
					Hadhb	predicted gene 13910; similar to Hydroxyacyl-Coenzyme A dehydrogenase/3-ketoacyl-Coenzyme A thiolase/enoyl-Coenzyme A hydratase (trifunctional protein), beta subunit; hydroxyacyl-Coenzyme A dehydrogenase/3-ketoacyl-Coenzyme A thiolase/enoyl-Coenzyme A hydratase (trifunctional protein), beta subunit; predicted gene 9108
					Uqcrh	predicted gene 14088; ubiquinol-cytochrome c reductase hinge protein
					Rpl27a	predicted gene 14439; predicted gene 8213; predicted gene 13981; predicted gene 8451; predicted gene 6378; predicted gene 8667; predicted gene 4923; predicted gene 5908; ribosomal protein L27a; predicted gene 14044; predicted gene 7536; predicted gene 14407
					Rpl10	predicted gene 14460; predicted gene 13891; predicted gene 2387; ribosomal protein 10; predicted gene 7476; predicted gene 4167; predicted gene 5621; predicted gene 3379; similar to QM protein; predicted gene 11450; predicted gene 6564; predicted gene 3405; predicted gene 10041; predicted gene 4892; ribosomal protein L10-like
					Rpl18a	predicted gene 15427; predicted gene 7602; predicted gene 7043; ribosomal protein L18A
					Aph1a	predicted gene 15429; anterior pharynx defective 1a homolog (C. elegans)
					Rps12	predicted gene 16422; predicted gene 6646; ribosomal protein S12; predicted gene 12334; predicted gene 5642; predicted gene 14059; predicted gene 5462; predicted gene 7698; predicted gene 7586; similar to ribosomal protein S12; predicted gene 14958; predicted gene 15887; predicted gene 10063; predicted gene 7601; predicted gene 9153; predicted gene 7671; predicted gene 9122; similar to 40S riboso…
					Gm14326	predicted gene 2007; predicted gene 4724; predicted gene 14410; predicted gene, OTTMUSG00000016609; RIKEN cDNA 0610010B08 gene; RIKEN cDNA 3100002L24 gene; predicted gene 14308; predicted gene 14326; predicted gene 14434; predicted gene, 100043387; predicted gene 4631; predicted gene 14430
					Atp5k	predicted gene 2972; ATP synthase, H+ transporting, mitochondrial F1F0 complex, subunit e
					Psmb5	predicted gene 3375; proteasome (prosome, macropain) subunit, beta type 5
					Gcsh	predicted gene 3672; similar to Glycine cleavage system H protein, mitochondrial precursor; glycine cleavage system protein H (aminomethyl carrier)
					Rpl30, Gm12191	predicted gene 4091; predicted gene 9703; predicted gene 12191; predicted gene 7429; similar to ribosomal protein L30; predicted gene 4483; ribosomal protein L30; predicted gene 2648; predicted gene 8808; predicted gene 6570; predicted gene 6109; ribosomal protein L30, pseudogene 2
					Ndufc1	predicted gene 4237; NADH dehydrogenase (ubiquinone) 1, subcomplex unknown, 1
					Rpl7	predicted gene 4754; ribosomal protein L7; predicted gene 12174; LOC100049084; predicted gene 6543; predicted gene 7059; predicted gene 4734
					Rpl19	predicted gene 5202; predicted gene 14449; predicted gene 6975; predicted gene 9188; predicted gene 6196; predicted gene 7801; similar to ribosomal protein L19; predicted gene 8936; ribosomal protein L19; predicted gene 15360; predicted gene 15424
					Atp5o	predicted gene 5436; similar to ATP synthase, H+ transporting, mitochondrial F1 complex, O subunit; ATP synthase, H+ transporting, mitochondrial F1 complex, O subunit
					Morf4l2	predicted gene 5521; similar to mortality factor 4 like 2; mortality factor 4 like 2
					Rps6	predicted gene 5618; predicted gene 6476; predicted gene 4796; ribosomal protein S6; predicted gene 8172; similar to 40S ribosomal protein S6; predicted gene 14138; similar to ribosomal protein S6; predicted gene 13654; predicted gene 8779; predicted gene 8925; predicted gene 11263
					Cbr1	predicted gene 5678; carbonyl reductase 1
					Uxt	predicted gene 5808; ubiquitously expressed transcript; predicted gene 8242
					Gm6548	predicted gene 5869; predicted gene 7161; predicted gene 7105; predicted gene 5822; similar to eukaryotic translation elongation factor 1 alpha 1; predicted gene 6192; predicted gene 6392; predicted gene 6767; predicted gene 6170; predicted gene 6548; predicted gene 6789; eukaryotic translation elongation factor 1 alpha 1
					Rps27a, Uba52	predicted gene 5928; predicted gene 12617; predicted gene 4802; similar to ribosomal protein S27a; predicted gene 13215; predicted gene 6111; predicted gene 7808; predicted gene 6014; predicted gene 8317; ubiquitin C; ubiquitin B; similar to fusion protein: ubiquitin (bases 43_513); ribosomal protein S27a (bases 217_532); similar to ubiquitin B; predicted gene 8649; ribosomal protein S27A; predic…
					Rps21	predicted gene 5963; ribosomal protein S21
					Rps14	predicted gene 6204; ribosomal protein S14
					Ndufb11	predicted gene 6444; NADH dehydrogenase (ubiquinone) 1 beta subcomplex, 11
					Rsl24d1	predicted gene 6457; cDNA sequence BC003885
					Rpl27	predicted gene 6599; predicted gene 6199; predicted gene 6341; predicted gene 6301; predicted gene 11518; similar to ribosomal protein L27; ribosomal protein L27; predicted gene 7053; predicted gene 11552; predicted gene 15730
					Rpl6	predicted gene 6807; predicted gene 6136; predicted gene 6883; predicted gene 5428; similar to ribosomal protein L6; predicted gene 5247; ribosomal protein L6
					Atp5j2	predicted gene 6835; ATP synthase, H+ transporting, mitochondrial F0 complex, subunit f, isoform 2; predicted gene 6581
					Mrpl22	predicted gene 6997; mitochondrial ribosomal protein L22
					Rps29	predicted gene 7079; predicted gene 7618; predicted gene 10126; predicted gene 10059; predicted gene 5735; similar to 40S ribosomal protein S29; predicted gene 2581; predicted gene 6134; ribosomal protein S29; predicted gene 14303
					Rpl17	predicted gene 8081; similar to Ribosomal protein L17; similar to Rpl17 protein; predicted gene 10164; similar to 60S ribosomal protein L17 (L23) (Amino acid starvation-induced protein) (ASI); predicted gene 3800; predicted gene 10294; predicted gene 10223; predicted gene 7299; predicted gene 10362; predicted gene 8358; predicted gene 8371; ribosomal protein L17; similar to hCG24487; predicted ge…
					Sod1	predicted gene 8566; superoxide dismutase 1, soluble; similar to Superoxide dismutase
					Rps23	predicted gene 8624; predicted gene 9701; predicted gene 8467; predicted gene 15450; ribosomal protein S23; similar to yeast ribosomal protein S28 homologue; predicted gene 5148; similar to ribosomal protein S23; predicted gene 10054
					Snf8	predicted gene 8712; SNF8, ESCRT-II complex subunit, homolog (S. cerevisiae)
					Rps16	predicted gene 8731; predicted gene 7504; similar to Rps16 protein; ribosomal protein S16
					Atp6v1f	predicted gene 9349; ATPase, H+ transporting, lysosomal V1 subunit F
					Rplp0	predicted gene 9625; predicted gene 14165; similar to acidic ribosomal phosphoprotein P0; predicted gene 8730; predicted gene 9093; ribosomal protein, large, P0
					Fau	predicted gene 9843; similar to fau; Finkel-Biskis-Reilly murine sarcoma virus (FBR-MuSV) ubiquitously expressed (fox derived)
					Pfdn2	prefoldin 2
					Pfdn5	prefoldin 5
					Pop4	processing of precursor 4, ribonuclease P/MRP family, (S. cerevisiae)
					P4ha1	procollagen-proline, 2-oxoglutarate 4-dioxygenase (proline 4-hydroxylase), alpha 1 polypeptide
					Peo1	progressive external ophthalmoplegia 1 (human)
					Phb2	prohibitin 2
					Phb	prohibitin; predicted gene 4773; RIKEN cDNA 1700071K01 gene
					Psmc5	protease (prosome, macropain) 26S subunit, ATPase 5
					Psma5	proteasome (prosome, macropain) subunit, alpha type 5
					Psma7	proteasome (prosome, macropain) subunit, alpha type 7
					Psmb1	proteasome (prosome, macropain) subunit, beta type 1
					Psmb10	proteasome (prosome, macropain) subunit, beta type 10
					Psmb2	proteasome (prosome, macropain) subunit, beta type 2
					Psmb3	proteasome (prosome, macropain) subunit, beta type 3
					Psmb4	proteasome (prosome, macropain) subunit, beta type 4
					Psmb6	proteasome (prosome, macropain) subunit, beta type 6
					Psmb8	proteasome (prosome, macropain) subunit, beta type 8 (large multifunctional peptidase 7)
					Psmb9	proteasome (prosome, macropain) subunit, beta type 9 (large multifunctional peptidase 2)
					Ptpmt1	protein tyrosine phosphatase, mitochondrial 1
					Pus7l	pseudouridylate synthase 7 homolog (S. cerevisiae)-like
					Pusl1	pseudouridylate synthase-like 1
					Pdxk	pyridoxal (pyridoxine, vitamin B6) kinase
					Pnpo	pyridoxine 5'-phosphate oxidase
					Pycr1	pyrroline-5-carboxylate reductase 1
					Pdk1	pyruvate dehydrogenase kinase, isoenzyme 1
					Pdk2	pyruvate dehydrogenase kinase, isoenzyme 2
					Qdpr	quinoid dihydropteridine reductase; similar to Quinoid dihydropteridine reductase
					Renbp	renin binding protein
					Rfc2	replication factor C (activator 1) 2
					Rxrb	retinoid X receptor beta
					Rpn1	ribophorin I
					Rrp1	ribosomal RNA processing 1 homolog (S. cerevisiae)
					Rpl24	ribosomal protein L24; predicted gene 9385; predicted gene 7380
					Gm15772	ribosomal protein L26; predicted gene 15772; predicted gene 9197; predicted gene 13268; predicted gene 11826; predicted gene 8253; predicted gene 7606
					Rpl34	ribosomal protein L34; predicted gene 10154; similar to ribosomal protein L34; predicted gene 7800; predicted gene 4705
					Rpl37	ribosomal protein L37
					Rpl37a	ribosomal protein L37a; predicted gene 4149; predicted gene 4613; predicted gene 14251; predicted gene 14173
					Rpl41	ribosomal protein L41; predicted gene 3699
					Rpl8	ribosomal protein L8; similar to 60S ribosomal protein L8
					Rps11	ribosomal protein S11; predicted gene 6202; predicted gene 6394; predicted gene 11741; similar to ribosomal protein S11
					Rps27l	ribosomal protein S27-like
					Rps3	ribosomal protein S3
					Rps9	ribosomal protein S9; predicted gene 5905
					Ring1	ring finger protein 1
					Scamp3	secretory carrier membrane protein 3
					Stk25	serine/threonine kinase 25 (yeast)
					Sars	seryl-aminoacyl-tRNA synthetase
					Spcs1	signal peptidase complex subunit 1 homolog (S. cerevisiae)
					Spcs2	signal peptidase complex subunit 2 homolog (S. cerevisiae); predicted gene 14045
					Stat5a	signal transducer and activator of transcription 5A
					Rps15	similar to 40S ribosomal protein S15 (RIG protein); predicted gene 6921; similar to insulinoma protein (rig); predicted gene 8460; predicted gene 7121; predicted gene 5781; predicted gene 5508; predicted gene 6867; ribosomal protein S15
					Rps7	similar to 40S ribosomal protein S7 (S8); predicted gene 6252; predicted gene 5055; predicted gene 4761; ribosomal protein S7; predicted gene 7351; predicted gene 6472
					Rpl13a	similar to 60S ribosomal protein L13a (Transplantation antigen P198) (Tum-P198 antigen); ribosomal protein L13A; similar to 60S ribosomal protein L13a; predicted gene 6533
					Rpl22	similar to 60S ribosomal protein L22 (Heparin binding protein HBp15); ribosomal protein L22 pseudogene; predicted gene 6784; ribosomal protein L22
					Polr2l	similar to DNA-directed RNA polymerase II 7.6 kDa polypeptide (RPB10) (RPB7.6) (RPABC5); hypothetical protein LOC100044218; predicted gene 13015; polymerase (RNA) II (DNA directed) polypeptide L; cytochrome P450, family 4, subfamily a, polypeptide 31; cytochrome P450, family 4, subfamily a, polypeptide 32; predicted gene 10774; cytochrome P450, family 4, subfamily a, polypeptide 10
					Rplp2	similar to LOC665931 protein; ribosomal protein, large P2; predicted gene 7852; WD repeat domain 89
					Ndufs3	similar to NADH dehydrogenase (ubiquinone) Fe-S protein 3; NADH dehydrogenase (ubiquinone) Fe-S protein 3; predicted gene 12251
					Ndufs6	similar to NADH dehydrogenase (ubiquinone) Fe-S protein 6; NADH dehydrogenase (ubiquinone) Fe-S protein 6; predicted gene 6415
					Polr2i	similar to RNA Polymerase II subunit 14.5 kD; polymerase (RNA) II (DNA directed) polypeptide I
					Adh5	similar to alcohol dehydrogenase 5 (class III), chi polypeptide; alcohol dehydrogenase 5 (class III), chi polypeptide
					Mcat	similar to mitochondrial malonyltransferase isoform b precursor; malonyl CoA:ACP acyltransferase (mitochondrial)
					Pdgfb	similar to platelet-derived growth factor B chain; platelet derived growth factor, B polypeptide
					Rpl23	similar to ribosomal protein L23; similar to HL23 ribosomal protein; ribosomal protein L23; predicted gene 9794
					Rpl38	similar to ribosomal protein L38; predicted gene 13020; ribosomal protein L38; predicted gene 4991; karyopherin (importin) alpha 2; predicted gene 9028; predicted gene 8129; predicted gene 7123; predicted gene 5832; predicted gene 10184; predicted gene 7379; predicted gene 10259
					Rps13	similar to ribosomal protein S13; predicted gene 12270; predicted gene 6834; predicted gene 15483; predicted gene 6573; ribosomal protein S13; predicted gene 10159
					Rpl29	similar to ribosomal protein; predicted gene 6344; predicted gene 11449; predicted gene 13841; predicted gene 8210; hypothetical protein LOC675793; ribosomal protein L29; predicted gene 12704; predicted gene 7252; predicted gene 8965; predicted gene 13213; predicted gene 8580; predicted gene 15526; predicted gene 7934; predicted gene 5218; predicted gene 5561; predicted gene 8548; predicted gene …
					Vps25	similar to vacuolar protein sorting 25; vacuolar protein sorting 25 (yeast)
					Snrnp70	small nuclear ribonucleoprotein 70 (U1)
					Snrpd3	small nuclear ribonucleoprotein D3
					Slc11a2	solute carrier family 11 (proton-coupled divalent metal ion transporters), member 2
					Slc37a4	solute carrier family 37 (glucose-6-phosphate transporter), member 4
					Sord	sorbitol dehydrogenase
					Sf3b5	splicing factor 3b, subunit 5
					Sdhb	succinate dehydrogenase complex, subunit B, iron sulfur (Ip); similar to succinate dehydrogenase Ip subunit
					Sdhc	succinate dehydrogenase complex, subunit C, integral membrane protein
					Sdhd	succinate dehydrogenase complex, subunit D, integral membrane protein
					Suclg1	succinate-CoA ligase, GDP-forming, alpha subunit
					Sod2	superoxide dismutase 2, mitochondrial
					Socs1	suppressor of cytokine signaling 1
					Socs5	suppressor of cytokine signaling 5
					Suds3	suppressor of defective silencing 3 homolog (S. cerevisiae)
					Txn2	thioredoxin 2
					Txnrd3	thioredoxin reductase 3
					Txnl4a	thioredoxin-like 4A
					Tha1	threonine aldolase 1
					Tars2	threonyl-tRNA synthetase 2, mitochondrial (putative)
					Tyms	thymidylate synthase
					Tsta3	tissue specific transplantation antigen P35B
					Tor3a	torsin family 3, member A
					Trappc4	trafficking protein particle complex 4
					Tcf3	transcription factor E2a
					Trp53	transformation related protein 53
					Tgfb1	transforming growth factor, beta 1
					Tpi1	triosephosphate isomerase 1; similar to triosephosphate isomerase 1
					Wars	tryptophanyl-tRNA synthetase; similar to tryptophanyl-tRNA synthetase
					Yars	tyrosyl-tRNA synthetase
					Uqcr11	ubiquinol-cytochrome c reductase (6.4kD) subunit; similar to ubiquinol-cytochrome c reductase subunit
					Uqcrc1	ubiquinol-cytochrome c reductase core protein 1
					Uqcrq	ubiquinol-cytochrome c reductase, complex III subunit VII
					Ubac1	ubiquitin associated domain containing 1
					Usp30	ubiquitin specific peptidase 30
					Usp5	ubiquitin specific peptidase 5 (isopeptidase T)
					Ube2o	ubiquitin-conjugating enzyme E2O
					Ufc1	ubiquitin-fold modifier conjugating enzyme 1
					Urod	uroporphyrinogen decarboxylase
					Mafb	v-maf musculoaponeurotic fibrosarcoma oncogene family, protein B (avian)
					Maff	v-maf musculoaponeurotic fibrosarcoma oncogene family, protein F (avian)
					Zer1	zer-1 homolog (C. elegans)
					Zfp446	zinc finger protein 446
					Zfp566	zinc finger protein 566
					Zfp593	zinc finger protein 593
					Zdhhc1	zinc finger, DHHC domain containing 1
					Zswim7	zinc finger, SWIM-type containing 7
					Znrd1	zinc ribbon domain containing, 1
GOTERM_BP_2	oxidation reduction	82	1.6e-14	1.5e-12	Dhcr7	7-dehydrocholesterol reductase
					Egln3	EGL nine homolog 3 (C. elegans)
					Ndufa10	NADH dehydrogenase (ubiquinone) 1 alpha subcomplex 10
					Ndufa1	NADH dehydrogenase (ubiquinone) 1 alpha subcomplex, 1
					Ndufa13	NADH dehydrogenase (ubiquinone) 1 alpha subcomplex, 13
					Ndufa2	NADH dehydrogenase (ubiquinone) 1 alpha subcomplex, 2
					Ndufa3	NADH dehydrogenase (ubiquinone) 1 alpha subcomplex, 3
					Ndufa4	NADH dehydrogenase (ubiquinone) 1 alpha subcomplex, 4
					Ndufa6	NADH dehydrogenase (ubiquinone) 1 alpha subcomplex, 6 (B14)
					Ndufa7	NADH dehydrogenase (ubiquinone) 1 alpha subcomplex, 7 (B14.5a)
					Ndufa8	NADH dehydrogenase (ubiquinone) 1 alpha subcomplex, 8
					Ndufa9	NADH dehydrogenase (ubiquinone) 1 alpha subcomplex, 9
					Ndufb8	NADH dehydrogenase (ubiquinone) 1 beta subcomplex 8
					Ndufb5	NADH dehydrogenase (ubiquinone) 1 beta subcomplex, 5
					Ndufb6	NADH dehydrogenase (ubiquinone) 1 beta subcomplex, 6
					Ndufb9	NADH dehydrogenase (ubiquinone) 1 beta subcomplex, 9
					Ndufs2	NADH dehydrogenase (ubiquinone) Fe-S protein 2
					Ndufs7	NADH dehydrogenase (ubiquinone) Fe-S protein 7
					Ndufs8	NADH dehydrogenase (ubiquinone) Fe-S protein 8
					Ndufv1	NADH dehydrogenase (ubiquinone) flavoprotein 1
					Ndufv2	NADH dehydrogenase (ubiquinone) flavoprotein 2
					Ndor1	NADPH dependent diflavin oxidoreductase 1
					Uqcr10	RIKEN cDNA 1110020P15 gene; predicted gene 6293
					Akr1b10	RIKEN cDNA 2310005E10 gene
					Acads	acyl-Coenzyme A dehydrogenase, short chain
					Aldh16a1	aldehyde dehydrogenase 16 family, member A1
					Aldh4a1	aldehyde dehydrogenase 4 family, member A1
					Akr1c13	aldo-keto reductase family 1, member C13
					Asph	aspartate-beta-hydroxylase
					Blvrb	biliverdin reductase B (flavin reductase (NADPH))
					Bckdha	branched chain ketoacid dehydrogenase E1, alpha polypeptide
					BC026585	cDNA sequence BC026585
					Cyp4f16	cytochrome P450, family 4, subfamily f, polypeptide 16
					Cyb5	cytochrome b-5
					Cyb5r3	cytochrome b5 reductase 3
					Cyc1	cytochrome c-1
					Coq7	demethyl-Q 7
					Dus1l	dihydrouridine synthase 1-like (S. cerevisiae)
					Dus2l	dihydrouridine synthase 2-like (SMM1, S. cerevisiae)
					Dus3l	dihydrouridine synthase 3-like (S. cerevisiae)
					Fdx1l	ferredoxin 1-like
					Fdxr	ferredoxin reductase
					Gpx1	glutathione peroxidase 1
					Gpx4	heterogeneous nuclear ribonucleoprotein L-like; glutathione peroxidase 4
					Idh3b	isocitrate dehydrogenase 3 (NAD+) beta
					Idh3g	isocitrate dehydrogenase 3 (NAD+), gamma
					Mdh2	malate dehydrogenase 2, NAD (mitochondrial)
					Oxnad1	oxidoreductase NAD-binding domain containing 1
					Prdx1	peroxiredoxin 1; predicted gene 7204
					Prdx2	peroxiredoxin 2
					Prdx3	peroxiredoxin 3
					Prdx4	peroxiredoxin 4
					Uqcrh	predicted gene 14088; ubiquinol-cytochrome c reductase hinge protein
					Ndufc1	predicted gene 4237; NADH dehydrogenase (ubiquinone) 1, subcomplex unknown, 1
					Cbr1	predicted gene 5678; carbonyl reductase 1
					Ndufb11	predicted gene 6444; NADH dehydrogenase (ubiquinone) 1 beta subcomplex, 11
					Sod1	predicted gene 8566; superoxide dismutase 1, soluble; similar to Superoxide dismutase
					Plod3	procollagen-lysine, 2-oxoglutarate 5-dioxygenase 3
					P4ha1	procollagen-proline, 2-oxoglutarate 4-dioxygenase (proline 4-hydroxylase), alpha 1 polypeptide
					Pnpo	pyridoxine 5'-phosphate oxidase
					Pycr1	pyrroline-5-carboxylate reductase 1
					Qdpr	quinoid dihydropteridine reductase; similar to Quinoid dihydropteridine reductase
					Rtn4ip1	reticulon 4 interacting protein 1
					Polr2l	similar to DNA-directed RNA polymerase II 7.6 kDa polypeptide (RPB10) (RPB7.6) (RPABC5); hypothetical protein LOC100044218; predicted gene 13015; polymerase (RNA) II (DNA directed) polypeptide L; cytochrome P450, family 4, subfamily a, polypeptide 31; cytochrome P450, family 4, subfamily a, polypeptide 32; predicted gene 10774; cytochrome P450, family 4, subfamily a, polypeptide 10
					Ndufs3	similar to NADH dehydrogenase (ubiquinone) Fe-S protein 3; NADH dehydrogenase (ubiquinone) Fe-S protein 3; predicted gene 12251
					Ndufs6	similar to NADH dehydrogenase (ubiquinone) Fe-S protein 6; NADH dehydrogenase (ubiquinone) Fe-S protein 6; predicted gene 6415
					Sccpdh	similar to Saccharopine dehydrogenase (putative); saccharopine dehydrogenase (putative)
					Adh5	similar to alcohol dehydrogenase 5 (class III), chi polypeptide; alcohol dehydrogenase 5 (class III), chi polypeptide
					Sord	sorbitol dehydrogenase
					Sqle	squalene epoxidase
					Sdhb	succinate dehydrogenase complex, subunit B, iron sulfur (Ip); similar to succinate dehydrogenase Ip subunit
					Sdhc	succinate dehydrogenase complex, subunit C, integral membrane protein
					Sdhd	succinate dehydrogenase complex, subunit D, integral membrane protein
					Suox	sulfite oxidase
					Sod2	superoxide dismutase 2, mitochondrial
					Txn2	thioredoxin 2
					Txnrd2	thioredoxin reductase 2; similar to thioredoxin reductase 2
					Txnrd3	thioredoxin reductase 3
					Tsta3	tissue specific transplantation antigen P35B
					Uqcr11	ubiquinol-cytochrome c reductase (6.4kD) subunit; similar to ubiquinol-cytochrome c reductase subunit
					Uqcrc1	ubiquinol-cytochrome c reductase core protein 1
					Uqcrq	ubiquinol-cytochrome c reductase, complex III subunit VII
GOTERM_BP_2	primary metabolic process	394	3e-13	1.8e-11	Agpat5	1-acylglycerol-3-phosphate O-acyltransferase 5 (lysophosphatidic acid acyltransferase, epsilon)
					Cnp	2',3'-cyclic nucleotide 3' phosphodiesterase
					Pgls	6-phosphogluconolactonase
					Dhcr7	7-dehydrocholesterol reductase
					Ahsa1	AHA1, activator of heat shock protein ATPase homolog 1 (yeast)
					Atp5b	ATP synthase, H+ transporting mitochondrial F1 complex, beta subunit
					Atp5g3	ATP synthase, H+ transporting, mitochondrial F0 complex, subunit c (subunit 9), isoform 3
					Atp5a1	ATP synthase, H+ transporting, mitochondrial F1 complex, alpha subunit, isoform 1
					Atp5d	ATP synthase, H+ transporting, mitochondrial F1 complex, delta subunit
					Atp5e	ATP synthase, H+ transporting, mitochondrial F1 complex, epsilon subunit
					Abca2	ATP-binding cassette, sub-family A (ABC1), member 2
					Bax	BCL2-associated X protein
					Bccip	BRCA2 and CDKN1A interacting protein
					Cebpa	CCAAT/enhancer binding protein (C/EBP), alpha
					Cndp2	CNDP dipeptidase 2 (metallopeptidase M20 family)
					Cuedc2	CUE domain containing 2
					Coasy	Coenzyme A synthase
					Dalrd3	DALR anticodon binding domain containing 3
					Ddx41	DEAD (Asp-Glu-Ala-Asp) box polypeptide 41
					Dph5	DPH5 homolog (S. cerevisiae)
					Drap1	Dr1 associated protein 1 (negative cofactor 2 alpha); similar to Dr1 associated protein 1 (negative cofactor 2 alpha)
					Elk3	ELK3, member of ETS oncogene family
					Emg1	EMG1 nucleolar protein homolog (S. cerevisiae)
					Fbxw5	F-box and WD-40 domain protein 5
					Fbxl19	F-box and leucine-rich repeat protein 19
					Fbxl6	F-box and leucine-rich repeat protein 6
					Fbxo6	F-box protein 6
					Fyn	Fyn proto-oncogene
					Gtf2ird2	GTF2I repeat domain containing 2
					H2-Ke2	H2-K region expressed gene 2
					Htra2	HtrA serine peptidase 2
					Imp3	IMP3, U3 small nucleolar ribonucleoprotein, homolog (yeast); RIKEN cDNA 4933427G23 gene
					Imp4	IMP4, U3 small nucleolar ribonucleoprotein, homolog (yeast)
					Klf16	Kruppel-like factor 16
					Limd1	LIM domains containing 1
					Lsm3	LSM3 homolog, U6 small nuclear RNA associated (S. cerevisiae)
					Lsm4	LSM4 homolog, U6 small nuclear RNA associated (S. cerevisiae)
					Maf1	MAF1 homolog (S. cerevisiae)
					Naga	N-acetyl galactosaminidase, alpha
					Gnptab	N-acetylglucosamine-1-phosphate transferase, alpha and beta subunits
					Npl	N-acetylneuraminate pyruvate lyase
					Ndufa10	NADH dehydrogenase (ubiquinone) 1 alpha subcomplex 10
					Nop10	NOP10 ribonucleoprotein homolog (yeast)
					Nop2	NOP2 nucleolar protein homolog (yeast)
					Phf5a	PHD finger protein 5A
					Pou2f2	POU domain, class 2, transcription factor 2
					Pwp2	PWP2 periodic tryptophan protein homolog (yeast)
					Rad1	RAD1 homolog (S. pombe)
					Rexo2	REX2, RNA exonuclease 2 homolog (S. cerevisiae)
					0610009D07Rik	RIKEN cDNA 0610009D07 gene
					Pdp2	RIKEN cDNA 4833426J09 gene
					Rrp9	RRP9, small subunit (SSU) processome component, homolog (yeast)
					Rbck1	RanBP-type and C3HC4-type zinc finger containing 1
					Sbk1	SH3-binding kinase 1
					St3gal3	ST3 beta-galactoside alpha-2,3-sialyltransferase 3
					St6galnac4	ST6 (alpha-N-acetyl-neuraminyl-2,3-beta-galactosyl-1,3)-N-acetylgalactosaminide alpha-2,6-sialyltransferase 4
					St6galnac6	ST6 (alpha-N-acetyl-neuraminyl-2,3-beta-galactosyl-1,3)-N-acetylgalactosaminide alpha-2,6-sialyltransferase 6
					Stub1	STIP1 homology and U-Box containing protein 1
					Swap70	SWA-70 protein
					Taf1a	TATA box binding protein (Tbp)-associated factor, RNA polymerase I, A
					Taf1c	TATA box binding protein (Tbp)-associated factor, RNA polymerase I, C
					Thoc5	THO complex 5
					Tsc22d1	TSC22 domain family, member 1
					Trub1	TruB pseudouridine (psi) synthase homolog 1 (E. coli)
					Utp11l	UTP11-like, U3 small nucleolar ribonucleoprotein, (yeast)
					Wdr4	WD repeat domain 4
					Wdr55	WD repeat domain 55
					Xab2	XPA binding protein 2
					Acaa2	acetyl-Coenzyme A acyltransferase 2 (mitochondrial 3-oxoacyl-Coenzyme A thiolase)
					Ascc1	activating signal cointegrator 1 complex subunit 1
					Atf6b	activating transcription factor 6 beta
					Abt1	activator of basal transcription 1
					Acvr1	activin A receptor, type 1
					Acads	acyl-Coenzyme A dehydrogenase, short chain
					Apeh	acylpeptide hydrolase
					Aldh4a1	aldehyde dehydrogenase 4 family, member A1
					Amdhd2	amidohydrolase domain containing 2
					Aimp2	aminoacyl tRNA synthetase complex-interacting multifunctional protein 2
					Npepl1	aminopeptidase-like 1
					Anapc13	anaphase promoting complex subunit 13
					Asb13	ankyrin repeat and SOCS box-containing 13
					Asl	argininosuccinate lyase
					Asph	aspartate-beta-hydroxylase
					Aga	aspartylglucosaminidase
					Aurkaip1	aurora kinase A interacting protein 1
					Bckdha	branched chain ketoacid dehydrogenase E1, alpha polypeptide
					Camk2d	calcium/calmodulin-dependent protein kinase II, delta
					Capn2	calpain 2
					Calr	calreticulin
					Ctsz	cathepsin Z
					Cdc26	cell division cycle 26; predicted gene 9174
					Cdc34	cell division cycle 34 homolog (S. cerevisiae); similar to Cell division cycle 34 homolog (S. cerevisiae)
					Cnbp	cellular nucleic acid binding protein
					Cerk	ceramide kinase
					Cln8	ceroid-lipofuscinosis, neuronal 8
					Cct2	chaperonin containing Tcp1, subunit 2 (beta)
					Cct4	chaperonin containing Tcp1, subunit 4 (delta)
					Cct7	chaperonin containing Tcp1, subunit 7 (eta)
					Cct8	chaperonin containing Tcp1, subunit 8 (theta)
					Churc1	churchill domain containing 1
					Cstf1	cleavage stimulation factor, 3' pre-RNA, subunit 1
					Carm1	coactivator-associated arginine methyltransferase 1
					F13a1	coagulation factor XIII, A1 subunit
					Cul7	cullin 7
					Cdk10	cyclin-dependent kinase (CDC2-like) 10; predicted gene 6473
					Cdk5	cyclin-dependent kinase 5
					Cdk9	cyclin-dependent kinase 9 (CDC2-related kinase)
					Cyb5	cytochrome b-5
					Cyb5r3	cytochrome b5 reductase 3
					Coq7	demethyl-Q 7
					Denr	density-regulated protein
					Dguok	deoxyguanosine kinase
					Dnase2a	deoxyribonuclease II alpha
					Dus1l	dihydrouridine synthase 1-like (S. cerevisiae)
					Dus2l	dihydrouridine synthase 2-like (SMM1, S. cerevisiae)
					Dus3l	dihydrouridine synthase 3-like (S. cerevisiae)
					Dpm1	dolichol-phosphate (beta-D) mannosyltransferase 1
					Dpm2	dolichol-phosphate (beta-D) mannosyltransferase 2
					Dusp2	dual specificity phosphatase 2
					Dusp3	dual specificity phosphatase 3 (vaccinia virus phosphatase VH1-related)
					Elp2	elongation protein 2 homolog (S. cerevisiae)
					Ebpl	emopamil binding protein-like
					Echs1	enoyl Coenzyme A hydratase, short chain, 1, mitochondrial
					Eef2k	eukaryotic elongation factor-2 kinase
					Eef1b2	eukaryotic translation elongation factor 1 beta 2
					Eif1a	eukaryotic translation initiation factor 1A
					Eif2b5	eukaryotic translation initiation factor 2B, subunit 5 epsilon
					Eif3d	eukaryotic translation initiation factor 3, subunit D
					Eif3f	eukaryotic translation initiation factor 3, subunit F
					Eif3g	eukaryotic translation initiation factor 3, subunit G
					Eif3h	eukaryotic translation initiation factor 3, subunit H; predicted gene 6552
					Eif3k	eukaryotic translation initiation factor 3, subunit K
					Eif3m	eukaryotic translation initiation factor 3, subunit M
					Eif4a1	eukaryotic translation initiation factor 4A1
					Eif4b	eukaryotic translation initiation factor 4B
					Eif6	eukaryotic translation initiation factor 6
					Ercc1	excision repair cross-complementing rodent repair deficiency, complementation group 1
					Ercc2	excision repair cross-complementing rodent repair deficiency, complementation group 2
					Exosc2	exosome component 2
					Exosc4	exosome component 4
					Exosc5	exosome component 5
					Exosc7	exosome component 7
					Fdxr	ferredoxin reductase
					Gla	galactosidase, alpha
					Gtf2h3	general transcription factor IIH, polypeptide 3
					Gtf2h5	general transcription factor IIH, polypeptide 5
					Gtf3c6	general transcription factor IIIC, polypeptide 6, alpha
					Gaa	glucosidase, alpha, acid
					Gusb	glucuronidase, beta
					Qars	glutaminyl-tRNA synthetase
					Gstk1	glutathione S-transferase kappa 1
					Gstp1	glutathione S-transferase, pi 2; glutathione S-transferase, pi 1; similar to glutathione S-transferase pi class A; predicted gene 3934
					Gpx1	glutathione peroxidase 1
					Gss	glutathione synthetase
					Gpam	glycerol-3-phosphate acyltransferase, mitochondrial
					Guk1	guanylate kinase 1
					Hes6	hairy and enhancer of split 6 (Drosophila)
					Hsf2	heat shock factor 2
					Hsp90ab1	heat shock protein 90 alpha (cytosolic), class B member 1
					Gm5643	heterogeneous nuclear ribonucleoprotein A1-like 2; similar to heterogeneous nuclear ribonucleoprotein A1; predicted gene 13418; predicted gene 5461; predicted gene 8652; predicted gene 5643; similar to Heterogeneous nuclear ribonucleoprotein A1 (Helix-destabilizing protein) (Single-strand RNA-binding protein) (hnRNP core protein A1) (HDP); heterogeneous nuclear ribonucleoprotein A1; predicted gen…
					Gpx4	heterogeneous nuclear ribonucleoprotein L-like; glutathione peroxidase 4
					Hars2	histidyl-tRNA synthetase 2, mitochondrial (putative)
					H2-DMa	histocompatibility 2, class II, locus DMa
					Hivep2	human immunodeficiency virus type I enhancer binding protein 2
					Hyal3	hyaluronoglucosaminidase 3
					Inppl1	inositol polyphosphate phosphatase-like 1
					Irf3	interferon regulatory factor 3
					Irf8	interferon regulatory factor 8
					Khk	ketohexokinase
					Lap3	leucine aminopeptidase 3
					Lcmt2	leucine carboxyl methyltransferase 2
					Lars2	leucyl-tRNA synthetase, mitochondrial
					Mdh2	malate dehydrogenase 2, NAD (mitochondrial)
					Mlycd	malonyl-CoA decarboxylase
					Manba	mannosidase, beta A, lysosomal
					Mogs	mannosyl-oligosaccharide glucosidase
					Med18	mediator of RNA polymerase II transcription, subunit 18 homolog (yeast)
					Med25	mediator of RNA polymerase II transcription, subunit 25 homolog (yeast)
					Mbtps1	membrane-bound transcription factor peptidase, site 1
					Mars	methionine-tRNA synthetase
					Mex3d	mex3 homolog D (C. elegans)
					Mrpl10	mitochondrial ribosomal protein L10
					Mrpl14	mitochondrial ribosomal protein L14
					Mrpl17	mitochondrial ribosomal protein L17
					Mrpl19	mitochondrial ribosomal protein L19
					Mrpl2	mitochondrial ribosomal protein L2
					Mrpl20	mitochondrial ribosomal protein L20
					Mrpl21	mitochondrial ribosomal protein L21
					Mrpl24	mitochondrial ribosomal protein L24
					Mrpl34	mitochondrial ribosomal protein L34
					Mrpl36	mitochondrial ribosomal protein L36
					Mrpl4	mitochondrial ribosomal protein L4
					Mrpl43	mitochondrial ribosomal protein L43
					Mrpl44	mitochondrial ribosomal protein L44
					Mrpl52	mitochondrial ribosomal protein L52
					Mrpl9	mitochondrial ribosomal protein L9
					Mrps12	mitochondrial ribosomal protein S12
					Mrps18a	mitochondrial ribosomal protein S18A
					Mrps21	mitochondrial ribosomal protein S21; predicted gene 6686; predicted gene 6181
					Mrps6	mitochondrial ribosomal protein S6
					Map2k2	mitogen-activated protein kinase kinase 2
					Isyna1	myo-inositol 1-phosphate synthase A1
					Nedd8	neural precursor cell expressed, developmentally down-regulated gene 8
					Nme3	non-metastatic cells 3, protein expressed in
					Nr1d1	nuclear receptor subfamily 1, group D, member 1
					Osbpl3	oxysterol binding protein-like 3
					Pdrg1	p53 and DNA damage regulated 1
					Ppt2	palmitoyl-protein thioesterase 2
					Pepd	peptidase D
					Padi2	peptidyl arginine deiminase, type II; similar to peptidyl arginine deiminase, type II
					Ppil3	peptidylprolyl isomerase (cyclophilin)-like 3
					Ppib	peptidylprolyl isomerase B
					Ppif	peptidylprolyl isomerase F (cyclophilin F)
					Prdx2	peroxiredoxin 2
					Ebp	phenylalkylamine Ca2+ antagonist (emopamil) binding protein
					Pcyt2	phosphate cytidylyltransferase 2, ethanolamine
					Pigt	phosphatidylinositol glycan anchor biosynthesis, class T; similar to GPI transamidase component PIG-T precursor (Phosphatidylinositol-glycan biosynthesis class T protein) (Neuronal development-associated protein 7)
					Pisd	phosphatidylserine decarboxylase
					Pck2	phosphoenolpyruvate carboxykinase 2 (mitochondrial)
					Pfkl	phosphofructokinase, liver, B-type
					Pfkm	phosphofructokinase, muscle
					Pfkp	phosphofructokinase, platelet
					Pgm3	phosphoglucomutase 3
					Pla2g6	phospholipase A2, group VI
					Plbd2	phospholipase B domain containing 2
					Pld4	phospholipase D family, member 4
					Prpsap1	phosphoribosyl pyrophosphate synthetase-associated protein 1
					Pfas	phosphoribosylformylglycinamidine synthase (FGAR amidotransferase)
					Poll	polymerase (DNA directed), lambda
					Pold4	polymerase (DNA-directed), delta 4
					Polr1c	polymerase (RNA) I polypeptide C
					Polr2e	polymerase (RNA) II (DNA directed) polypeptide E
					Polr2f	polymerase (RNA) II (DNA directed) polypeptide F
					Polr2g	polymerase (RNA) II (DNA directed) polypeptide G
					Polr2j	polymerase (RNA) II (DNA directed) polypeptide J
					Polr3d	polymerase (RNA) III (DNA directed) polypeptide D
					Rpl9	predicted gene 10117; similar to ribosomal protein L9; ribosomal protein L9; similar to 60S ribosomal protein L9; predicted gene 4600; predicted gene 6028; predicted gene 5451; predicted gene 14231; similar to Ribosomal protein L9; predicted gene 8662; predicted gene 10321; predicted gene 6450; predicted gene 8959
					Rpl31	predicted gene 10191; predicted gene 7689; predicted gene 9401; similar to ribosomal protein L31; hypothetical protein LOC675768; predicted gene 13004; predicted gene 9228; predicted gene 10072; predicted gene 5437; predicted gene 9154; ribosomal protein L31; predicted gene 6670; predicted gene 8759
					Atp5l	predicted gene 10221; predicted gene 4602; predicted gene 9391; ATP synthase, H+ transporting, mitochondrial FO complex, subunit G2, pseudogene; predicted gene 11477; predicted gene 9712; ATP synthase, H+ transporting, mitochondrial F0 complex, subunit g; predicted gene 4045
					Rpl11	predicted gene 10288; predicted gene 7589; ribosomal protein L11; predicted gene 10036; predicted gene 7384; predicted gene 6745; predicted gene 5093
					Fcf1	predicted gene 11221; similar to Protein C14orf111 homolog; predicted gene 4893; FCF1 small subunit (SSU) processome component homolog (S. cerevisiae)
					Tceb2	predicted gene 11401; similar to transcription elongation factor B (SIII), polypeptide 2; predicted gene 8971; transcription elongation factor B (SIII), polypeptide 2
					Rpl18	predicted gene 11539; ribosomal protein L18
					Hmgn1	predicted gene 11663; predicted gene 2992; predicted gene 7862; high mobility group nucleosomal binding domain 1; similar to high mobility group nucleosomal binding domain 1
					Eef1d	predicted gene 11675; eukaryotic translation elongation factor 1 delta (guanine nucleotide exchange protein)
					Rps24	predicted gene 11878; predicted gene 4832; predicted gene 8942; predicted gene 6030; predicted gene 9320; predicted gene 5271; predicted gene 7363; ribosomal protein S24; similar to ribosomal protein S24; predicted gene 8292; predicted gene 6948
					Rplp1	predicted gene 11942; predicted gene 13777; predicted gene 10073; ribosomal protein, large, P1
					Mrpl30	predicted gene 11945; predicted gene 6238; mitochondrial ribosomal protein L30
					Hspd1	predicted gene 12141; heat shock protein 1 (chaperonin)
					Eef2	predicted gene 13050; eukaryotic translation elongation factor 2
					Rpl36	predicted gene 13611; ribosomal protein L36; similar to Rpl36 protein; predicted gene 9437; similar to ribosomal protein L36; predicted gene 4604; predicted gene 7703; predicted gene 5614; predicted gene 9416
					Hadhb	predicted gene 13910; similar to Hydroxyacyl-Coenzyme A dehydrogenase/3-ketoacyl-Coenzyme A thiolase/enoyl-Coenzyme A hydratase (trifunctional protein), beta subunit; hydroxyacyl-Coenzyme A dehydrogenase/3-ketoacyl-Coenzyme A thiolase/enoyl-Coenzyme A hydratase (trifunctional protein), beta subunit; predicted gene 9108
					Rpl27a	predicted gene 14439; predicted gene 8213; predicted gene 13981; predicted gene 8451; predicted gene 6378; predicted gene 8667; predicted gene 4923; predicted gene 5908; ribosomal protein L27a; predicted gene 14044; predicted gene 7536; predicted gene 14407
					Rpl10	predicted gene 14460; predicted gene 13891; predicted gene 2387; ribosomal protein 10; predicted gene 7476; predicted gene 4167; predicted gene 5621; predicted gene 3379; similar to QM protein; predicted gene 11450; predicted gene 6564; predicted gene 3405; predicted gene 10041; predicted gene 4892; ribosomal protein L10-like
					Rpl18a	predicted gene 15427; predicted gene 7602; predicted gene 7043; ribosomal protein L18A
					Aph1a	predicted gene 15429; anterior pharynx defective 1a homolog (C. elegans)
					Rps12	predicted gene 16422; predicted gene 6646; ribosomal protein S12; predicted gene 12334; predicted gene 5642; predicted gene 14059; predicted gene 5462; predicted gene 7698; predicted gene 7586; similar to ribosomal protein S12; predicted gene 14958; predicted gene 15887; predicted gene 10063; predicted gene 7601; predicted gene 9153; predicted gene 7671; predicted gene 9122; similar to 40S riboso…
					Gm14326	predicted gene 2007; predicted gene 4724; predicted gene 14410; predicted gene, OTTMUSG00000016609; RIKEN cDNA 0610010B08 gene; RIKEN cDNA 3100002L24 gene; predicted gene 14308; predicted gene 14326; predicted gene 14434; predicted gene, 100043387; predicted gene 4631; predicted gene 14430
					Atp5k	predicted gene 2972; ATP synthase, H+ transporting, mitochondrial F1F0 complex, subunit e
					Psmb5	predicted gene 3375; proteasome (prosome, macropain) subunit, beta type 5
					Gcsh	predicted gene 3672; similar to Glycine cleavage system H protein, mitochondrial precursor; glycine cleavage system protein H (aminomethyl carrier)
					Rpl30, Gm12191	predicted gene 4091; predicted gene 9703; predicted gene 12191; predicted gene 7429; similar to ribosomal protein L30; predicted gene 4483; ribosomal protein L30; predicted gene 2648; predicted gene 8808; predicted gene 6570; predicted gene 6109; ribosomal protein L30, pseudogene 2
					Rpl7	predicted gene 4754; ribosomal protein L7; predicted gene 12174; LOC100049084; predicted gene 6543; predicted gene 7059; predicted gene 4734
					Rpl19	predicted gene 5202; predicted gene 14449; predicted gene 6975; predicted gene 9188; predicted gene 6196; predicted gene 7801; similar to ribosomal protein L19; predicted gene 8936; ribosomal protein L19; predicted gene 15360; predicted gene 15424
					Atp5o	predicted gene 5436; similar to ATP synthase, H+ transporting, mitochondrial F1 complex, O subunit; ATP synthase, H+ transporting, mitochondrial F1 complex, O subunit
					Morf4l2	predicted gene 5521; similar to mortality factor 4 like 2; mortality factor 4 like 2
					Rps6	predicted gene 5618; predicted gene 6476; predicted gene 4796; ribosomal protein S6; predicted gene 8172; similar to 40S ribosomal protein S6; predicted gene 14138; similar to ribosomal protein S6; predicted gene 13654; predicted gene 8779; predicted gene 8925; predicted gene 11263
					Uxt	predicted gene 5808; ubiquitously expressed transcript; predicted gene 8242
					Gm6548	predicted gene 5869; predicted gene 7161; predicted gene 7105; predicted gene 5822; similar to eukaryotic translation elongation factor 1 alpha 1; predicted gene 6192; predicted gene 6392; predicted gene 6767; predicted gene 6170; predicted gene 6548; predicted gene 6789; eukaryotic translation elongation factor 1 alpha 1
					Rps27a, Uba52	predicted gene 5928; predicted gene 12617; predicted gene 4802; similar to ribosomal protein S27a; predicted gene 13215; predicted gene 6111; predicted gene 7808; predicted gene 6014; predicted gene 8317; ubiquitin C; ubiquitin B; similar to fusion protein: ubiquitin (bases 43_513); ribosomal protein S27a (bases 217_532); similar to ubiquitin B; predicted gene 8649; ribosomal protein S27A; predic…
					Rps21	predicted gene 5963; ribosomal protein S21
					Rps14	predicted gene 6204; ribosomal protein S14
					Rsl24d1	predicted gene 6457; cDNA sequence BC003885
					Rpl27	predicted gene 6599; predicted gene 6199; predicted gene 6341; predicted gene 6301; predicted gene 11518; similar to ribosomal protein L27; ribosomal protein L27; predicted gene 7053; predicted gene 11552; predicted gene 15730
					Rpl6	predicted gene 6807; predicted gene 6136; predicted gene 6883; predicted gene 5428; similar to ribosomal protein L6; predicted gene 5247; ribosomal protein L6
					Atp5j2	predicted gene 6835; ATP synthase, H+ transporting, mitochondrial F0 complex, subunit f, isoform 2; predicted gene 6581
					Mrpl22	predicted gene 6997; mitochondrial ribosomal protein L22
					Rps29	predicted gene 7079; predicted gene 7618; predicted gene 10126; predicted gene 10059; predicted gene 5735; similar to 40S ribosomal protein S29; predicted gene 2581; predicted gene 6134; ribosomal protein S29; predicted gene 14303
					Rpl17	predicted gene 8081; similar to Ribosomal protein L17; similar to Rpl17 protein; predicted gene 10164; similar to 60S ribosomal protein L17 (L23) (Amino acid starvation-induced protein) (ASI); predicted gene 3800; predicted gene 10294; predicted gene 10223; predicted gene 7299; predicted gene 10362; predicted gene 8358; predicted gene 8371; ribosomal protein L17; similar to hCG24487; predicted ge…
					Sod1	predicted gene 8566; superoxide dismutase 1, soluble; similar to Superoxide dismutase
					Rps23	predicted gene 8624; predicted gene 9701; predicted gene 8467; predicted gene 15450; ribosomal protein S23; similar to yeast ribosomal protein S28 homologue; predicted gene 5148; similar to ribosomal protein S23; predicted gene 10054
					Snf8	predicted gene 8712; SNF8, ESCRT-II complex subunit, homolog (S. cerevisiae)
					Rps16	predicted gene 8731; predicted gene 7504; similar to Rps16 protein; ribosomal protein S16
					Atp6v1f	predicted gene 9349; ATPase, H+ transporting, lysosomal V1 subunit F
					Rplp0	predicted gene 9625; predicted gene 14165; similar to acidic ribosomal phosphoprotein P0; predicted gene 8730; predicted gene 9093; ribosomal protein, large, P0
					Fau	predicted gene 9843; similar to fau; Finkel-Biskis-Reilly murine sarcoma virus (FBR-MuSV) ubiquitously expressed (fox derived)
					Pfdn2	prefoldin 2
					Pfdn5	prefoldin 5
					Pop4	processing of precursor 4, ribonuclease P/MRP family, (S. cerevisiae)
					P4ha1	procollagen-proline, 2-oxoglutarate 4-dioxygenase (proline 4-hydroxylase), alpha 1 polypeptide
					Peo1	progressive external ophthalmoplegia 1 (human)
					Phb2	prohibitin 2
					Phb	prohibitin; predicted gene 4773; RIKEN cDNA 1700071K01 gene
					Prcp	prolylcarboxypeptidase (angiotensinase C)
					Psmc5	protease (prosome, macropain) 26S subunit, ATPase 5
					Psmc4	proteasome (prosome, macropain) 26S subunit, ATPase, 4
					Psmd8	proteasome (prosome, macropain) 26S subunit, non-ATPase, 8
					Psma5	proteasome (prosome, macropain) subunit, alpha type 5
					Psma7	proteasome (prosome, macropain) subunit, alpha type 7
					Psmb1	proteasome (prosome, macropain) subunit, beta type 1
					Psmb10	proteasome (prosome, macropain) subunit, beta type 10
					Psmb2	proteasome (prosome, macropain) subunit, beta type 2
					Psmb3	proteasome (prosome, macropain) subunit, beta type 3
					Psmb4	proteasome (prosome, macropain) subunit, beta type 4
					Psmb6	proteasome (prosome, macropain) subunit, beta type 6
					Psmb8	proteasome (prosome, macropain) subunit, beta type 8 (large multifunctional peptidase 7)
					Psmb9	proteasome (prosome, macropain) subunit, beta type 9 (large multifunctional peptidase 2)
					Ptpmt1	protein tyrosine phosphatase, mitochondrial 1
					Pus7l	pseudouridylate synthase 7 homolog (S. cerevisiae)-like
					Pusl1	pseudouridylate synthase-like 1
					Pgpep1	pyroglutamyl-peptidase I
					Pycr1	pyrroline-5-carboxylate reductase 1
					Pdk1	pyruvate dehydrogenase kinase, isoenzyme 1
					Pdk2	pyruvate dehydrogenase kinase, isoenzyme 2
					Renbp	renin binding protein
					Rfc2	replication factor C (activator 1) 2
					Rxrb	retinoid X receptor beta
					Rpn1	ribophorin I
					Rrp1	ribosomal RNA processing 1 homolog (S. cerevisiae)
					Rpl24	ribosomal protein L24; predicted gene 9385; predicted gene 7380
					Gm15772	ribosomal protein L26; predicted gene 15772; predicted gene 9197; predicted gene 13268; predicted gene 11826; predicted gene 8253; predicted gene 7606
					Rpl34	ribosomal protein L34; predicted gene 10154; similar to ribosomal protein L34; predicted gene 7800; predicted gene 4705
					Rpl37	ribosomal protein L37
					Rpl37a	ribosomal protein L37a; predicted gene 4149; predicted gene 4613; predicted gene 14251; predicted gene 14173
					Rpl41	ribosomal protein L41; predicted gene 3699
					Rpl8	ribosomal protein L8; similar to 60S ribosomal protein L8
					Rps11	ribosomal protein S11; predicted gene 6202; predicted gene 6394; predicted gene 11741; similar to ribosomal protein S11
					Rps27l	ribosomal protein S27-like
					Rps3	ribosomal protein S3
					Rps9	ribosomal protein S9; predicted gene 5905
					Ring1	ring finger protein 1
					Scamp3	secretory carrier membrane protein 3
					Scpep1	serine carboxypeptidase 1
					Stk25	serine/threonine kinase 25 (yeast)
					Sars	seryl-aminoacyl-tRNA synthetase
					Spcs1	signal peptidase complex subunit 1 homolog (S. cerevisiae)
					Spcs2	signal peptidase complex subunit 2 homolog (S. cerevisiae); predicted gene 14045
					Stat5a	signal transducer and activator of transcription 5A
					Rps15	similar to 40S ribosomal protein S15 (RIG protein); predicted gene 6921; similar to insulinoma protein (rig); predicted gene 8460; predicted gene 7121; predicted gene 5781; predicted gene 5508; predicted gene 6867; ribosomal protein S15
					Rps7	similar to 40S ribosomal protein S7 (S8); predicted gene 6252; predicted gene 5055; predicted gene 4761; ribosomal protein S7; predicted gene 7351; predicted gene 6472
					Rpl13a	similar to 60S ribosomal protein L13a (Transplantation antigen P198) (Tum-P198 antigen); ribosomal protein L13A; similar to 60S ribosomal protein L13a; predicted gene 6533
					Rpl22	similar to 60S ribosomal protein L22 (Heparin binding protein HBp15); ribosomal protein L22 pseudogene; predicted gene 6784; ribosomal protein L22
					Polr2l	similar to DNA-directed RNA polymerase II 7.6 kDa polypeptide (RPB10) (RPB7.6) (RPABC5); hypothetical protein LOC100044218; predicted gene 13015; polymerase (RNA) II (DNA directed) polypeptide L; cytochrome P450, family 4, subfamily a, polypeptide 31; cytochrome P450, family 4, subfamily a, polypeptide 32; predicted gene 10774; cytochrome P450, family 4, subfamily a, polypeptide 10
					Rplp2	similar to LOC665931 protein; ribosomal protein, large P2; predicted gene 7852; WD repeat domain 89
					Mpdu1	similar to Mannose-P-dolichol utilization defect 1; mannose-P-dolichol utilization defect 1
					Polr2i	similar to RNA Polymerase II subunit 14.5 kD; polymerase (RNA) II (DNA directed) polypeptide I
					Adh5	similar to alcohol dehydrogenase 5 (class III), chi polypeptide; alcohol dehydrogenase 5 (class III), chi polypeptide
					Mcat	similar to mitochondrial malonyltransferase isoform b precursor; malonyl CoA:ACP acyltransferase (mitochondrial)
					Pdgfb	similar to platelet-derived growth factor B chain; platelet derived growth factor, B polypeptide
					Rpl23	similar to ribosomal protein L23; similar to HL23 ribosomal protein; ribosomal protein L23; predicted gene 9794
					Rpl38	similar to ribosomal protein L38; predicted gene 13020; ribosomal protein L38; predicted gene 4991; karyopherin (importin) alpha 2; predicted gene 9028; predicted gene 8129; predicted gene 7123; predicted gene 5832; predicted gene 10184; predicted gene 7379; predicted gene 10259
					Rps13	similar to ribosomal protein S13; predicted gene 12270; predicted gene 6834; predicted gene 15483; predicted gene 6573; ribosomal protein S13; predicted gene 10159
					Rpl29	similar to ribosomal protein; predicted gene 6344; predicted gene 11449; predicted gene 13841; predicted gene 8210; hypothetical protein LOC675793; ribosomal protein L29; predicted gene 12704; predicted gene 7252; predicted gene 8965; predicted gene 13213; predicted gene 8580; predicted gene 15526; predicted gene 7934; predicted gene 5218; predicted gene 5561; predicted gene 8548; predicted gene …
					Vps25	similar to vacuolar protein sorting 25; vacuolar protein sorting 25 (yeast)
					Snrnp70	small nuclear ribonucleoprotein 70 (U1)
					Snrpd3	small nuclear ribonucleoprotein D3
					Slc3a2	solute carrier family 3 (activators of dibasic and neutral amino acid transport), member 2
					Slc37a4	solute carrier family 37 (glucose-6-phosphate transporter), member 4
					Sord	sorbitol dehydrogenase
					Sf3b5	splicing factor 3b, subunit 5
					Sult1a1	sulfotransferase family 1A, phenol-preferring, member 1
					Sod2	superoxide dismutase 2, mitochondrial
					St14	suppression of tumorigenicity 14 (colon carcinoma)
					Socs1	suppressor of cytokine signaling 1
					Socs5	suppressor of cytokine signaling 5
					Suds3	suppressor of defective silencing 3 homolog (S. cerevisiae)
					Txnrd3	thioredoxin reductase 3
					Txnl4a	thioredoxin-like 4A
					Tha1	threonine aldolase 1
					Tars2	threonyl-tRNA synthetase 2, mitochondrial (putative)
					Tyms	thymidylate synthase
					Tor3a	torsin family 3, member A
					Tcf3	transcription factor E2a
					Trp53	transformation related protein 53
					Tgfb1	transforming growth factor, beta 1
					Tpi1	triosephosphate isomerase 1; similar to triosephosphate isomerase 1
					Wars	tryptophanyl-tRNA synthetase; similar to tryptophanyl-tRNA synthetase
					Yars	tyrosyl-tRNA synthetase
					Uqcrc1	ubiquinol-cytochrome c reductase core protein 1
					Ubac1	ubiquitin associated domain containing 1
					Usp30	ubiquitin specific peptidase 30
					Usp5	ubiquitin specific peptidase 5 (isopeptidase T)
					Ube2o	ubiquitin-conjugating enzyme E2O
					Ufc1	ubiquitin-fold modifier conjugating enzyme 1
					Use1	unconventional SNARE in the ER 1 homolog (S. cerevisiae)
					Mafb	v-maf musculoaponeurotic fibrosarcoma oncogene family, protein B (avian)
					Maff	v-maf musculoaponeurotic fibrosarcoma oncogene family, protein F (avian)
					Zer1	zer-1 homolog (C. elegans)
					Zfp446	zinc finger protein 446
					Zfp566	zinc finger protein 566
					Zfp593	zinc finger protein 593
					Zdhhc1	zinc finger, DHHC domain containing 1
					Zswim7	zinc finger, SWIM-type containing 7
					Znrd1	zinc ribbon domain containing, 1
GOTERM_BP_2	biosynthetic process	218	4.4e-10	2e-08	Agpat5	1-acylglycerol-3-phosphate O-acyltransferase 5 (lysophosphatidic acid acyltransferase, epsilon)
					Dhcr7	7-dehydrocholesterol reductase
					Atp5b	ATP synthase, H+ transporting mitochondrial F1 complex, beta subunit
					Atp5g3	ATP synthase, H+ transporting, mitochondrial F0 complex, subunit c (subunit 9), isoform 3
					Atp5a1	ATP synthase, H+ transporting, mitochondrial F1 complex, alpha subunit, isoform 1
					Atp5d	ATP synthase, H+ transporting, mitochondrial F1 complex, delta subunit
					Atp5e	ATP synthase, H+ transporting, mitochondrial F1 complex, epsilon subunit
					Cebpa	CCAAT/enhancer binding protein (C/EBP), alpha
					Coasy	Coenzyme A synthase
					Ddt	D-dopachrome tautomerase
					Dalrd3	DALR anticodon binding domain containing 3
					Dph5	DPH5 homolog (S. cerevisiae)
					Drap1	Dr1 associated protein 1 (negative cofactor 2 alpha); similar to Dr1 associated protein 1 (negative cofactor 2 alpha)
					Elk3	ELK3, member of ETS oncogene family
					Gmppa	GDP-mannose pyrophosphorylase A
					Gtf2ird2	GTF2I repeat domain containing 2
					Klf16	Kruppel-like factor 16
					Limd1	LIM domains containing 1
					Maf1	MAF1 homolog (S. cerevisiae)
					Phf5a	PHD finger protein 5A
					Pou2f2	POU domain, class 2, transcription factor 2
					St3gal3	ST3 beta-galactoside alpha-2,3-sialyltransferase 3
					St6galnac4	ST6 (alpha-N-acetyl-neuraminyl-2,3-beta-galactosyl-1,3)-N-acetylgalactosaminide alpha-2,6-sialyltransferase 4
					St6galnac6	ST6 (alpha-N-acetyl-neuraminyl-2,3-beta-galactosyl-1,3)-N-acetylgalactosaminide alpha-2,6-sialyltransferase 6
					Taf1a	TATA box binding protein (Tbp)-associated factor, RNA polymerase I, A
					Taf1c	TATA box binding protein (Tbp)-associated factor, RNA polymerase I, C
					Tsc22d1	TSC22 domain family, member 1
					Xab2	XPA binding protein 2
					Ascc1	activating signal cointegrator 1 complex subunit 1
					Atf6b	activating transcription factor 6 beta
					Abt1	activator of basal transcription 1
					Acss1	acyl-CoA synthetase short-chain family member 1
					Aldh4a1	aldehyde dehydrogenase 4 family, member A1
					Aimp2	aminoacyl tRNA synthetase complex-interacting multifunctional protein 2
					Aasdhppt	aminoadipate-semialdehyde dehydrogenase-phosphopantetheinyl transferase; hypothetical protein LOC100044211
					Asl	argininosuccinate lyase
					Cnbp	cellular nucleic acid binding protein
					Churc1	churchill domain containing 1
					Carm1	coactivator-associated arginine methyltransferase 1
					F13a1	coagulation factor XIII, A1 subunit
					Cdk9	cyclin-dependent kinase 9 (CDC2-related kinase)
					Ccbl1	cysteine conjugate-beta lyase 1
					Cyb5r3	cytochrome b5 reductase 3
					Coq7	demethyl-Q 7
					Denr	density-regulated protein
					Dpm1	dolichol-phosphate (beta-D) mannosyltransferase 1
					Dpm2	dolichol-phosphate (beta-D) mannosyltransferase 2
					Elp2	elongation protein 2 homolog (S. cerevisiae)
					Eef1b2	eukaryotic translation elongation factor 1 beta 2
					Eif1a	eukaryotic translation initiation factor 1A
					Eif2b5	eukaryotic translation initiation factor 2B, subunit 5 epsilon
					Eif3d	eukaryotic translation initiation factor 3, subunit D
					Eif3f	eukaryotic translation initiation factor 3, subunit F
					Eif3g	eukaryotic translation initiation factor 3, subunit G
					Eif3h	eukaryotic translation initiation factor 3, subunit H; predicted gene 6552
					Eif3k	eukaryotic translation initiation factor 3, subunit K
					Eif3m	eukaryotic translation initiation factor 3, subunit M
					Eif4a1	eukaryotic translation initiation factor 4A1
					Eif4b	eukaryotic translation initiation factor 4B
					Eif6	eukaryotic translation initiation factor 6
					Ercc2	excision repair cross-complementing rodent repair deficiency, complementation group 2
					Fpgs	folylpolyglutamyl synthetase
					Gtf2h3	general transcription factor IIH, polypeptide 3
					Gtf2h5	general transcription factor IIH, polypeptide 5
					Gtf3c6	general transcription factor IIIC, polypeptide 6, alpha
					Gpt2	glutamic pyruvate transaminase (alanine aminotransferase) 2
					Qars	glutaminyl-tRNA synthetase
					Gss	glutathione synthetase
					Gpam	glycerol-3-phosphate acyltransferase, mitochondrial
					Hes6	hairy and enhancer of split 6 (Drosophila)
					Hsf2	heat shock factor 2
					Hars2	histidyl-tRNA synthetase 2, mitochondrial (putative)
					Hivep2	human immunodeficiency virus type I enhancer binding protein 2
					Irf3	interferon regulatory factor 3
					Irf8	interferon regulatory factor 8
					Lars2	leucyl-tRNA synthetase, mitochondrial
					Mlycd	malonyl-CoA decarboxylase
					Med18	mediator of RNA polymerase II transcription, subunit 18 homolog (yeast)
					Med25	mediator of RNA polymerase II transcription, subunit 25 homolog (yeast)
					Mars	methionine-tRNA synthetase
					Mrpl10	mitochondrial ribosomal protein L10
					Mrpl14	mitochondrial ribosomal protein L14
					Mrpl17	mitochondrial ribosomal protein L17
					Mrpl19	mitochondrial ribosomal protein L19
					Mrpl2	mitochondrial ribosomal protein L2
					Mrpl20	mitochondrial ribosomal protein L20
					Mrpl21	mitochondrial ribosomal protein L21
					Mrpl24	mitochondrial ribosomal protein L24
					Mrpl34	mitochondrial ribosomal protein L34
					Mrpl36	mitochondrial ribosomal protein L36
					Mrpl4	mitochondrial ribosomal protein L4
					Mrpl43	mitochondrial ribosomal protein L43
					Mrpl52	mitochondrial ribosomal protein L52
					Mrpl9	mitochondrial ribosomal protein L9
					Mrps12	mitochondrial ribosomal protein S12
					Mrps18a	mitochondrial ribosomal protein S18A
					Mrps21	mitochondrial ribosomal protein S21; predicted gene 6686; predicted gene 6181
					Mrps6	mitochondrial ribosomal protein S6
					Isyna1	myo-inositol 1-phosphate synthase A1
					Nme3	non-metastatic cells 3, protein expressed in
					Narfl	nuclear prelamin A recognition factor-like
					Nr1d1	nuclear receptor subfamily 1, group D, member 1
					Padi2	peptidyl arginine deiminase, type II; similar to peptidyl arginine deiminase, type II
					Ebp	phenylalkylamine Ca2+ antagonist (emopamil) binding protein
					Pcyt2	phosphate cytidylyltransferase 2, ethanolamine
					Pigt	phosphatidylinositol glycan anchor biosynthesis, class T; similar to GPI transamidase component PIG-T precursor (Phosphatidylinositol-glycan biosynthesis class T protein) (Neuronal development-associated protein 7)
					Pisd	phosphatidylserine decarboxylase
					Pck2	phosphoenolpyruvate carboxykinase 2 (mitochondrial)
					Pgm3	phosphoglucomutase 3
					Prpsap1	phosphoribosyl pyrophosphate synthetase-associated protein 1
					Pfas	phosphoribosylformylglycinamidine synthase (FGAR amidotransferase)
					Poll	polymerase (DNA directed), lambda
					Pold4	polymerase (DNA-directed), delta 4
					Polr1c	polymerase (RNA) I polypeptide C
					Polr2e	polymerase (RNA) II (DNA directed) polypeptide E
					Polr2f	polymerase (RNA) II (DNA directed) polypeptide F
					Polr2g	polymerase (RNA) II (DNA directed) polypeptide G
					Polr2j	polymerase (RNA) II (DNA directed) polypeptide J
					Polr3d	polymerase (RNA) III (DNA directed) polypeptide D
					Rpl9	predicted gene 10117; similar to ribosomal protein L9; ribosomal protein L9; similar to 60S ribosomal protein L9; predicted gene 4600; predicted gene 6028; predicted gene 5451; predicted gene 14231; similar to Ribosomal protein L9; predicted gene 8662; predicted gene 10321; predicted gene 6450; predicted gene 8959
					Rpl31	predicted gene 10191; predicted gene 7689; predicted gene 9401; similar to ribosomal protein L31; hypothetical protein LOC675768; predicted gene 13004; predicted gene 9228; predicted gene 10072; predicted gene 5437; predicted gene 9154; ribosomal protein L31; predicted gene 6670; predicted gene 8759
					Atp5l	predicted gene 10221; predicted gene 4602; predicted gene 9391; ATP synthase, H+ transporting, mitochondrial FO complex, subunit G2, pseudogene; predicted gene 11477; predicted gene 9712; ATP synthase, H+ transporting, mitochondrial F0 complex, subunit g; predicted gene 4045
					Rpl11	predicted gene 10288; predicted gene 7589; ribosomal protein L11; predicted gene 10036; predicted gene 7384; predicted gene 6745; predicted gene 5093
					Tceb2	predicted gene 11401; similar to transcription elongation factor B (SIII), polypeptide 2; predicted gene 8971; transcription elongation factor B (SIII), polypeptide 2
					Rpl18	predicted gene 11539; ribosomal protein L18
					Eef1d	predicted gene 11675; eukaryotic translation elongation factor 1 delta (guanine nucleotide exchange protein)
					Rps24	predicted gene 11878; predicted gene 4832; predicted gene 8942; predicted gene 6030; predicted gene 9320; predicted gene 5271; predicted gene 7363; ribosomal protein S24; similar to ribosomal protein S24; predicted gene 8292; predicted gene 6948
					Rplp1	predicted gene 11942; predicted gene 13777; predicted gene 10073; ribosomal protein, large, P1
					Mrpl30	predicted gene 11945; predicted gene 6238; mitochondrial ribosomal protein L30
					Eef2	predicted gene 13050; eukaryotic translation elongation factor 2
					Rpl36	predicted gene 13611; ribosomal protein L36; similar to Rpl36 protein; predicted gene 9437; similar to ribosomal protein L36; predicted gene 4604; predicted gene 7703; predicted gene 5614; predicted gene 9416
					Rpl27a	predicted gene 14439; predicted gene 8213; predicted gene 13981; predicted gene 8451; predicted gene 6378; predicted gene 8667; predicted gene 4923; predicted gene 5908; ribosomal protein L27a; predicted gene 14044; predicted gene 7536; predicted gene 14407
					Rpl10	predicted gene 14460; predicted gene 13891; predicted gene 2387; ribosomal protein 10; predicted gene 7476; predicted gene 4167; predicted gene 5621; predicted gene 3379; similar to QM protein; predicted gene 11450; predicted gene 6564; predicted gene 3405; predicted gene 10041; predicted gene 4892; ribosomal protein L10-like
					Rpl18a	predicted gene 15427; predicted gene 7602; predicted gene 7043; ribosomal protein L18A
					Rps12	predicted gene 16422; predicted gene 6646; ribosomal protein S12; predicted gene 12334; predicted gene 5642; predicted gene 14059; predicted gene 5462; predicted gene 7698; predicted gene 7586; similar to ribosomal protein S12; predicted gene 14958; predicted gene 15887; predicted gene 10063; predicted gene 7601; predicted gene 9153; predicted gene 7671; predicted gene 9122; similar to 40S riboso…
					Gm14326	predicted gene 2007; predicted gene 4724; predicted gene 14410; predicted gene, OTTMUSG00000016609; RIKEN cDNA 0610010B08 gene; RIKEN cDNA 3100002L24 gene; predicted gene 14308; predicted gene 14326; predicted gene 14434; predicted gene, 100043387; predicted gene 4631; predicted gene 14430
					Atp5k	predicted gene 2972; ATP synthase, H+ transporting, mitochondrial F1F0 complex, subunit e
					Rpl30, Gm12191	predicted gene 4091; predicted gene 9703; predicted gene 12191; predicted gene 7429; similar to ribosomal protein L30; predicted gene 4483; ribosomal protein L30; predicted gene 2648; predicted gene 8808; predicted gene 6570; predicted gene 6109; ribosomal protein L30, pseudogene 2
					Rpl7	predicted gene 4754; ribosomal protein L7; predicted gene 12174; LOC100049084; predicted gene 6543; predicted gene 7059; predicted gene 4734
					Rpl19	predicted gene 5202; predicted gene 14449; predicted gene 6975; predicted gene 9188; predicted gene 6196; predicted gene 7801; similar to ribosomal protein L19; predicted gene 8936; ribosomal protein L19; predicted gene 15360; predicted gene 15424
					Atp5o	predicted gene 5436; similar to ATP synthase, H+ transporting, mitochondrial F1 complex, O subunit; ATP synthase, H+ transporting, mitochondrial F1 complex, O subunit
					Morf4l2	predicted gene 5521; similar to mortality factor 4 like 2; mortality factor 4 like 2
					Rps6	predicted gene 5618; predicted gene 6476; predicted gene 4796; ribosomal protein S6; predicted gene 8172; similar to 40S ribosomal protein S6; predicted gene 14138; similar to ribosomal protein S6; predicted gene 13654; predicted gene 8779; predicted gene 8925; predicted gene 11263
					Gm6548	predicted gene 5869; predicted gene 7161; predicted gene 7105; predicted gene 5822; similar to eukaryotic translation elongation factor 1 alpha 1; predicted gene 6192; predicted gene 6392; predicted gene 6767; predicted gene 6170; predicted gene 6548; predicted gene 6789; eukaryotic translation elongation factor 1 alpha 1
					Rps27a, Uba52	predicted gene 5928; predicted gene 12617; predicted gene 4802; similar to ribosomal protein S27a; predicted gene 13215; predicted gene 6111; predicted gene 7808; predicted gene 6014; predicted gene 8317; ubiquitin C; ubiquitin B; similar to fusion protein: ubiquitin (bases 43_513); ribosomal protein S27a (bases 217_532); similar to ubiquitin B; predicted gene 8649; ribosomal protein S27A; predic…
					Rps21	predicted gene 5963; ribosomal protein S21
					Rps14	predicted gene 6204; ribosomal protein S14
					Rsl24d1	predicted gene 6457; cDNA sequence BC003885
					Rpl27	predicted gene 6599; predicted gene 6199; predicted gene 6341; predicted gene 6301; predicted gene 11518; similar to ribosomal protein L27; ribosomal protein L27; predicted gene 7053; predicted gene 11552; predicted gene 15730
					Rpl6	predicted gene 6807; predicted gene 6136; predicted gene 6883; predicted gene 5428; similar to ribosomal protein L6; predicted gene 5247; ribosomal protein L6
					Atp5j2	predicted gene 6835; ATP synthase, H+ transporting, mitochondrial F0 complex, subunit f, isoform 2; predicted gene 6581
					Mrpl22	predicted gene 6997; mitochondrial ribosomal protein L22
					Rps29	predicted gene 7079; predicted gene 7618; predicted gene 10126; predicted gene 10059; predicted gene 5735; similar to 40S ribosomal protein S29; predicted gene 2581; predicted gene 6134; ribosomal protein S29; predicted gene 14303
					Rpl17	predicted gene 8081; similar to Ribosomal protein L17; similar to Rpl17 protein; predicted gene 10164; similar to 60S ribosomal protein L17 (L23) (Amino acid starvation-induced protein) (ASI); predicted gene 3800; predicted gene 10294; predicted gene 10223; predicted gene 7299; predicted gene 10362; predicted gene 8358; predicted gene 8371; ribosomal protein L17; similar to hCG24487; predicted ge…
					Sod1	predicted gene 8566; superoxide dismutase 1, soluble; similar to Superoxide dismutase
					Rps23	predicted gene 8624; predicted gene 9701; predicted gene 8467; predicted gene 15450; ribosomal protein S23; similar to yeast ribosomal protein S28 homologue; predicted gene 5148; similar to ribosomal protein S23; predicted gene 10054
					Snf8	predicted gene 8712; SNF8, ESCRT-II complex subunit, homolog (S. cerevisiae)
					Rps16	predicted gene 8731; predicted gene 7504; similar to Rps16 protein; ribosomal protein S16
					Atp6v1f	predicted gene 9349; ATPase, H+ transporting, lysosomal V1 subunit F
					Rplp0	predicted gene 9625; predicted gene 14165; similar to acidic ribosomal phosphoprotein P0; predicted gene 8730; predicted gene 9093; ribosomal protein, large, P0
					Fau	predicted gene 9843; similar to fau; Finkel-Biskis-Reilly murine sarcoma virus (FBR-MuSV) ubiquitously expressed (fox derived)
					Peo1	progressive external ophthalmoplegia 1 (human)
					Phb2	prohibitin 2
					Phb	prohibitin; predicted gene 4773; RIKEN cDNA 1700071K01 gene
					Pdxk	pyridoxal (pyridoxine, vitamin B6) kinase
					Pnpo	pyridoxine 5'-phosphate oxidase
					Pycr1	pyrroline-5-carboxylate reductase 1
					Qdpr	quinoid dihydropteridine reductase; similar to Quinoid dihydropteridine reductase
					Rfc2	replication factor C (activator 1) 2
					Rxrb	retinoid X receptor beta
					Rpn1	ribophorin I
					Rpl24	ribosomal protein L24; predicted gene 9385; predicted gene 7380
					Gm15772	ribosomal protein L26; predicted gene 15772; predicted gene 9197; predicted gene 13268; predicted gene 11826; predicted gene 8253; predicted gene 7606
					Rpl34	ribosomal protein L34; predicted gene 10154; similar to ribosomal protein L34; predicted gene 7800; predicted gene 4705
					Rpl37	ribosomal protein L37
					Rpl37a	ribosomal protein L37a; predicted gene 4149; predicted gene 4613; predicted gene 14251; predicted gene 14173
					Rpl41	ribosomal protein L41; predicted gene 3699
					Rpl8	ribosomal protein L8; similar to 60S ribosomal protein L8
					Rps11	ribosomal protein S11; predicted gene 6202; predicted gene 6394; predicted gene 11741; similar to ribosomal protein S11
					Rps27l	ribosomal protein S27-like
					Rps3	ribosomal protein S3
					Rps9	ribosomal protein S9; predicted gene 5905
					Ring1	ring finger protein 1
					Sars	seryl-aminoacyl-tRNA synthetase
					Stat5a	signal transducer and activator of transcription 5A
					Rps15	similar to 40S ribosomal protein S15 (RIG protein); predicted gene 6921; similar to insulinoma protein (rig); predicted gene 8460; predicted gene 7121; predicted gene 5781; predicted gene 5508; predicted gene 6867; ribosomal protein S15
					Rps7	similar to 40S ribosomal protein S7 (S8); predicted gene 6252; predicted gene 5055; predicted gene 4761; ribosomal protein S7; predicted gene 7351; predicted gene 6472
					Rpl13a	similar to 60S ribosomal protein L13a (Transplantation antigen P198) (Tum-P198 antigen); ribosomal protein L13A; similar to 60S ribosomal protein L13a; predicted gene 6533
					Rpl22	similar to 60S ribosomal protein L22 (Heparin binding protein HBp15); ribosomal protein L22 pseudogene; predicted gene 6784; ribosomal protein L22
					Polr2l	similar to DNA-directed RNA polymerase II 7.6 kDa polypeptide (RPB10) (RPB7.6) (RPABC5); hypothetical protein LOC100044218; predicted gene 13015; polymerase (RNA) II (DNA directed) polypeptide L; cytochrome P450, family 4, subfamily a, polypeptide 31; cytochrome P450, family 4, subfamily a, polypeptide 32; predicted gene 10774; cytochrome P450, family 4, subfamily a, polypeptide 10
					Rplp2	similar to LOC665931 protein; ribosomal protein, large P2; predicted gene 7852; WD repeat domain 89
					Mpdu1	similar to Mannose-P-dolichol utilization defect 1; mannose-P-dolichol utilization defect 1
					Polr2i	similar to RNA Polymerase II subunit 14.5 kD; polymerase (RNA) II (DNA directed) polypeptide I
					Mcat	similar to mitochondrial malonyltransferase isoform b precursor; malonyl CoA:ACP acyltransferase (mitochondrial)
					Pdgfb	similar to platelet-derived growth factor B chain; platelet derived growth factor, B polypeptide
					Rpl23	similar to ribosomal protein L23; similar to HL23 ribosomal protein; ribosomal protein L23; predicted gene 9794
					Rpl38	similar to ribosomal protein L38; predicted gene 13020; ribosomal protein L38; predicted gene 4991; karyopherin (importin) alpha 2; predicted gene 9028; predicted gene 8129; predicted gene 7123; predicted gene 5832; predicted gene 10184; predicted gene 7379; predicted gene 10259
					Rps13	similar to ribosomal protein S13; predicted gene 12270; predicted gene 6834; predicted gene 15483; predicted gene 6573; ribosomal protein S13; predicted gene 10159
					Rpl29	similar to ribosomal protein; predicted gene 6344; predicted gene 11449; predicted gene 13841; predicted gene 8210; hypothetical protein LOC675793; ribosomal protein L29; predicted gene 12704; predicted gene 7252; predicted gene 8965; predicted gene 13213; predicted gene 8580; predicted gene 15526; predicted gene 7934; predicted gene 5218; predicted gene 5561; predicted gene 8548; predicted gene …
					Vps25	similar to vacuolar protein sorting 25; vacuolar protein sorting 25 (yeast)
					Slc11a2	solute carrier family 11 (proton-coupled divalent metal ion transporters), member 2
					Suds3	suppressor of defective silencing 3 homolog (S. cerevisiae)
					Tars2	threonyl-tRNA synthetase 2, mitochondrial (putative)
					Tyms	thymidylate synthase
					Trappc4	trafficking protein particle complex 4
					Tcf3	transcription factor E2a
					Trp53	transformation related protein 53
					Tpi1	triosephosphate isomerase 1; similar to triosephosphate isomerase 1
					Wars	tryptophanyl-tRNA synthetase; similar to tryptophanyl-tRNA synthetase
					Yars	tyrosyl-tRNA synthetase
					Urod	uroporphyrinogen decarboxylase
					Mafb	v-maf musculoaponeurotic fibrosarcoma oncogene family, protein B (avian)
					Maff	v-maf musculoaponeurotic fibrosarcoma oncogene family, protein F (avian)
					Zfp446	zinc finger protein 446
					Zfp566	zinc finger protein 566
					Zfp593	zinc finger protein 593
					Zdhhc1	zinc finger, DHHC domain containing 1
					Znrd1	zinc ribbon domain containing, 1
GOTERM_BP_2	macromolecule metabolic process	323	1.5e-09	5.5e-08	Cnp	2',3'-cyclic nucleotide 3' phosphodiesterase
					Ahsa1	AHA1, activator of heat shock protein ATPase homolog 1 (yeast)
					Bccip	BRCA2 and CDKN1A interacting protein
					Cebpa	CCAAT/enhancer binding protein (C/EBP), alpha
					Cndp2	CNDP dipeptidase 2 (metallopeptidase M20 family)
					Cuedc2	CUE domain containing 2
					Dalrd3	DALR anticodon binding domain containing 3
					Ddx41	DEAD (Asp-Glu-Ala-Asp) box polypeptide 41
					Dph5	DPH5 homolog (S. cerevisiae)
					Drap1	Dr1 associated protein 1 (negative cofactor 2 alpha); similar to Dr1 associated protein 1 (negative cofactor 2 alpha)
					Elk3	ELK3, member of ETS oncogene family
					Emg1	EMG1 nucleolar protein homolog (S. cerevisiae)
					Fbxw5	F-box and WD-40 domain protein 5
					Fbxl19	F-box and leucine-rich repeat protein 19
					Fbxl6	F-box and leucine-rich repeat protein 6
					Fbxo6	F-box protein 6
					Fyn	Fyn proto-oncogene
					Gtf2ird2	GTF2I repeat domain containing 2
					H2-Ke2	H2-K region expressed gene 2
					Htra2	HtrA serine peptidase 2
					Imp3	IMP3, U3 small nucleolar ribonucleoprotein, homolog (yeast); RIKEN cDNA 4933427G23 gene
					Imp4	IMP4, U3 small nucleolar ribonucleoprotein, homolog (yeast)
					Klf16	Kruppel-like factor 16
					Limd1	LIM domains containing 1
					Lsm3	LSM3 homolog, U6 small nuclear RNA associated (S. cerevisiae)
					Lsm4	LSM4 homolog, U6 small nuclear RNA associated (S. cerevisiae)
					Maf1	MAF1 homolog (S. cerevisiae)
					Nop10	NOP10 ribonucleoprotein homolog (yeast)
					Nop2	NOP2 nucleolar protein homolog (yeast)
					Phf5a	PHD finger protein 5A
					Pou2f2	POU domain, class 2, transcription factor 2
					Pwp2	PWP2 periodic tryptophan protein homolog (yeast)
					Rad1	RAD1 homolog (S. pombe)
					0610009D07Rik	RIKEN cDNA 0610009D07 gene
					Pdp2	RIKEN cDNA 4833426J09 gene
					Rrp9	RRP9, small subunit (SSU) processome component, homolog (yeast)
					Rbck1	RanBP-type and C3HC4-type zinc finger containing 1
					Sbk1	SH3-binding kinase 1
					St3gal3	ST3 beta-galactoside alpha-2,3-sialyltransferase 3
					St6galnac4	ST6 (alpha-N-acetyl-neuraminyl-2,3-beta-galactosyl-1,3)-N-acetylgalactosaminide alpha-2,6-sialyltransferase 4
					St6galnac6	ST6 (alpha-N-acetyl-neuraminyl-2,3-beta-galactosyl-1,3)-N-acetylgalactosaminide alpha-2,6-sialyltransferase 6
					Stub1	STIP1 homology and U-Box containing protein 1
					Swap70	SWA-70 protein
					Taf1a	TATA box binding protein (Tbp)-associated factor, RNA polymerase I, A
					Taf1c	TATA box binding protein (Tbp)-associated factor, RNA polymerase I, C
					Thoc5	THO complex 5
					Tsc22d1	TSC22 domain family, member 1
					Trub1	TruB pseudouridine (psi) synthase homolog 1 (E. coli)
					Utp11l	UTP11-like, U3 small nucleolar ribonucleoprotein, (yeast)
					Wdr4	WD repeat domain 4
					Wdr55	WD repeat domain 55
					Xab2	XPA binding protein 2
					Ascc1	activating signal cointegrator 1 complex subunit 1
					Atf6b	activating transcription factor 6 beta
					Abt1	activator of basal transcription 1
					Acvr1	activin A receptor, type 1
					Apeh	acylpeptide hydrolase
					Aimp2	aminoacyl tRNA synthetase complex-interacting multifunctional protein 2
					Aasdhppt	aminoadipate-semialdehyde dehydrogenase-phosphopantetheinyl transferase; hypothetical protein LOC100044211
					Npepl1	aminopeptidase-like 1
					Anapc13	anaphase promoting complex subunit 13
					Asb13	ankyrin repeat and SOCS box-containing 13
					Asph	aspartate-beta-hydroxylase
					Aga	aspartylglucosaminidase
					Aurkaip1	aurora kinase A interacting protein 1
					Camk2d	calcium/calmodulin-dependent protein kinase II, delta
					Capn2	calpain 2
					Calr	calreticulin
					Ctsz	cathepsin Z
					Cdc26	cell division cycle 26; predicted gene 9174
					Cdc34	cell division cycle 34 homolog (S. cerevisiae); similar to Cell division cycle 34 homolog (S. cerevisiae)
					Cnbp	cellular nucleic acid binding protein
					Cln8	ceroid-lipofuscinosis, neuronal 8
					Cct2	chaperonin containing Tcp1, subunit 2 (beta)
					Cct4	chaperonin containing Tcp1, subunit 4 (delta)
					Cct7	chaperonin containing Tcp1, subunit 7 (eta)
					Cct8	chaperonin containing Tcp1, subunit 8 (theta)
					Churc1	churchill domain containing 1
					Cstf1	cleavage stimulation factor, 3' pre-RNA, subunit 1
					Carm1	coactivator-associated arginine methyltransferase 1
					F13a1	coagulation factor XIII, A1 subunit
					Cul7	cullin 7
					Cdk10	cyclin-dependent kinase (CDC2-like) 10; predicted gene 6473
					Cdk5	cyclin-dependent kinase 5
					Cdk9	cyclin-dependent kinase 9 (CDC2-related kinase)
					Coq7	demethyl-Q 7
					Denr	density-regulated protein
					Dguok	deoxyguanosine kinase
					Dnase2a	deoxyribonuclease II alpha
					Dus1l	dihydrouridine synthase 1-like (S. cerevisiae)
					Dus2l	dihydrouridine synthase 2-like (SMM1, S. cerevisiae)
					Dus3l	dihydrouridine synthase 3-like (S. cerevisiae)
					Dpm1	dolichol-phosphate (beta-D) mannosyltransferase 1
					Dpm2	dolichol-phosphate (beta-D) mannosyltransferase 2
					Dusp2	dual specificity phosphatase 2
					Dusp3	dual specificity phosphatase 3 (vaccinia virus phosphatase VH1-related)
					Elp2	elongation protein 2 homolog (S. cerevisiae)
					Eef2k	eukaryotic elongation factor-2 kinase
					Eef1b2	eukaryotic translation elongation factor 1 beta 2
					Eif1a	eukaryotic translation initiation factor 1A
					Eif2b5	eukaryotic translation initiation factor 2B, subunit 5 epsilon
					Eif3d	eukaryotic translation initiation factor 3, subunit D
					Eif3f	eukaryotic translation initiation factor 3, subunit F
					Eif3g	eukaryotic translation initiation factor 3, subunit G
					Eif3h	eukaryotic translation initiation factor 3, subunit H; predicted gene 6552
					Eif3k	eukaryotic translation initiation factor 3, subunit K
					Eif3m	eukaryotic translation initiation factor 3, subunit M
					Eif4a1	eukaryotic translation initiation factor 4A1
					Eif4b	eukaryotic translation initiation factor 4B
					Eif6	eukaryotic translation initiation factor 6
					Ercc1	excision repair cross-complementing rodent repair deficiency, complementation group 1
					Ercc2	excision repair cross-complementing rodent repair deficiency, complementation group 2
					Exosc2	exosome component 2
					Exosc4	exosome component 4
					Exosc5	exosome component 5
					Exosc7	exosome component 7
					Gtf2h3	general transcription factor IIH, polypeptide 3
					Gtf2h5	general transcription factor IIH, polypeptide 5
					Gtf3c6	general transcription factor IIIC, polypeptide 6, alpha
					Gaa	glucosidase, alpha, acid
					Grik5	glutamate receptor, ionotropic, kainate 5 (gamma 2)
					Qars	glutaminyl-tRNA synthetase
					Gpx1	glutathione peroxidase 1
					Hes6	hairy and enhancer of split 6 (Drosophila)
					Hsf2	heat shock factor 2
					Hsp90ab1	heat shock protein 90 alpha (cytosolic), class B member 1
					Gm5643	heterogeneous nuclear ribonucleoprotein A1-like 2; similar to heterogeneous nuclear ribonucleoprotein A1; predicted gene 13418; predicted gene 5461; predicted gene 8652; predicted gene 5643; similar to Heterogeneous nuclear ribonucleoprotein A1 (Helix-destabilizing protein) (Single-strand RNA-binding protein) (hnRNP core protein A1) (HDP); heterogeneous nuclear ribonucleoprotein A1; predicted gen…
					Gpx4	heterogeneous nuclear ribonucleoprotein L-like; glutathione peroxidase 4
					Hars2	histidyl-tRNA synthetase 2, mitochondrial (putative)
					H2-DMa	histocompatibility 2, class II, locus DMa
					Hivep2	human immunodeficiency virus type I enhancer binding protein 2
					Irf3	interferon regulatory factor 3
					Irf8	interferon regulatory factor 8
					Lap3	leucine aminopeptidase 3
					Lcmt2	leucine carboxyl methyltransferase 2
					Lars2	leucyl-tRNA synthetase, mitochondrial
					Manba	mannosidase, beta A, lysosomal
					Med18	mediator of RNA polymerase II transcription, subunit 18 homolog (yeast)
					Med25	mediator of RNA polymerase II transcription, subunit 25 homolog (yeast)
					Mbtps1	membrane-bound transcription factor peptidase, site 1
					Mars	methionine-tRNA synthetase
					Mex3d	mex3 homolog D (C. elegans)
					Mrpl10	mitochondrial ribosomal protein L10
					Mrpl14	mitochondrial ribosomal protein L14
					Mrpl17	mitochondrial ribosomal protein L17
					Mrpl19	mitochondrial ribosomal protein L19
					Mrpl2	mitochondrial ribosomal protein L2
					Mrpl20	mitochondrial ribosomal protein L20
					Mrpl21	mitochondrial ribosomal protein L21
					Mrpl24	mitochondrial ribosomal protein L24
					Mrpl34	mitochondrial ribosomal protein L34
					Mrpl36	mitochondrial ribosomal protein L36
					Mrpl4	mitochondrial ribosomal protein L4
					Mrpl43	mitochondrial ribosomal protein L43
					Mrpl44	mitochondrial ribosomal protein L44
					Mrpl52	mitochondrial ribosomal protein L52
					Mrpl9	mitochondrial ribosomal protein L9
					Mrps12	mitochondrial ribosomal protein S12
					Mrps18a	mitochondrial ribosomal protein S18A
					Mrps21	mitochondrial ribosomal protein S21; predicted gene 6686; predicted gene 6181
					Mrps6	mitochondrial ribosomal protein S6
					Map2k2	mitogen-activated protein kinase kinase 2
					Nedd8	neural precursor cell expressed, developmentally down-regulated gene 8
					Nrg1	neuregulin 1
					Nr1d1	nuclear receptor subfamily 1, group D, member 1
					Pdrg1	p53 and DNA damage regulated 1
					Ppt2	palmitoyl-protein thioesterase 2
					Pepd	peptidase D
					Padi2	peptidyl arginine deiminase, type II; similar to peptidyl arginine deiminase, type II
					Ppil3	peptidylprolyl isomerase (cyclophilin)-like 3
					Ppib	peptidylprolyl isomerase B
					Ppif	peptidylprolyl isomerase F (cyclophilin F)
					Prdx2	peroxiredoxin 2
					Pigt	phosphatidylinositol glycan anchor biosynthesis, class T; similar to GPI transamidase component PIG-T precursor (Phosphatidylinositol-glycan biosynthesis class T protein) (Neuronal development-associated protein 7)
					Poll	polymerase (DNA directed), lambda
					Pold4	polymerase (DNA-directed), delta 4
					Polr1c	polymerase (RNA) I polypeptide C
					Polr2e	polymerase (RNA) II (DNA directed) polypeptide E
					Polr2f	polymerase (RNA) II (DNA directed) polypeptide F
					Polr2g	polymerase (RNA) II (DNA directed) polypeptide G
					Polr2j	polymerase (RNA) II (DNA directed) polypeptide J
					Polr3d	polymerase (RNA) III (DNA directed) polypeptide D
					Rpl9	predicted gene 10117; similar to ribosomal protein L9; ribosomal protein L9; similar to 60S ribosomal protein L9; predicted gene 4600; predicted gene 6028; predicted gene 5451; predicted gene 14231; similar to Ribosomal protein L9; predicted gene 8662; predicted gene 10321; predicted gene 6450; predicted gene 8959
					Rpl31	predicted gene 10191; predicted gene 7689; predicted gene 9401; similar to ribosomal protein L31; hypothetical protein LOC675768; predicted gene 13004; predicted gene 9228; predicted gene 10072; predicted gene 5437; predicted gene 9154; ribosomal protein L31; predicted gene 6670; predicted gene 8759
					Rpl11	predicted gene 10288; predicted gene 7589; ribosomal protein L11; predicted gene 10036; predicted gene 7384; predicted gene 6745; predicted gene 5093
					Fcf1	predicted gene 11221; similar to Protein C14orf111 homolog; predicted gene 4893; FCF1 small subunit (SSU) processome component homolog (S. cerevisiae)
					Tceb2	predicted gene 11401; similar to transcription elongation factor B (SIII), polypeptide 2; predicted gene 8971; transcription elongation factor B (SIII), polypeptide 2
					Rpl18	predicted gene 11539; ribosomal protein L18
					Hmgn1	predicted gene 11663; predicted gene 2992; predicted gene 7862; high mobility group nucleosomal binding domain 1; similar to high mobility group nucleosomal binding domain 1
					Eef1d	predicted gene 11675; eukaryotic translation elongation factor 1 delta (guanine nucleotide exchange protein)
					Rps24	predicted gene 11878; predicted gene 4832; predicted gene 8942; predicted gene 6030; predicted gene 9320; predicted gene 5271; predicted gene 7363; ribosomal protein S24; similar to ribosomal protein S24; predicted gene 8292; predicted gene 6948
					Rplp1	predicted gene 11942; predicted gene 13777; predicted gene 10073; ribosomal protein, large, P1
					Mrpl30	predicted gene 11945; predicted gene 6238; mitochondrial ribosomal protein L30
					Hspd1	predicted gene 12141; heat shock protein 1 (chaperonin)
					Eef2	predicted gene 13050; eukaryotic translation elongation factor 2
					Rpl36	predicted gene 13611; ribosomal protein L36; similar to Rpl36 protein; predicted gene 9437; similar to ribosomal protein L36; predicted gene 4604; predicted gene 7703; predicted gene 5614; predicted gene 9416
					Rpl27a	predicted gene 14439; predicted gene 8213; predicted gene 13981; predicted gene 8451; predicted gene 6378; predicted gene 8667; predicted gene 4923; predicted gene 5908; ribosomal protein L27a; predicted gene 14044; predicted gene 7536; predicted gene 14407
					Rpl10	predicted gene 14460; predicted gene 13891; predicted gene 2387; ribosomal protein 10; predicted gene 7476; predicted gene 4167; predicted gene 5621; predicted gene 3379; similar to QM protein; predicted gene 11450; predicted gene 6564; predicted gene 3405; predicted gene 10041; predicted gene 4892; ribosomal protein L10-like
					Rpl18a	predicted gene 15427; predicted gene 7602; predicted gene 7043; ribosomal protein L18A
					Aph1a	predicted gene 15429; anterior pharynx defective 1a homolog (C. elegans)
					Rps12	predicted gene 16422; predicted gene 6646; ribosomal protein S12; predicted gene 12334; predicted gene 5642; predicted gene 14059; predicted gene 5462; predicted gene 7698; predicted gene 7586; similar to ribosomal protein S12; predicted gene 14958; predicted gene 15887; predicted gene 10063; predicted gene 7601; predicted gene 9153; predicted gene 7671; predicted gene 9122; similar to 40S riboso…
					Gm14326	predicted gene 2007; predicted gene 4724; predicted gene 14410; predicted gene, OTTMUSG00000016609; RIKEN cDNA 0610010B08 gene; RIKEN cDNA 3100002L24 gene; predicted gene 14308; predicted gene 14326; predicted gene 14434; predicted gene, 100043387; predicted gene 4631; predicted gene 14430
					Psmb5	predicted gene 3375; proteasome (prosome, macropain) subunit, beta type 5
					Rpl30, Gm12191	predicted gene 4091; predicted gene 9703; predicted gene 12191; predicted gene 7429; similar to ribosomal protein L30; predicted gene 4483; ribosomal protein L30; predicted gene 2648; predicted gene 8808; predicted gene 6570; predicted gene 6109; ribosomal protein L30, pseudogene 2
					Rpl7	predicted gene 4754; ribosomal protein L7; predicted gene 12174; LOC100049084; predicted gene 6543; predicted gene 7059; predicted gene 4734
					Rpl19	predicted gene 5202; predicted gene 14449; predicted gene 6975; predicted gene 9188; predicted gene 6196; predicted gene 7801; similar to ribosomal protein L19; predicted gene 8936; ribosomal protein L19; predicted gene 15360; predicted gene 15424
					Morf4l2	predicted gene 5521; similar to mortality factor 4 like 2; mortality factor 4 like 2
					Rps6	predicted gene 5618; predicted gene 6476; predicted gene 4796; ribosomal protein S6; predicted gene 8172; similar to 40S ribosomal protein S6; predicted gene 14138; similar to ribosomal protein S6; predicted gene 13654; predicted gene 8779; predicted gene 8925; predicted gene 11263
					Uxt	predicted gene 5808; ubiquitously expressed transcript; predicted gene 8242
					Gm6548	predicted gene 5869; predicted gene 7161; predicted gene 7105; predicted gene 5822; similar to eukaryotic translation elongation factor 1 alpha 1; predicted gene 6192; predicted gene 6392; predicted gene 6767; predicted gene 6170; predicted gene 6548; predicted gene 6789; eukaryotic translation elongation factor 1 alpha 1
					Rps27a, Uba52	predicted gene 5928; predicted gene 12617; predicted gene 4802; similar to ribosomal protein S27a; predicted gene 13215; predicted gene 6111; predicted gene 7808; predicted gene 6014; predicted gene 8317; ubiquitin C; ubiquitin B; similar to fusion protein: ubiquitin (bases 43_513); ribosomal protein S27a (bases 217_532); similar to ubiquitin B; predicted gene 8649; ribosomal protein S27A; predic…
					Rps21	predicted gene 5963; ribosomal protein S21
					Rps14	predicted gene 6204; ribosomal protein S14
					Rsl24d1	predicted gene 6457; cDNA sequence BC003885
					Rpl27	predicted gene 6599; predicted gene 6199; predicted gene 6341; predicted gene 6301; predicted gene 11518; similar to ribosomal protein L27; ribosomal protein L27; predicted gene 7053; predicted gene 11552; predicted gene 15730
					Rpl6	predicted gene 6807; predicted gene 6136; predicted gene 6883; predicted gene 5428; similar to ribosomal protein L6; predicted gene 5247; ribosomal protein L6
					Mrpl22	predicted gene 6997; mitochondrial ribosomal protein L22
					Rps29	predicted gene 7079; predicted gene 7618; predicted gene 10126; predicted gene 10059; predicted gene 5735; similar to 40S ribosomal protein S29; predicted gene 2581; predicted gene 6134; ribosomal protein S29; predicted gene 14303
					Rpl17	predicted gene 8081; similar to Ribosomal protein L17; similar to Rpl17 protein; predicted gene 10164; similar to 60S ribosomal protein L17 (L23) (Amino acid starvation-induced protein) (ASI); predicted gene 3800; predicted gene 10294; predicted gene 10223; predicted gene 7299; predicted gene 10362; predicted gene 8358; predicted gene 8371; ribosomal protein L17; similar to hCG24487; predicted ge…
					Sod1	predicted gene 8566; superoxide dismutase 1, soluble; similar to Superoxide dismutase
					Rps23	predicted gene 8624; predicted gene 9701; predicted gene 8467; predicted gene 15450; ribosomal protein S23; similar to yeast ribosomal protein S28 homologue; predicted gene 5148; similar to ribosomal protein S23; predicted gene 10054
					Snf8	predicted gene 8712; SNF8, ESCRT-II complex subunit, homolog (S. cerevisiae)
					Rps16	predicted gene 8731; predicted gene 7504; similar to Rps16 protein; ribosomal protein S16
					Rplp0	predicted gene 9625; predicted gene 14165; similar to acidic ribosomal phosphoprotein P0; predicted gene 8730; predicted gene 9093; ribosomal protein, large, P0
					Fau	predicted gene 9843; similar to fau; Finkel-Biskis-Reilly murine sarcoma virus (FBR-MuSV) ubiquitously expressed (fox derived)
					Pfdn2	prefoldin 2
					Pfdn5	prefoldin 5
					Pop4	processing of precursor 4, ribonuclease P/MRP family, (S. cerevisiae)
					P4ha1	procollagen-proline, 2-oxoglutarate 4-dioxygenase (proline 4-hydroxylase), alpha 1 polypeptide
					Peo1	progressive external ophthalmoplegia 1 (human)
					Phb2	prohibitin 2
					Phb	prohibitin; predicted gene 4773; RIKEN cDNA 1700071K01 gene
					Prcp	prolylcarboxypeptidase (angiotensinase C)
					Psmc5	protease (prosome, macropain) 26S subunit, ATPase 5
					Psmc4	proteasome (prosome, macropain) 26S subunit, ATPase, 4
					Psmd8	proteasome (prosome, macropain) 26S subunit, non-ATPase, 8
					Psma5	proteasome (prosome, macropain) subunit, alpha type 5
					Psma7	proteasome (prosome, macropain) subunit, alpha type 7
					Psmb1	proteasome (prosome, macropain) subunit, beta type 1
					Psmb10	proteasome (prosome, macropain) subunit, beta type 10
					Psmb2	proteasome (prosome, macropain) subunit, beta type 2
					Psmb3	proteasome (prosome, macropain) subunit, beta type 3
					Psmb4	proteasome (prosome, macropain) subunit, beta type 4
					Psmb6	proteasome (prosome, macropain) subunit, beta type 6
					Psmb8	proteasome (prosome, macropain) subunit, beta type 8 (large multifunctional peptidase 7)
					Psmb9	proteasome (prosome, macropain) subunit, beta type 9 (large multifunctional peptidase 2)
					Ptpmt1	protein tyrosine phosphatase, mitochondrial 1
					Pus7l	pseudouridylate synthase 7 homolog (S. cerevisiae)-like
					Pusl1	pseudouridylate synthase-like 1
					Pgpep1	pyroglutamyl-peptidase I
					Pdk1	pyruvate dehydrogenase kinase, isoenzyme 1
					Pdk2	pyruvate dehydrogenase kinase, isoenzyme 2
					Rfc2	replication factor C (activator 1) 2
					Rxrb	retinoid X receptor beta
					Rpn1	ribophorin I
					Rrp1	ribosomal RNA processing 1 homolog (S. cerevisiae)
					Rpl24	ribosomal protein L24; predicted gene 9385; predicted gene 7380
					Gm15772	ribosomal protein L26; predicted gene 15772; predicted gene 9197; predicted gene 13268; predicted gene 11826; predicted gene 8253; predicted gene 7606
					Rpl34	ribosomal protein L34; predicted gene 10154; similar to ribosomal protein L34; predicted gene 7800; predicted gene 4705
					Rpl37	ribosomal protein L37
					Rpl37a	ribosomal protein L37a; predicted gene 4149; predicted gene 4613; predicted gene 14251; predicted gene 14173
					Rpl41	ribosomal protein L41; predicted gene 3699
					Rpl8	ribosomal protein L8; similar to 60S ribosomal protein L8
					Rps11	ribosomal protein S11; predicted gene 6202; predicted gene 6394; predicted gene 11741; similar to ribosomal protein S11
					Rps27l	ribosomal protein S27-like
					Rps3	ribosomal protein S3
					Rps9	ribosomal protein S9; predicted gene 5905
					Ring1	ring finger protein 1
					Scamp3	secretory carrier membrane protein 3
					Scpep1	serine carboxypeptidase 1
					Stk25	serine/threonine kinase 25 (yeast)
					Sars	seryl-aminoacyl-tRNA synthetase
					Spcs1	signal peptidase complex subunit 1 homolog (S. cerevisiae)
					Spcs2	signal peptidase complex subunit 2 homolog (S. cerevisiae); predicted gene 14045
					Stat5a	signal transducer and activator of transcription 5A
					Rps15	similar to 40S ribosomal protein S15 (RIG protein); predicted gene 6921; similar to insulinoma protein (rig); predicted gene 8460; predicted gene 7121; predicted gene 5781; predicted gene 5508; predicted gene 6867; ribosomal protein S15
					Rps7	similar to 40S ribosomal protein S7 (S8); predicted gene 6252; predicted gene 5055; predicted gene 4761; ribosomal protein S7; predicted gene 7351; predicted gene 6472
					Rpl13a	similar to 60S ribosomal protein L13a (Transplantation antigen P198) (Tum-P198 antigen); ribosomal protein L13A; similar to 60S ribosomal protein L13a; predicted gene 6533
					Rpl22	similar to 60S ribosomal protein L22 (Heparin binding protein HBp15); ribosomal protein L22 pseudogene; predicted gene 6784; ribosomal protein L22
					Polr2l	similar to DNA-directed RNA polymerase II 7.6 kDa polypeptide (RPB10) (RPB7.6) (RPABC5); hypothetical protein LOC100044218; predicted gene 13015; polymerase (RNA) II (DNA directed) polypeptide L; cytochrome P450, family 4, subfamily a, polypeptide 31; cytochrome P450, family 4, subfamily a, polypeptide 32; predicted gene 10774; cytochrome P450, family 4, subfamily a, polypeptide 10
					Rplp2	similar to LOC665931 protein; ribosomal protein, large P2; predicted gene 7852; WD repeat domain 89
					Polr2i	similar to RNA Polymerase II subunit 14.5 kD; polymerase (RNA) II (DNA directed) polypeptide I
					Adh5	similar to alcohol dehydrogenase 5 (class III), chi polypeptide; alcohol dehydrogenase 5 (class III), chi polypeptide
					Pdgfb	similar to platelet-derived growth factor B chain; platelet derived growth factor, B polypeptide
					Rpl23	similar to ribosomal protein L23; similar to HL23 ribosomal protein; ribosomal protein L23; predicted gene 9794
					Rpl38	similar to ribosomal protein L38; predicted gene 13020; ribosomal protein L38; predicted gene 4991; karyopherin (importin) alpha 2; predicted gene 9028; predicted gene 8129; predicted gene 7123; predicted gene 5832; predicted gene 10184; predicted gene 7379; predicted gene 10259
					Rps13	similar to ribosomal protein S13; predicted gene 12270; predicted gene 6834; predicted gene 15483; predicted gene 6573; ribosomal protein S13; predicted gene 10159
					Rpl29	similar to ribosomal protein; predicted gene 6344; predicted gene 11449; predicted gene 13841; predicted gene 8210; hypothetical protein LOC675793; ribosomal protein L29; predicted gene 12704; predicted gene 7252; predicted gene 8965; predicted gene 13213; predicted gene 8580; predicted gene 15526; predicted gene 7934; predicted gene 5218; predicted gene 5561; predicted gene 8548; predicted gene …
					Vps25	similar to vacuolar protein sorting 25; vacuolar protein sorting 25 (yeast)
					Snrnp70	small nuclear ribonucleoprotein 70 (U1)
					Snrpd3	small nuclear ribonucleoprotein D3
					Slc37a4	solute carrier family 37 (glucose-6-phosphate transporter), member 4
					Sf3b5	splicing factor 3b, subunit 5
					Sod2	superoxide dismutase 2, mitochondrial
					St14	suppression of tumorigenicity 14 (colon carcinoma)
					Socs1	suppressor of cytokine signaling 1
					Socs5	suppressor of cytokine signaling 5
					Suds3	suppressor of defective silencing 3 homolog (S. cerevisiae)
					Txnl4a	thioredoxin-like 4A
					Tars2	threonyl-tRNA synthetase 2, mitochondrial (putative)
					Tor3a	torsin family 3, member A
					Trappc4	trafficking protein particle complex 4
					Tcf3	transcription factor E2a
					Trp53	transformation related protein 53
					Tgfb1	transforming growth factor, beta 1
					Wars	tryptophanyl-tRNA synthetase; similar to tryptophanyl-tRNA synthetase
					Yars	tyrosyl-tRNA synthetase
					Uqcrc1	ubiquinol-cytochrome c reductase core protein 1
					Ubac1	ubiquitin associated domain containing 1
					Usp30	ubiquitin specific peptidase 30
					Usp5	ubiquitin specific peptidase 5 (isopeptidase T)
					Ube2o	ubiquitin-conjugating enzyme E2O
					Ufc1	ubiquitin-fold modifier conjugating enzyme 1
					Use1	unconventional SNARE in the ER 1 homolog (S. cerevisiae)
					Mafb	v-maf musculoaponeurotic fibrosarcoma oncogene family, protein B (avian)
					Maff	v-maf musculoaponeurotic fibrosarcoma oncogene family, protein F (avian)
					Zer1	zer-1 homolog (C. elegans)
					Zfp446	zinc finger protein 446
					Zfp566	zinc finger protein 566
					Zfp593	zinc finger protein 593
					Zdhhc1	zinc finger, DHHC domain containing 1
					Zswim7	zinc finger, SWIM-type containing 7
					Znrd1	zinc ribbon domain containing, 1
GOTERM_BP_2	ribonucleoprotein complex biogenesis	27	1.8e-09	5.4e-08	Emg1	EMG1 nucleolar protein homolog (S. cerevisiae)
					Imp3	IMP3, U3 small nucleolar ribonucleoprotein, homolog (yeast); RIKEN cDNA 4933427G23 gene
					Imp4	IMP4, U3 small nucleolar ribonucleoprotein, homolog (yeast)
					Nop10	NOP10 ribonucleoprotein homolog (yeast)
					Nop2	NOP2 nucleolar protein homolog (yeast)
					Rrp9	RRP9, small subunit (SSU) processome component, homolog (yeast)
					Utp11l	UTP11-like, U3 small nucleolar ribonucleoprotein, (yeast)
					Wdr55	WD repeat domain 55
					Aatf	apoptosis antagonizing transcription factor
					Bysl	bystin-like
					Eif3d	eukaryotic translation initiation factor 3, subunit D
					Eif6	eukaryotic translation initiation factor 6
					Exosc2	exosome component 2
					Exosc4	exosome component 4
					Exosc5	exosome component 5
					Exosc7	exosome component 7
					Mrpl10	mitochondrial ribosomal protein L10
					Nip7	nuclear import 7 homolog (S. cerevisiae)
					Fcf1	predicted gene 11221; similar to Protein C14orf111 homolog; predicted gene 4893; FCF1 small subunit (SSU) processome component homolog (S. cerevisiae)
					Rps6	predicted gene 5618; predicted gene 6476; predicted gene 4796; ribosomal protein S6; predicted gene 8172; similar to 40S ribosomal protein S6; predicted gene 14138; similar to ribosomal protein S6; predicted gene 13654; predicted gene 8779; predicted gene 8925; predicted gene 11263
					Rps14	predicted gene 6204; ribosomal protein S14
					Rsl24d1	predicted gene 6457; cDNA sequence BC003885
					Mrto4	predicted gene 9178; MRT4, mRNA turnover 4, homolog (S. cerevisiae); predicted gene 5633
					Rplp0	predicted gene 9625; predicted gene 14165; similar to acidic ribosomal phosphoprotein P0; predicted gene 8730; predicted gene 9093; ribosomal protein, large, P0
					Pop4	processing of precursor 4, ribonuclease P/MRP family, (S. cerevisiae)
					Rrp1	ribosomal RNA processing 1 homolog (S. cerevisiae)
					Rpl24	ribosomal protein L24; predicted gene 9385; predicted gene 7380
GOTERM_BP_2	aging	14	5.6e-06	0.00014	Hras1	Harvey rat sarcoma virus oncogene 1
					Atf6b	activating transcription factor 6 beta
					Calr	calreticulin
					Cln8	ceroid-lipofuscinosis, neuronal 8
					Eng	endoglin
					Ercc1	excision repair cross-complementing rodent repair deficiency, complementation group 1
					Ercc2	excision repair cross-complementing rodent repair deficiency, complementation group 2
					Ppt2	palmitoyl-protein thioesterase 2
					Mif	predicted gene 6097; macrophage migration inhibitory factor; similar to macrophage migration inhibitory factor; predicted gene 8762; predicted gene 10169; macrophage migration inhibitory factor-like
					Sod1	predicted gene 8566; superoxide dismutase 1, soluble; similar to Superoxide dismutase
					Pdcd4	programmed cell death 4
					Romo1	reactive oxygen species modulator 1
					Sod2	superoxide dismutase 2, mitochondrial
					Trp53	transformation related protein 53
GOTERM_BP_2	transport	149	0.00026	0.0059	Arl6ip5	ADP-ribosylation factor-like 6 interacting protein 5
					Atp5b	ATP synthase, H+ transporting mitochondrial F1 complex, beta subunit
					Atp5g3	ATP synthase, H+ transporting, mitochondrial F0 complex, subunit c (subunit 9), isoform 3
					Atp5a1	ATP synthase, H+ transporting, mitochondrial F1 complex, alpha subunit, isoform 1
					Atp5d	ATP synthase, H+ transporting, mitochondrial F1 complex, delta subunit
					Atp5e	ATP synthase, H+ transporting, mitochondrial F1 complex, epsilon subunit
					Abca2	ATP-binding cassette, sub-family A (ABC1), member 2
					Abcg2	ATP-binding cassette, sub-family G (WHITE), member 2
					Atox1	ATX1 (antioxidant protein 1) homolog 1 (yeast)
					Bax	BCL2-associated X protein
					Bnip1	BCL2/adenovirus E1B interacting protein 1
					Elmod3	ELMO/CED-12 domain containing 3
					Ergic3	ERGIC and golgi 3
					Hras1	Harvey rat sarcoma virus oncogene 1
					Hps1	Hermansky-Pudlak syndrome 1 homolog (human)
					Gnptab	N-acetylglucosamine-1-phosphate transferase, alpha and beta subunits
					Napa	N-ethylmaleimide sensitive fusion protein attachment protein alpha
					Ndufa10	NADH dehydrogenase (ubiquinone) 1 alpha subcomplex 10
					Ndufa1	NADH dehydrogenase (ubiquinone) 1 alpha subcomplex, 1
					Ndufa13	NADH dehydrogenase (ubiquinone) 1 alpha subcomplex, 13
					Ndufa2	NADH dehydrogenase (ubiquinone) 1 alpha subcomplex, 2
					Ndufa3	NADH dehydrogenase (ubiquinone) 1 alpha subcomplex, 3
					Ndufa4	NADH dehydrogenase (ubiquinone) 1 alpha subcomplex, 4
					Ndufa6	NADH dehydrogenase (ubiquinone) 1 alpha subcomplex, 6 (B14)
					Ndufa7	NADH dehydrogenase (ubiquinone) 1 alpha subcomplex, 7 (B14.5a)
					Ndufa8	NADH dehydrogenase (ubiquinone) 1 alpha subcomplex, 8
					Ndufa9	NADH dehydrogenase (ubiquinone) 1 alpha subcomplex, 9
					Ndufb8	NADH dehydrogenase (ubiquinone) 1 beta subcomplex 8
					Ndufb5	NADH dehydrogenase (ubiquinone) 1 beta subcomplex, 5
					Ndufb6	NADH dehydrogenase (ubiquinone) 1 beta subcomplex, 6
					Ndufb9	NADH dehydrogenase (ubiquinone) 1 beta subcomplex, 9
					Ndufs2	NADH dehydrogenase (ubiquinone) Fe-S protein 2
					Ndufs7	NADH dehydrogenase (ubiquinone) Fe-S protein 7
					Ndufs8	NADH dehydrogenase (ubiquinone) Fe-S protein 8
					Ndufv1	NADH dehydrogenase (ubiquinone) flavoprotein 1
					Ndufv2	NADH dehydrogenase (ubiquinone) flavoprotein 2
					Npc2	Niemann Pick type C2
					Pou2f2	POU domain, class 2, transcription factor 2
					Praf2	PRA1 domain family 2; predicted gene 4168
					Park7	Parkinson disease (autosomal recessive, early onset) 7
					Rab38	RAB38, member of RAS oncogene family
					Uqcr10	RIKEN cDNA 1110020P15 gene; predicted gene 6293
					Sec61a1	Sec61 alpha 1 subunit (S. cerevisiae)
					Sec61b	Sec61 beta subunit; predicted gene 10320; predicted gene 5870; similar to protein translocation complex beta subunit
					Thoc5	THO complex 5
					Yif1a	Yip1 interacting factor homolog A (S. cerevisiae)
					Ap1g2	adaptor protein complex AP-1, gamma 2 subunit
					Ap3s2	adaptor-related protein complex 3, sigma 2 subunit
					Ap4s1	adaptor-related protein complex AP-4, sigma 1
					Adora2a	adenosine A2a receptor
					Camk2d	calcium/calmodulin-dependent protein kinase II, delta
					Cln8	ceroid-lipofuscinosis, neuronal 8
					Cope	coatomer protein complex, subunit epsilon
					Copz1	coatomer protein complex, subunit zeta 1
					Chchd4	coiled-coil-helix-coiled-coil-helix domain containing 4
					Cdk5	cyclin-dependent kinase 5
					Cyb5	cytochrome b-5
					Cyc1	cytochrome c-1
					Dirc2	disrupted in renal carcinoma 2 (human)
					Erp29	endoplasmic reticulum protein 29
					Ergic1	endoplasmic reticulum-golgi intermediate compartment (ERGIC) 1
					Fdx1l	ferredoxin 1-like
					Fdxr	ferredoxin reductase
					Grik5	glutamate receptor, ionotropic, kainate 5 (gamma 2)
					Gorasp1	golgi reassembly stacking protein 1
					Hba-a1	hemoglobin alpha, adult chain 2; hemoglobin alpha, adult chain 1
					Gm5643	heterogeneous nuclear ribonucleoprotein A1-like 2; similar to heterogeneous nuclear ribonucleoprotein A1; predicted gene 13418; predicted gene 5461; predicted gene 8652; predicted gene 5643; similar to Heterogeneous nuclear ribonucleoprotein A1 (Helix-destabilizing protein) (Single-strand RNA-binding protein) (hnRNP core protein A1) (HDP); heterogeneous nuclear ribonucleoprotein A1; predicted gen…
					H2-DMa	histocompatibility 2, class II, locus DMa
					Hook2	hook homolog 2 (Drosophila)
					Irf8	interferon regulatory factor 8
					Lman2	lectin, mannose-binding 2
					Mfsd5	major facilitator superfamily domain containing 5
					Mtx1	metaxin 1
					Mtch2	mitochondrial carrier homolog 2 (C. elegans); predicted gene, 100039384; predicted gene, 100039506
					Mcfd2	multiple coagulation factor deficiency 2
					Nrg1	neuregulin 1
					Osbpl3	oxysterol binding protein-like 3
					Pea15a	phosphoprotein enriched in astrocytes 15A
					Kctd17	potassium channel tetramerisation domain containing 17
					Kctd5	potassium channel tetramerisation domain containing 5
					Timm23	predicted gene 10171; translocase of inner mitochondrial membrane 23 homolog (yeast); predicted gene 7493; predicted gene 10273; predicted gene 10233
					Atp5l	predicted gene 10221; predicted gene 4602; predicted gene 9391; ATP synthase, H+ transporting, mitochondrial FO complex, subunit G2, pseudogene; predicted gene 11477; predicted gene 9712; ATP synthase, H+ transporting, mitochondrial F0 complex, subunit g; predicted gene 4045
					Sec61g	predicted gene 11575; predicted gene 10177; predicted gene 4184; SEC61, gamma subunit; similar to Sec61-complex gamma-subunit
					Tomm22	predicted gene 12906; predicted gene 7250; translocase of outer mitochondrial membrane 22 homolog (yeast)
					Uqcrh	predicted gene 14088; ubiquinol-cytochrome c reductase hinge protein
					Atp5k	predicted gene 2972; ATP synthase, H+ transporting, mitochondrial F1F0 complex, subunit e
					Ndufc1	predicted gene 4237; NADH dehydrogenase (ubiquinone) 1, subcomplex unknown, 1
					Atp5o	predicted gene 5436; similar to ATP synthase, H+ transporting, mitochondrial F1 complex, O subunit; ATP synthase, H+ transporting, mitochondrial F1 complex, O subunit
					Ndufb11	predicted gene 6444; NADH dehydrogenase (ubiquinone) 1 beta subcomplex, 11
					Atp5j2	predicted gene 6835; ATP synthase, H+ transporting, mitochondrial F0 complex, subunit f, isoform 2; predicted gene 6581
					Timm17a	predicted gene 7180; translocase of inner mitochondrial membrane 17a
					Vdac3	predicted gene 7591; voltage-dependent anion channel 3
					Tomm20	predicted gene 7758; similar to Translocase of outer mitochondrial membrane 20 homolog (yeast); predicted gene 14494; translocase of outer mitochondrial membrane 20 homolog (yeast)
					Snf8	predicted gene 8712; SNF8, ESCRT-II complex subunit, homolog (S. cerevisiae)
					Atp6v1f	predicted gene 9349; ATPase, H+ transporting, lysosomal V1 subunit F
					Ramp1	receptor (calcitonin) activity modifying protein 1
					Scamp3	secretory carrier membrane protein 3
					Scamp4	secretory carrier membrane protein 4
					Sfxn3	sideroflexin 3
					Sfxn4	sideroflexin 4
					Srp14	signal recognition particle 14
					Ndufs3	similar to NADH dehydrogenase (ubiquinone) Fe-S protein 3; NADH dehydrogenase (ubiquinone) Fe-S protein 3; predicted gene 12251
					Ndufs6	similar to NADH dehydrogenase (ubiquinone) Fe-S protein 6; NADH dehydrogenase (ubiquinone) Fe-S protein 6; predicted gene 6415
					Slc25a3	similar to Solute carrier family 25 (mitochondrial carrier, phosphate carrier), member 3; solute carrier family 25 (mitochondrial carrier, phosphate carrier), member 3
					Rpl38	similar to ribosomal protein L38; predicted gene 13020; ribosomal protein L38; predicted gene 4991; karyopherin (importin) alpha 2; predicted gene 9028; predicted gene 8129; predicted gene 7123; predicted gene 5832; predicted gene 10184; predicted gene 7379; predicted gene 10259
					Tomm7	similar to translocase of outer mitochondrial membrane 7 homolog; translocase of outer mitochondrial membrane 7 homolog (yeast)
					Vps25	similar to vacuolar protein sorting 25; vacuolar protein sorting 25 (yeast)
					Slc11a2	solute carrier family 11 (proton-coupled divalent metal ion transporters), member 2
					Slc12a7	solute carrier family 12, member 7
					Slc16a10	solute carrier family 16 (monocarboxylic acid transporters), member 10
					Slc18a2	solute carrier family 18 (vesicular monoamine), member 2
					Slc25a4	solute carrier family 25 (mitochondrial carrier, adenine nucleotide translocator), member 4
					Slc25a5	solute carrier family 25 (mitochondrial carrier, adenine nucleotide translocator), member 5; similar to ADP/ATP translocase 2 (Adenine nucleotide translocator 2) (ANT 2) (ADP,ATP carrier protein 2) (Solute carrier family 25 member 5); predicted gene 5529; predicted gene 8429; predicted gene 5256
					Slc25a1	solute carrier family 25 (mitochondrial carrier, citrate transporter), member 1
					Slc25a22	solute carrier family 25 (mitochondrial carrier, glutamate), member 22
					Slc25a39	solute carrier family 25, member 39
					Slc3a2	solute carrier family 3 (activators of dibasic and neutral amino acid transport), member 2
					Slc35b1	solute carrier family 35, member B1
					Slc35c2	solute carrier family 35, member C2
					Slc37a4	solute carrier family 37 (glucose-6-phosphate transporter), member 4
					Slc39a10	solute carrier family 39 (zinc transporter), member 10
					Slc39a7	solute carrier family 39 (zinc transporter), member 7
					Slc48a1	solute carrier family 48 (heme transporter), member 1
					Slc7a8	solute carrier family 7 (cationic amino acid transporter, y+ system), member 8
					Snx5	sorting nexin 5
					Spns1	spinster homolog 1 (Drosophila)
					Spns3	spinster homolog 3 (Drosophila)
					Sdhb	succinate dehydrogenase complex, subunit B, iron sulfur (Ip); similar to succinate dehydrogenase Ip subunit
					Sdhc	succinate dehydrogenase complex, subunit C, integral membrane protein
					Sdhd	succinate dehydrogenase complex, subunit D, integral membrane protein
					Txn2	thioredoxin 2
					Txnrd3	thioredoxin reductase 3
					Trappc4	trafficking protein particle complex 4
					Trp53	transformation related protein 53
					Tgfb1	transforming growth factor, beta 1
					Trpv4	transient receptor potential cation channel, subfamily V, member 4
					Timm8b	translocase of inner mitochondrial membrane 8 homolog b (yeast)
					Tomm5	translocase of outer mitochondrial membrane 5 homolog (yeast); predicted gene 8069
					Tomm6	translocase of outer mitochondrial membrane 6 homolog (yeast); hypothetical protein LOC100047839
					Tmed4	transmembrane emp24 protein transport domain containing 4
					Tmed9	transmembrane emp24 protein transport domain containing 9
					Tap2	transporter 2, ATP-binding cassette, sub-family B (MDR/TAP)
					Uqcr11	ubiquinol-cytochrome c reductase (6.4kD) subunit; similar to ubiquinol-cytochrome c reductase subunit
					Uqcrc1	ubiquinol-cytochrome c reductase core protein 1
					Uqcrq	ubiquinol-cytochrome c reductase, complex III subunit VII
					Use1	unconventional SNARE in the ER 1 homolog (S. cerevisiae)
					Vamp8	vesicle-associated membrane protein 8
					Vdac1	voltage-dependent anion channel 1
					Zfpl1	zinc finger like protein 1
GOTERM_BP_2	establishment of localization	149	0.00037	0.0074	Arl6ip5	ADP-ribosylation factor-like 6 interacting protein 5
					Atp5b	ATP synthase, H+ transporting mitochondrial F1 complex, beta subunit
					Atp5g3	ATP synthase, H+ transporting, mitochondrial F0 complex, subunit c (subunit 9), isoform 3
					Atp5a1	ATP synthase, H+ transporting, mitochondrial F1 complex, alpha subunit, isoform 1
					Atp5d	ATP synthase, H+ transporting, mitochondrial F1 complex, delta subunit
					Atp5e	ATP synthase, H+ transporting, mitochondrial F1 complex, epsilon subunit
					Abca2	ATP-binding cassette, sub-family A (ABC1), member 2
					Abcg2	ATP-binding cassette, sub-family G (WHITE), member 2
					Atox1	ATX1 (antioxidant protein 1) homolog 1 (yeast)
					Bax	BCL2-associated X protein
					Bnip1	BCL2/adenovirus E1B interacting protein 1
					Elmod3	ELMO/CED-12 domain containing 3
					Ergic3	ERGIC and golgi 3
					Hras1	Harvey rat sarcoma virus oncogene 1
					Hps1	Hermansky-Pudlak syndrome 1 homolog (human)
					Gnptab	N-acetylglucosamine-1-phosphate transferase, alpha and beta subunits
					Napa	N-ethylmaleimide sensitive fusion protein attachment protein alpha
					Ndufa10	NADH dehydrogenase (ubiquinone) 1 alpha subcomplex 10
					Ndufa1	NADH dehydrogenase (ubiquinone) 1 alpha subcomplex, 1
					Ndufa13	NADH dehydrogenase (ubiquinone) 1 alpha subcomplex, 13
					Ndufa2	NADH dehydrogenase (ubiquinone) 1 alpha subcomplex, 2
					Ndufa3	NADH dehydrogenase (ubiquinone) 1 alpha subcomplex, 3
					Ndufa4	NADH dehydrogenase (ubiquinone) 1 alpha subcomplex, 4
					Ndufa6	NADH dehydrogenase (ubiquinone) 1 alpha subcomplex, 6 (B14)
					Ndufa7	NADH dehydrogenase (ubiquinone) 1 alpha subcomplex, 7 (B14.5a)
					Ndufa8	NADH dehydrogenase (ubiquinone) 1 alpha subcomplex, 8
					Ndufa9	NADH dehydrogenase (ubiquinone) 1 alpha subcomplex, 9
					Ndufb8	NADH dehydrogenase (ubiquinone) 1 beta subcomplex 8
					Ndufb5	NADH dehydrogenase (ubiquinone) 1 beta subcomplex, 5
					Ndufb6	NADH dehydrogenase (ubiquinone) 1 beta subcomplex, 6
					Ndufb9	NADH dehydrogenase (ubiquinone) 1 beta subcomplex, 9
					Ndufs2	NADH dehydrogenase (ubiquinone) Fe-S protein 2
					Ndufs7	NADH dehydrogenase (ubiquinone) Fe-S protein 7
					Ndufs8	NADH dehydrogenase (ubiquinone) Fe-S protein 8
					Ndufv1	NADH dehydrogenase (ubiquinone) flavoprotein 1
					Ndufv2	NADH dehydrogenase (ubiquinone) flavoprotein 2
					Npc2	Niemann Pick type C2
					Pou2f2	POU domain, class 2, transcription factor 2
					Praf2	PRA1 domain family 2; predicted gene 4168
					Park7	Parkinson disease (autosomal recessive, early onset) 7
					Rab38	RAB38, member of RAS oncogene family
					Uqcr10	RIKEN cDNA 1110020P15 gene; predicted gene 6293
					Sec61a1	Sec61 alpha 1 subunit (S. cerevisiae)
					Sec61b	Sec61 beta subunit; predicted gene 10320; predicted gene 5870; similar to protein translocation complex beta subunit
					Thoc5	THO complex 5
					Yif1a	Yip1 interacting factor homolog A (S. cerevisiae)
					Ap1g2	adaptor protein complex AP-1, gamma 2 subunit
					Ap3s2	adaptor-related protein complex 3, sigma 2 subunit
					Ap4s1	adaptor-related protein complex AP-4, sigma 1
					Adora2a	adenosine A2a receptor
					Camk2d	calcium/calmodulin-dependent protein kinase II, delta
					Cln8	ceroid-lipofuscinosis, neuronal 8
					Cope	coatomer protein complex, subunit epsilon
					Copz1	coatomer protein complex, subunit zeta 1
					Chchd4	coiled-coil-helix-coiled-coil-helix domain containing 4
					Cdk5	cyclin-dependent kinase 5
					Cyb5	cytochrome b-5
					Cyc1	cytochrome c-1
					Dirc2	disrupted in renal carcinoma 2 (human)
					Erp29	endoplasmic reticulum protein 29
					Ergic1	endoplasmic reticulum-golgi intermediate compartment (ERGIC) 1
					Fdx1l	ferredoxin 1-like
					Fdxr	ferredoxin reductase
					Grik5	glutamate receptor, ionotropic, kainate 5 (gamma 2)
					Gorasp1	golgi reassembly stacking protein 1
					Hba-a1	hemoglobin alpha, adult chain 2; hemoglobin alpha, adult chain 1
					Gm5643	heterogeneous nuclear ribonucleoprotein A1-like 2; similar to heterogeneous nuclear ribonucleoprotein A1; predicted gene 13418; predicted gene 5461; predicted gene 8652; predicted gene 5643; similar to Heterogeneous nuclear ribonucleoprotein A1 (Helix-destabilizing protein) (Single-strand RNA-binding protein) (hnRNP core protein A1) (HDP); heterogeneous nuclear ribonucleoprotein A1; predicted gen…
					H2-DMa	histocompatibility 2, class II, locus DMa
					Hook2	hook homolog 2 (Drosophila)
					Irf8	interferon regulatory factor 8
					Lman2	lectin, mannose-binding 2
					Mfsd5	major facilitator superfamily domain containing 5
					Mtx1	metaxin 1
					Mtch2	mitochondrial carrier homolog 2 (C. elegans); predicted gene, 100039384; predicted gene, 100039506
					Mcfd2	multiple coagulation factor deficiency 2
					Nrg1	neuregulin 1
					Osbpl3	oxysterol binding protein-like 3
					Pea15a	phosphoprotein enriched in astrocytes 15A
					Kctd17	potassium channel tetramerisation domain containing 17
					Kctd5	potassium channel tetramerisation domain containing 5
					Timm23	predicted gene 10171; translocase of inner mitochondrial membrane 23 homolog (yeast); predicted gene 7493; predicted gene 10273; predicted gene 10233
					Atp5l	predicted gene 10221; predicted gene 4602; predicted gene 9391; ATP synthase, H+ transporting, mitochondrial FO complex, subunit G2, pseudogene; predicted gene 11477; predicted gene 9712; ATP synthase, H+ transporting, mitochondrial F0 complex, subunit g; predicted gene 4045
					Sec61g	predicted gene 11575; predicted gene 10177; predicted gene 4184; SEC61, gamma subunit; similar to Sec61-complex gamma-subunit
					Tomm22	predicted gene 12906; predicted gene 7250; translocase of outer mitochondrial membrane 22 homolog (yeast)
					Uqcrh	predicted gene 14088; ubiquinol-cytochrome c reductase hinge protein
					Atp5k	predicted gene 2972; ATP synthase, H+ transporting, mitochondrial F1F0 complex, subunit e
					Ndufc1	predicted gene 4237; NADH dehydrogenase (ubiquinone) 1, subcomplex unknown, 1
					Atp5o	predicted gene 5436; similar to ATP synthase, H+ transporting, mitochondrial F1 complex, O subunit; ATP synthase, H+ transporting, mitochondrial F1 complex, O subunit
					Ndufb11	predicted gene 6444; NADH dehydrogenase (ubiquinone) 1 beta subcomplex, 11
					Atp5j2	predicted gene 6835; ATP synthase, H+ transporting, mitochondrial F0 complex, subunit f, isoform 2; predicted gene 6581
					Timm17a	predicted gene 7180; translocase of inner mitochondrial membrane 17a
					Vdac3	predicted gene 7591; voltage-dependent anion channel 3
					Tomm20	predicted gene 7758; similar to Translocase of outer mitochondrial membrane 20 homolog (yeast); predicted gene 14494; translocase of outer mitochondrial membrane 20 homolog (yeast)
					Snf8	predicted gene 8712; SNF8, ESCRT-II complex subunit, homolog (S. cerevisiae)
					Atp6v1f	predicted gene 9349; ATPase, H+ transporting, lysosomal V1 subunit F
					Ramp1	receptor (calcitonin) activity modifying protein 1
					Scamp3	secretory carrier membrane protein 3
					Scamp4	secretory carrier membrane protein 4
					Sfxn3	sideroflexin 3
					Sfxn4	sideroflexin 4
					Srp14	signal recognition particle 14
					Ndufs3	similar to NADH dehydrogenase (ubiquinone) Fe-S protein 3; NADH dehydrogenase (ubiquinone) Fe-S protein 3; predicted gene 12251
					Ndufs6	similar to NADH dehydrogenase (ubiquinone) Fe-S protein 6; NADH dehydrogenase (ubiquinone) Fe-S protein 6; predicted gene 6415
					Slc25a3	similar to Solute carrier family 25 (mitochondrial carrier, phosphate carrier), member 3; solute carrier family 25 (mitochondrial carrier, phosphate carrier), member 3
					Rpl38	similar to ribosomal protein L38; predicted gene 13020; ribosomal protein L38; predicted gene 4991; karyopherin (importin) alpha 2; predicted gene 9028; predicted gene 8129; predicted gene 7123; predicted gene 5832; predicted gene 10184; predicted gene 7379; predicted gene 10259
					Tomm7	similar to translocase of outer mitochondrial membrane 7 homolog; translocase of outer mitochondrial membrane 7 homolog (yeast)
					Vps25	similar to vacuolar protein sorting 25; vacuolar protein sorting 25 (yeast)
					Slc11a2	solute carrier family 11 (proton-coupled divalent metal ion transporters), member 2
					Slc12a7	solute carrier family 12, member 7
					Slc16a10	solute carrier family 16 (monocarboxylic acid transporters), member 10
					Slc18a2	solute carrier family 18 (vesicular monoamine), member 2
					Slc25a4	solute carrier family 25 (mitochondrial carrier, adenine nucleotide translocator), member 4
					Slc25a5	solute carrier family 25 (mitochondrial carrier, adenine nucleotide translocator), member 5; similar to ADP/ATP translocase 2 (Adenine nucleotide translocator 2) (ANT 2) (ADP,ATP carrier protein 2) (Solute carrier family 25 member 5); predicted gene 5529; predicted gene 8429; predicted gene 5256
					Slc25a1	solute carrier family 25 (mitochondrial carrier, citrate transporter), member 1
					Slc25a22	solute carrier family 25 (mitochondrial carrier, glutamate), member 22
					Slc25a39	solute carrier family 25, member 39
					Slc3a2	solute carrier family 3 (activators of dibasic and neutral amino acid transport), member 2
					Slc35b1	solute carrier family 35, member B1
					Slc35c2	solute carrier family 35, member C2
					Slc37a4	solute carrier family 37 (glucose-6-phosphate transporter), member 4
					Slc39a10	solute carrier family 39 (zinc transporter), member 10
					Slc39a7	solute carrier family 39 (zinc transporter), member 7
					Slc48a1	solute carrier family 48 (heme transporter), member 1
					Slc7a8	solute carrier family 7 (cationic amino acid transporter, y+ system), member 8
					Snx5	sorting nexin 5
					Spns1	spinster homolog 1 (Drosophila)
					Spns3	spinster homolog 3 (Drosophila)
					Sdhb	succinate dehydrogenase complex, subunit B, iron sulfur (Ip); similar to succinate dehydrogenase Ip subunit
					Sdhc	succinate dehydrogenase complex, subunit C, integral membrane protein
					Sdhd	succinate dehydrogenase complex, subunit D, integral membrane protein
					Txn2	thioredoxin 2
					Txnrd3	thioredoxin reductase 3
					Trappc4	trafficking protein particle complex 4
					Trp53	transformation related protein 53
					Tgfb1	transforming growth factor, beta 1
					Trpv4	transient receptor potential cation channel, subfamily V, member 4
					Timm8b	translocase of inner mitochondrial membrane 8 homolog b (yeast)
					Tomm5	translocase of outer mitochondrial membrane 5 homolog (yeast); predicted gene 8069
					Tomm6	translocase of outer mitochondrial membrane 6 homolog (yeast); hypothetical protein LOC100047839
					Tmed4	transmembrane emp24 protein transport domain containing 4
					Tmed9	transmembrane emp24 protein transport domain containing 9
					Tap2	transporter 2, ATP-binding cassette, sub-family B (MDR/TAP)
					Uqcr11	ubiquinol-cytochrome c reductase (6.4kD) subunit; similar to ubiquinol-cytochrome c reductase subunit
					Uqcrc1	ubiquinol-cytochrome c reductase core protein 1
					Uqcrq	ubiquinol-cytochrome c reductase, complex III subunit VII
					Use1	unconventional SNARE in the ER 1 homolog (S. cerevisiae)
					Vamp8	vesicle-associated membrane protein 8
					Vdac1	voltage-dependent anion channel 1
					Zfpl1	zinc finger like protein 1
GOTERM_BP_2	cell aging	8	0.00038	0.0067	Hras1	Harvey rat sarcoma virus oncogene 1
					Eng	endoglin
					Ercc1	excision repair cross-complementing rodent repair deficiency, complementation group 1
					Mif	predicted gene 6097; macrophage migration inhibitory factor; similar to macrophage migration inhibitory factor; predicted gene 8762; predicted gene 10169; macrophage migration inhibitory factor-like
					Sod1	predicted gene 8566; superoxide dismutase 1, soluble; similar to Superoxide dismutase
					Pdcd4	programmed cell death 4
					Romo1	reactive oxygen species modulator 1
					Trp53	transformation related protein 53
GOTERM_BP_2	catabolic process	73	0.0013	0.021	Cnp	2',3'-cyclic nucleotide 3' phosphodiesterase
					Pgls	6-phosphogluconolactonase
					Cuedc2	CUE domain containing 2
					Fbxw5	F-box and WD-40 domain protein 5
					Fbxl19	F-box and leucine-rich repeat protein 19
					Fbxl6	F-box and leucine-rich repeat protein 6
					Fbxo6	F-box protein 6
					Rbck1	RanBP-type and C3HC4-type zinc finger containing 1
					Stub1	STIP1 homology and U-Box containing protein 1
					Anapc13	anaphase promoting complex subunit 13
					Asb13	ankyrin repeat and SOCS box-containing 13
					Arsa	arylsulfatase A
					Bckdha	branched chain ketoacid dehydrogenase E1, alpha polypeptide
					Cdc26	cell division cycle 26; predicted gene 9174
					Cdc34	cell division cycle 34 homolog (S. cerevisiae); similar to Cell division cycle 34 homolog (S. cerevisiae)
					Cln8	ceroid-lipofuscinosis, neuronal 8
					Cul7	cullin 7
					Cdk5	cyclin-dependent kinase 5
					Dnase2a	deoxyribonuclease II alpha
					Gla	galactosidase, alpha
					Gaa	glucosidase, alpha, acid
					Gpx1	glutathione peroxidase 1
					Gpx4	heterogeneous nuclear ribonucleoprotein L-like; glutathione peroxidase 4
					Idh3b	isocitrate dehydrogenase 3 (NAD+) beta
					Idh3g	isocitrate dehydrogenase 3 (NAD+), gamma
					Mdh2	malate dehydrogenase 2, NAD (mitochondrial)
					Manba	mannosidase, beta A, lysosomal
					Mex3d	mex3 homolog D (C. elegans)
					Nedd8	neural precursor cell expressed, developmentally down-regulated gene 8
					Prdx1	peroxiredoxin 1; predicted gene 7204
					Prdx2	peroxiredoxin 2
					Prdx3	peroxiredoxin 3
					Pfkl	phosphofructokinase, liver, B-type
					Pfkm	phosphofructokinase, muscle
					Pfkp	phosphofructokinase, platelet
					Pla2g6	phospholipase A2, group VI
					Plbd2	phospholipase B domain containing 2
					Pld4	phospholipase D family, member 4
					Tceb2	predicted gene 11401; similar to transcription elongation factor B (SIII), polypeptide 2; predicted gene 8971; transcription elongation factor B (SIII), polypeptide 2
					Hadhb	predicted gene 13910; similar to Hydroxyacyl-Coenzyme A dehydrogenase/3-ketoacyl-Coenzyme A thiolase/enoyl-Coenzyme A hydratase (trifunctional protein), beta subunit; hydroxyacyl-Coenzyme A dehydrogenase/3-ketoacyl-Coenzyme A thiolase/enoyl-Coenzyme A hydratase (trifunctional protein), beta subunit; predicted gene 9108
					Aph1a	predicted gene 15429; anterior pharynx defective 1a homolog (C. elegans)
					Psmb5	predicted gene 3375; proteasome (prosome, macropain) subunit, beta type 5
					Gcsh	predicted gene 3672; similar to Glycine cleavage system H protein, mitochondrial precursor; glycine cleavage system protein H (aminomethyl carrier)
					Rps27a, Uba52	predicted gene 5928; predicted gene 12617; predicted gene 4802; similar to ribosomal protein S27a; predicted gene 13215; predicted gene 6111; predicted gene 7808; predicted gene 6014; predicted gene 8317; ubiquitin C; ubiquitin B; similar to fusion protein: ubiquitin (bases 43_513); ribosomal protein S27a (bases 217_532); similar to ubiquitin B; predicted gene 8649; ribosomal protein S27A; predic…
					Sod1	predicted gene 8566; superoxide dismutase 1, soluble; similar to Superoxide dismutase
					Psmc5	protease (prosome, macropain) 26S subunit, ATPase 5
					Psmc4	proteasome (prosome, macropain) 26S subunit, ATPase, 4
					Psma5	proteasome (prosome, macropain) subunit, alpha type 5
					Psma7	proteasome (prosome, macropain) subunit, alpha type 7
					Psmb1	proteasome (prosome, macropain) subunit, beta type 1
					Psmb10	proteasome (prosome, macropain) subunit, beta type 10
					Psmb2	proteasome (prosome, macropain) subunit, beta type 2
					Psmb3	proteasome (prosome, macropain) subunit, beta type 3
					Psmb4	proteasome (prosome, macropain) subunit, beta type 4
					Psmb6	proteasome (prosome, macropain) subunit, beta type 6
					Psmb8	proteasome (prosome, macropain) subunit, beta type 8 (large multifunctional peptidase 7)
					Psmb9	proteasome (prosome, macropain) subunit, beta type 9 (large multifunctional peptidase 2)
					Ring1	ring finger protein 1
					Adh5	similar to alcohol dehydrogenase 5 (class III), chi polypeptide; alcohol dehydrogenase 5 (class III), chi polypeptide
					Sdhb	succinate dehydrogenase complex, subunit B, iron sulfur (Ip); similar to succinate dehydrogenase Ip subunit
					Sdhc	succinate dehydrogenase complex, subunit C, integral membrane protein
					Sdhd	succinate dehydrogenase complex, subunit D, integral membrane protein
					Suclg1	succinate-CoA ligase, GDP-forming, alpha subunit
					Socs1	suppressor of cytokine signaling 1
					Socs5	suppressor of cytokine signaling 5
					Tpi1	triosephosphate isomerase 1; similar to triosephosphate isomerase 1
					Ubac1	ubiquitin associated domain containing 1
					Usp30	ubiquitin specific peptidase 30
					Usp5	ubiquitin specific peptidase 5 (isopeptidase T)
					Ube2o	ubiquitin-conjugating enzyme E2O
					Ufc1	ubiquitin-fold modifier conjugating enzyme 1
					Use1	unconventional SNARE in the ER 1 homolog (S. cerevisiae)
					Zer1	zer-1 homolog (C. elegans)
GOTERM_BP_2	transmembrane transport	38	0.0018	0.026	Atp5b	ATP synthase, H+ transporting mitochondrial F1 complex, beta subunit
					Atp5g3	ATP synthase, H+ transporting, mitochondrial F0 complex, subunit c (subunit 9), isoform 3
					Atp5a1	ATP synthase, H+ transporting, mitochondrial F1 complex, alpha subunit, isoform 1
					Atp5d	ATP synthase, H+ transporting, mitochondrial F1 complex, delta subunit
					Atp5e	ATP synthase, H+ transporting, mitochondrial F1 complex, epsilon subunit
					Sec61a1	Sec61 alpha 1 subunit (S. cerevisiae)
					Sec61b	Sec61 beta subunit; predicted gene 10320; predicted gene 5870; similar to protein translocation complex beta subunit
					Chchd4	coiled-coil-helix-coiled-coil-helix domain containing 4
					Timm23	predicted gene 10171; translocase of inner mitochondrial membrane 23 homolog (yeast); predicted gene 7493; predicted gene 10273; predicted gene 10233
					Atp5l	predicted gene 10221; predicted gene 4602; predicted gene 9391; ATP synthase, H+ transporting, mitochondrial FO complex, subunit G2, pseudogene; predicted gene 11477; predicted gene 9712; ATP synthase, H+ transporting, mitochondrial F0 complex, subunit g; predicted gene 4045
					Sec61g	predicted gene 11575; predicted gene 10177; predicted gene 4184; SEC61, gamma subunit; similar to Sec61-complex gamma-subunit
					Tomm22	predicted gene 12906; predicted gene 7250; translocase of outer mitochondrial membrane 22 homolog (yeast)
					Atp5k	predicted gene 2972; ATP synthase, H+ transporting, mitochondrial F1F0 complex, subunit e
					Atp5o	predicted gene 5436; similar to ATP synthase, H+ transporting, mitochondrial F1 complex, O subunit; ATP synthase, H+ transporting, mitochondrial F1 complex, O subunit
					Timm17a	predicted gene 7180; translocase of inner mitochondrial membrane 17a
					Vdac3	predicted gene 7591; voltage-dependent anion channel 3
					Atp6v1f	predicted gene 9349; ATPase, H+ transporting, lysosomal V1 subunit F
					Sfxn3	sideroflexin 3
					Sfxn4	sideroflexin 4
					Slc25a3	similar to Solute carrier family 25 (mitochondrial carrier, phosphate carrier), member 3; solute carrier family 25 (mitochondrial carrier, phosphate carrier), member 3
					Slc11a2	solute carrier family 11 (proton-coupled divalent metal ion transporters), member 2
					Slc12a7	solute carrier family 12, member 7
					Slc16a10	solute carrier family 16 (monocarboxylic acid transporters), member 10
					Slc18a2	solute carrier family 18 (vesicular monoamine), member 2
					Slc25a4	solute carrier family 25 (mitochondrial carrier, adenine nucleotide translocator), member 4
					Slc25a5	solute carrier family 25 (mitochondrial carrier, adenine nucleotide translocator), member 5; similar to ADP/ATP translocase 2 (Adenine nucleotide translocator 2) (ANT 2) (ADP,ATP carrier protein 2) (Solute carrier family 25 member 5); predicted gene 5529; predicted gene 8429; predicted gene 5256
					Slc25a22	solute carrier family 25 (mitochondrial carrier, glutamate), member 22
					Slc25a39	solute carrier family 25, member 39
					Slc35b1	solute carrier family 35, member B1
					Slc39a10	solute carrier family 39 (zinc transporter), member 10
					Slc39a7	solute carrier family 39 (zinc transporter), member 7
					Slc7a8	solute carrier family 7 (cationic amino acid transporter, y+ system), member 8
					Spns1	spinster homolog 1 (Drosophila)
					Spns3	spinster homolog 3 (Drosophila)
					Trpv4	transient receptor potential cation channel, subfamily V, member 4
					Timm8b	translocase of inner mitochondrial membrane 8 homolog b (yeast)
					Tap2	transporter 2, ATP-binding cassette, sub-family B (MDR/TAP)
					Vdac1	voltage-dependent anion channel 1
GOTERM_BP_2	translational initiation	8	0.0021	0.028	Denr	density-regulated protein
					Eif1a	eukaryotic translation initiation factor 1A
					Eif2b5	eukaryotic translation initiation factor 2B, subunit 5 epsilon
					Eif3d	eukaryotic translation initiation factor 3, subunit D
					Eif3f	eukaryotic translation initiation factor 3, subunit F
					Eif3g	eukaryotic translation initiation factor 3, subunit G
					Eif3h	eukaryotic translation initiation factor 3, subunit H; predicted gene 6552
					Eif3k	eukaryotic translation initiation factor 3, subunit K
GOTERM_BP_2	cellular homeostasis	30	0.0026	0.033	Atox1	ATX1 (antioxidant protein 1) homolog 1 (yeast)
					Bax	BCL2-associated X protein
					Fyn	Fyn proto-oncogene
					Park7	Parkinson disease (autosomal recessive, early onset) 7
					Adora2a	adenosine A2a receptor
					Cdk5	cyclin-dependent kinase 5
					Eif2b5	eukaryotic translation initiation factor 2B, subunit 5 epsilon
					Ercc2	excision repair cross-complementing rodent repair deficiency, complementation group 2
					Gaa	glucosidase, alpha, acid
					Grik5	glutamate receptor, ionotropic, kainate 5 (gamma 2)
					Glrx5	glutaredoxin 5 homolog (S. cerevisiae)
					Nrg1	neuregulin 1
					Prdx1	peroxiredoxin 1; predicted gene 7204
					Prdx2	peroxiredoxin 2
					Prdx3	peroxiredoxin 3
					Prdx4	peroxiredoxin 4
					Glrx3	predicted gene 12669; glutaredoxin 3
					Sod1	predicted gene 8566; superoxide dismutase 1, soluble; similar to Superoxide dismutase
					Sepw1	selenoprotein W, muscle 1
					Slc12a7	solute carrier family 12, member 7
					Slc37a4	solute carrier family 37 (glucose-6-phosphate transporter), member 4
					Sod2	superoxide dismutase 2, mitochondrial
					Ttc7	tetratricopeptide repeat domain 7
					Txn2	thioredoxin 2
					Txndc5	thioredoxin domain containing 5
					Txnrd2	thioredoxin reductase 2; similar to thioredoxin reductase 2
					Txnrd3	thioredoxin reductase 3
					Trp53	transformation related protein 53
					Tgfb1	transforming growth factor, beta 1
					Trpv4	transient receptor potential cation channel, subfamily V, member 4
GOTERM_BP_2	antigen processing and presentation	12	0.0031	0.037	2610524H06Rik	RIKEN cDNA 2610524H06 gene
					Calr	calreticulin
					H2-Oa	histocompatibility 2, O region alpha locus
					H2-Ab1	histocompatibility 2, class II antigen A, beta 1; response to metastatic cancers 2; similar to H-2 class II histocompatibility antigen, A-D beta chain precursor
					H2-DMa	histocompatibility 2, class II, locus DMa
					Icam1	intercellular adhesion molecule 1
					Ifi30	interferon gamma inducible protein 30
					Psme1	predicted gene 7776; proteasome (prosome, macropain) 28 subunit, alpha
					Psme2	protease (prosome, macropain) 28 subunit beta B, pseudogene; similar to Proteasome activator complex subunit 2 (Proteasome activator 28-beta subunit) (PA28beta) (PA28b) (Activator of multicatalytic protease subunit 2) (11S regulator complex beta subunit) (REG-beta); proteasome (prosome, macropain) 28 subunit, beta; predicted gene 7928
					Psmb8	proteasome (prosome, macropain) subunit, beta type 8 (large multifunctional peptidase 7)
					Psmb9	proteasome (prosome, macropain) subunit, beta type 9 (large multifunctional peptidase 2)
					Tap2	transporter 2, ATP-binding cassette, sub-family B (MDR/TAP)
GOTERM_BP_2	immune system development	26	0.0048	0.053	Bax	BCL2-associated X protein
					Cebpa	CCAAT/enhancer binding protein (C/EBP), alpha
					Pou2f2	POU domain, class 2, transcription factor 2
					Swap70	SWA-70 protein
					Ccr2	chemokine (C-C motif) receptor 2
					Dnase2a	deoxyribonuclease II alpha
					Ercc1	excision repair cross-complementing rodent repair deficiency, complementation group 1
					Ercc2	excision repair cross-complementing rodent repair deficiency, complementation group 2
					Hba-a1	hemoglobin alpha, adult chain 2; hemoglobin alpha, adult chain 1
					H2-DMa	histocompatibility 2, class II, locus DMa
					Irf8	interferon regulatory factor 8
					Prdx2	peroxiredoxin 2
					Prdx3	peroxiredoxin 3
					Ebp	phenylalkylamine Ca2+ antagonist (emopamil) binding protein
					Pgm3	phosphoglucomutase 3
					Rps6	predicted gene 5618; predicted gene 6476; predicted gene 4796; ribosomal protein S6; predicted gene 8172; similar to 40S ribosomal protein S6; predicted gene 14138; similar to ribosomal protein S6; predicted gene 13654; predicted gene 8779; predicted gene 8925; predicted gene 11263
					Stat5a	signal transducer and activator of transcription 5A
					Rpl22	similar to 60S ribosomal protein L22 (Heparin binding protein HBp15); ribosomal protein L22 pseudogene; predicted gene 6784; ribosomal protein L22
					Slc11a2	solute carrier family 11 (proton-coupled divalent metal ion transporters), member 2
					Slc37a4	solute carrier family 37 (glucose-6-phosphate transporter), member 4
					Sod2	superoxide dismutase 2, mitochondrial
					Ttc7	tetratricopeptide repeat domain 7
					Txnrd2	thioredoxin reductase 2; similar to thioredoxin reductase 2
					Tcf3	transcription factor E2a
					Trp53	transformation related protein 53
					Tgfb1	transforming growth factor, beta 1
GOTERM_BP_2	cell death	39	0.0051	0.053	Bcl7c	B-cell CLL/lymphoma 7C
					Bax	BCL2-associated X protein
					Bnip1	BCL2/adenovirus E1B interacting protein 1
					Egln3	EGL nine homolog 3 (C. elegans)
					Fastkd1	FAST kinase domains 1; similar to FAST kinase domains 1
					Faim	Fas apoptotic inhibitory molecule
					Htra2	HtrA serine peptidase 2
					Ndufa13	NADH dehydrogenase (ubiquinone) 1 alpha subcomplex, 13
					Tradd	TNFRSF1A-associated via death domain
					Wdr92	WD repeat domain 92
					Aimp2	aminoacyl tRNA synthetase complex-interacting multifunctional protein 2
					Cln8	ceroid-lipofuscinosis, neuronal 8
					Cul7	cullin 7
					Cdk5	cyclin-dependent kinase 5
					Dap3	death associated protein 3
					Dad1	defender against cell death 1
					Dnase2a	deoxyribonuclease II alpha
					Diablo	diablo homolog (Drosophila)
					Ercc2	excision repair cross-complementing rodent repair deficiency, complementation group 2
					Fis1	fission 1 (mitochondrial outer membrane) homolog (yeast)
					Gpx1	glutathione peroxidase 1
					Mmd	monocyte to macrophage differentiation-associated; similar to monocyte to macrophage differentiation-associated
					Pigt	phosphatidylinositol glycan anchor biosynthesis, class T; similar to GPI transamidase component PIG-T precursor (Phosphatidylinositol-glycan biosynthesis class T protein) (Neuronal development-associated protein 7)
					Pea15a	phosphoprotein enriched in astrocytes 15A
					Pdcd5	predicted gene 3837; programmed cell death 5
					Rps6	predicted gene 5618; predicted gene 6476; predicted gene 4796; ribosomal protein S6; predicted gene 8172; similar to 40S ribosomal protein S6; predicted gene 14138; similar to ribosomal protein S6; predicted gene 13654; predicted gene 8779; predicted gene 8925; predicted gene 11263
					Sod1	predicted gene 8566; superoxide dismutase 1, soluble; similar to Superoxide dismutase
					Pdcd4	programmed cell death 4
					Ppp1r13b	protein phosphatase 1, regulatory (inhibitor) subunit 13B
					Sod2	superoxide dismutase 2, mitochondrial
					Tctn3	tectonic family member 3
					Tsta3	tissue specific transplantation antigen P35B
					Trp53	transformation related protein 53
[truncated: 276 more rows]

## Sheet: Group3
Category	Term	Count	P-Value	Benjamini	GENE_SYMBOL	GENE NAME
GOTERM_BP_2	nitrogen compound metabolic process	318	1.6e-35	2.6e-33	Dera	2-deoxyribose-5-phosphate aldolase homolog (C. elegans)
					Nt5m	5',3'-nucleotidase, mitochondrial
					Mtr	5-methyltetrahydrofolate-homocysteine methyltransferase
					Asf1a	ASF1 anti-silencing function 1 homolog A (S. cerevisiae)
					Ctu1	ATP binding domain 3
					Atp2a2	ATPase, Ca++ transporting, cardiac muscle, slow twitch 2
					Atp10a	ATPase, class V, type 10A
					Bcl11a	B-cell CLL/lymphoma 11A (zinc finger protein)
					Brcc3	BRCA1/BRCA2-containing complex, subunit 3
					Bmi1	Bmi1 polycomb ring finger oncogene
					Cd3eap	CD3E antigen, epsilon polypeptide associated protein
					Cox10	COX10 homolog, cytochrome c oxidase assembly protein, heme A: farnesyltransferase (yeast)
					Ddx20	DEAD (Asp-Glu-Ala-Asp) box polypeptide 20
					Ddx39	DEAD (Asp-Glu-Ala-Asp) box polypeptide 39
					Ddx11	DEAD/H (Asp-Glu-Ala-Asp/His) box polypeptide 11 (CHL1-like helicase homolog, S. cerevisiae)
					Dhx15	DEAH (Asp-Glu-Ala-His) box polypeptide 15
					Dnmt1	DNA methyltransferase (cytosine-5) 1
					Prim1	DNA primase, p49 subunit
					Prim2	DNA primase, p58 subunit
					Dna2	DNA replication helicase 2 homolog (yeast)
					Dnaja3	DnaJ (Hsp40) homolog, subfamily A, member 3
					Dnajc2	DnaJ (Hsp40) homolog, subfamily C, member 2
					E2f1	E2F transcription factor 1
					Esf1	ESF1, nucleolar pre-rRNA processing protein, homolog (S. cerevisiae)
					Fancc	Fanconi anemia, complementation group C
					Ftsj2	FtsJ homolog 2 (E. coli)
					Gar1	GAR1 ribonucleoprotein homolog (yeast)
					Gins1	GINS complex subunit 1 (Psf1 homolog)
					H2afx	H2A histone family, member X
					Htatsf1	HIV TAT specific factor 1
					Khsrp	KH-type splicing regulatory protein
					Kcnip3	Kv channel interacting protein 3, calsenilin
					Lsm2	LSM2 homolog, U6 small nuclear RNA associated (S. cerevisiae)
					Lsm5	LSM5 homolog, U6 small nuclear RNA associated (S. cerevisiae); similar to Lsm5 protein; similar to LSM5 homolog, U6 small nuclear RNA associated; predicted gene 7846
					Lsm6	LSM6 homolog, U6 small nuclear RNA associated (S. cerevisiae); predicted gene 12571
					Smad1	MAD homolog 1 (Drosophila)
					Smad5	MAD homolog 5 (Drosophila)
					Maz	MYC-associated zinc finger protein (purine-binding transcription factor)
					Nob1	NIN1/RPN12 binding protein 1 homolog (S. cerevisiae)
					Naa15	NMDA receptor-regulated gene 1
					Phf6	PHD finger protein 6
					Prpf3	PRP3 pre-mRNA processing factor 3 homolog (yeast)
					Prpf4	PRP4 pre-mRNA processing factor 4 homolog (yeast)
					Rad54l	RAD54 like (S. cerevisiae)
					Rbak	RB-associated KRAB repressor
					Meaf6	RIKEN cDNA 2310005N01 gene
					Cinp	RIKEN cDNA 2810452K22 gene; similar to cyclin-dependent kinase 2-interacting protein
					C230052I12Rik	RIKEN cDNA C230052I12 gene
					9130019O22Rik	RIKEN cDNA E430018J23 gene; RIKEN cDNA 9130019O22 gene
					Rnmt	RNA (guanine-7-) methyltransferase
					Rbm14	RNA binding motif protein 14
					Rbm4b	RNA binding motif protein 4B
					Rpap1	RNA polymerase II associated protein 1
					Recql	RecQ protein-like
					Smarcal1	SWI/SNF related matrix associated, actin dependent regulator of chromatin, subfamily a-like 1
					Smarcb1	SWI/SNF related, matrix associated, actin dependent regulator of chromatin, subfamily b, member 1
					Smarcc1	SWI/SNF related, matrix associated, actin dependent regulator of chromatin, subfamily c, member 1; predicted gene 7004
					Smg5	Smg-5 homolog, nonsense mediated mRNA decay factor (C. elegans)
					Taf5l	TAF5-like RNA polymerase II, p300/CBP-associated factor (PCAF)-associated factor
					Taf6	TAF6 RNA polymerase II, TATA box binding protein (TBP)-associated factor
					Thoc1	THO complex 1
					Trmt2a	TRM2 tRNA methyltransferase 2 homolog A (S. cerevisiae)
					Trmt2b	TRM2 tRNA methyltransferase 2 homolog B (S. cerevisiae)
					Tsr2	TSR2, 20S rRNA accumulation, homolog (S. cerevisiae)
					Tcof1	Treacher Collins Franceschetti syndrome 1, homolog
					Lsm11	U7 snRNP-specific Sm-like protein LSM11
					B3gnt8	UDP-GlcNAc:betaGal beta-1,3-N-acetylglucosaminyltransferase 8
					Utp18	UTP18, small subunit (SSU) processome component, homolog (yeast)
					Utp6	UTP6, small subunit (SSU) processome component, homolog (yeast)
					Wdr36	WD repeat domain 36
					Wrnip1	Werner helicase interacting protein 1
					Xrcc1	X-ray repair complementing defective repair in Chinese hamster cells 1
					Xrcc6	X-ray repair complementing defective repair in Chinese hamster cells 6
					Actl6a	actin-like 6A
					Adat2	adenosine deaminase, tRNA-specific 2, TAD2 homolog (S. cerevisiae)
					Aars	alanyl-tRNA synthetase
					Aldh9a1	aldehyde dehydrogenase 9, subfamily A1
					Aifm1	apoptosis-inducing factor, mitochondrion-associated 1
					Rars2	arginyl-tRNA synthetase 2, mitochondrial
					Ash2l	ash2 (absent, small, or homeotic)-like (Drosophila)
					Asrgl1	asparaginase like 1
					Dars2	aspartyl-tRNA synthetase 2 (mitochondrial)
					Atm	ataxia telangiectasia mutated homolog (human)
					Bckdk	branched chain ketoacid dehydrogenase kinase
					Brms1l	breast cancer metastasis-suppressor 1-like
					Camta1	calmodulin binding transcription activator 1
					Chst14	carbohydrate (N-acetylgalactosamine 4-0) sulfotransferase 14
					Cdc45	cell division cycle 45 homolog (S. cerevisiae)-like
					Cdc6	cell division cycle 6 homolog (S. cerevisiae); predicted gene 9430; similar to cell division cycle 6 homolog
					Cdca7	cell division cycle associated 7
					Cdca7l	cell division cycle associated 7 like
					Cln6	ceroid-lipofuscinosis, neuronal 6
					Chek1	checkpoint kinase 1 homolog (S. pombe)
					Chaf1a	chromatin assembly factor 1, subunit A (p150)
					Cdt1	chromatin licensing and DNA replication factor 1
					Chd1l	chromodomain helicase DNA binding protein 1-like
					Chd9	chromodomain helicase DNA binding protein 9
					Ccdc101	coiled-coil domain containing 101
					Cpox	coproporphyrinogen oxidase
					Cbfa2t3	core-binding factor, runt domain, alpha subunit 2, translocated to, 3 (human)
					Ccnh	cyclin H
					Ctps	cytidine 5'-triphosphate synthase
					Dbr1	debranching enzyme homolog 1 (S. cerevisiae)
					Dtymk	deoxythymidylate kinase
					Dut	deoxyuridine triphosphatase
					Dhfr	dihydrofolate reductase
					Dkc1	dyskeratosis congenita 1, dyskerin homolog (human)
					Ecd	ecdysoneless homolog (Drosophila)
					Elac2	elaC homolog 2 (E. coli)
					Elof1	elongation factor 1 homolog (ELF1, S. cerevisiae)
					Eftud2	elongation factor Tu GTP binding domain containing 2
					Eny2	enhancer of yellow 2 homolog (Drosophila); predicted gene 16373
					Enoph1	enolase-phosphatase 1
					Eme1	essential meiotic endonuclease 1 homolog 1 (S. pombe)
					Eif2ak4	eukaryotic translation initiation factor 2 alpha kinase 4
					Eif4g1	eukaryotic translation initiation factor 4, gamma 1
					Eri1	exoribonuclease 1
					Exosc1	exosome component 1
					Exosc10	exosome component 10
					Exosc8	exosome component 8
					Exosc9	exosome component 9; similar to Exosome complex exonuclease RRP45 (Exosome component 9) (Polymyositis/scleroderma autoantigen 1) (Autoantigen PM/Scl 1) (Polymyositis/scleroderma autoantigen 75 kDa) (PM/Scl-75) (P75 polymyositis-scleroderma overlap syndrome-associated a...
					Fubp1	far upstream element (FUSE) binding protein 1
					Frrs1	ferric-chelate reductase 1
					Fen1	flap structure specific endonuclease 1
					Foxk2	forkhead box K2
					Gemin5	gem (nuclear organelle) associated protein 5
					Gtf2h2	general transcription factor II H, polypeptide 2
					Gtf2h4	general transcription factor II H, polypeptide 4
					Gtf2i	general transcription factor II I; similar to transcription factor TFII-I-gamma
					Gtf3c5	general transcription factor IIIC, polypeptide 5
					Grlf1	glucocorticoid receptor DNA binding factor 1
					Gne	glucosamine
					Gnpnat1	glucosamine-phosphate N-acetyltransferase 1; predicted gene 7623
					Glce	glucuronyl C5-epimerase
					Gclc	glutamate-cysteine ligase, catalytic subunit
					Gatm	glycine amidinotransferase (L-arginine:glycine amidinotransferase)
					Gfi1	growth factor independent 1
					Gamt	guanidinoacetate methyltransferase
					Gmps	guanine monphosphate synthetase; predicted gene 7282
					Hs2st1	heparan sulfate 2-O-sulfotransferase 1
					Hdgf	hepatoma-derived growth factor
					Hnrnpab	heterogeneous nuclear ribonucleoprotein A/B
					Hnrnpa1	heterogeneous nuclear ribonucleoprotein A1-like 2; similar to heterogeneous nuclear ribonucleoprotein A1; predicted gene 13418; predicted gene 5461; predicted gene 8652; predicted gene 5643; similar to Heterogeneous nuclear ribonucleoprotein A1 (Helix-destabilizing protein) (Single-strand RNA-binding protein) (hnRNP core protein A1) (HDP); heterogeneous nuclear ribonucleoprotein A1; predicted gen…
					Hira	histone cell cycle regulation defective homolog A (S. cerevisiae)
					Hdac2	histone deacetylase 2
					Hdac6	histone deacetylase 6
					Hdac7	histone deacetylase 7; similar to histone deacetylase 7A
					Hdac8	histone deacetylase 8
					Hmbs	hydroxymethylbilane synthase
					Hprt	hypoxanthine guanine phosphoribosyl transferase 1
					Impdh1	inosine 5'-phosphate dehydrogenase 1
					Ints4	integrator complex subunit 4
					Ints5	integrator complex subunit 5
					Ilf2	interleukin enhancer binding factor 2
					Ilf3	interleukin enhancer binding factor 3
					Iars	isoleucine-tRNA synthetase
					Kif22	kinesin family member 22
					Lrpprc	leucine-rich PPR-motif containing
					Lig1	ligase I, DNA, ATP-dependent
					Lonp1	lon peptidase 1, mitochondrial
					Kdm2b	lysine (K)-specific demethylase 2B
					Magohb	mago-nashi homolog B (Drosophila); mago-nashi homolog, proliferation-associated (Drosophila), related sequence 1
					Med24	mediator complex subunit 24
					Med27	mediator complex subunit 27
					Mdc1	mediator of DNA damage checkpoint 1
					Med19	mediator of RNA polymerase II transcription, subunit 19 homolog (yeast)
					Med9	mediator of RNA polymerase II transcription, subunit 9 homolog (yeast)
					Mre11a	meiotic recombination 11 homolog A (S. cerevisiae)
					Mier2	mesoderm induction early response 1, family member 2
					Mat2a	methionine adenosyltransferase II, alpha
					Mars2	methionine-tRNA synthetase 2 (mitochondrial)
					Mbd1	methyl-CpG binding domain protein 1
					Mbd3	methyl-CpG binding domain protein 3
					Mmab	methylmalonic aciduria (cobalamin deficiency) type B homolog (human)
					Mettl14	methyltransferase like 14
					Mcm10	minichromosome maintenance deficient 10 (S. cerevisiae)
					Mcm2	minichromosome maintenance deficient 2 mitotin (S. cerevisiae)
					Mcm3	minichromosome maintenance deficient 3 (S. cerevisiae)
					Mcm4	minichromosome maintenance deficient 4 homolog (S. cerevisiae)
					Mcm5	minichromosome maintenance deficient 5, cell division cycle 46 (S. cerevisiae)
					Prps1	mirror-image polydactyly gene 1 homolog (human); phosphoribosyl pyrophosphate synthetase 1; phosphoribosyl pyrophosphate synthetase 1-like 1
					Mlh1	mutL homolog 1 (E. coli)
					Msh6	mutS homolog 6 (E. coli)
					Myb	myeloblastosis oncogene
					Mybl2	myeloblastosis oncogene-like 2
					Nfs1	nitrogen fixation gene 1 (S. cerevisiae); similar to Nitrogen fixation gene 1 (S. cerevisiae)
					Nsmce1	non-SMC element 1 homolog (S. cerevisiae)
					Nfix	nuclear factor I/X
					Ncoa5	nuclear receptor coactivator 5
					Nr2c1	nuclear receptor subfamily 2, group C, member 1
					Nom1	nucleolar protein with MIF4G domain 1
					Nacc1	nucleus accumbens associated 1, BEN and BTB (POZ) domain containing
					Nudt1	nudix (nucleoside diphosphate linked moiety X)-type motif 1
					Nudt21	nudix (nucleoside diphosphate linked moiety X)-type motif 21
					Nudt5	nudix (nucleoside diphosphate linked moiety X)-type motif 5
					Pank4	pantothenate kinase 4
					Pprc1	peroxisome proliferative activated receptor, gamma, coactivator-related 1
					Fars2	phenylalanine-tRNA synthetase 2 (mitochondrial)
					Pde4d	phosphodiesterase 4D, cAMP specific
					Ppat	phosphoribosyl pyrophosphate amidotransferase
					Parp2	poly (ADP-ribose) polymerase family, member 2
					Parn	poly(A)-specific ribonuclease (deadenylation nuclease)
					Paox	polyamine oxidase (exo-N4-amino)
					Pmf1	polyamine-modulated factor 1
					Pola1	polymerase (DNA directed), alpha 1
					Pola2	polymerase (DNA directed), alpha 2
					Pold1	polymerase (DNA directed), delta 1, catalytic subunit
					Pold2	polymerase (DNA directed), delta 2, regulatory subunit
					Poli	polymerase (DNA directed), iota
					Pold3	polymerase (DNA-directed), delta 3, accessory subunit
					Polr3a	polymerase (RNA) III (DNA directed) polypeptide A
					Polr3e	polymerase (RNA) III (DNA directed) polypeptide E
					Polrmt	polymerase (RNA) mitochondrial (DNA directed)
					Pms2	postmeiotic segregation increased 2 (S. cerevisiae)
					Prpf8	pre-mRNA processing factor 8
					Taf9	predicted gene 12372; predicted gene 14335; similar to RNA polymerase II TATA box binding protein-associated factor G; TAF9 RNA polymerase II, TATA box binding protein (TBP)-associated factor
					Rpl10a	predicted gene 13573; predicted gene 15451; ribosomal protein L10A; predicted gene 7695; similar to ribosomal protein L10a
					Tardbp	predicted gene 13886; TAR DNA binding protein
					Gtf2ird1	predicted gene 3864; general transcription factor II I repeat domain-containing 1
					Hsp90aa1	predicted gene 5511; heat shock protein 90, alpha (cytosolic), class A member 1
					Tk1	predicted gene 6091; thymidine kinase 1
					Rpa3	predicted gene 6195; replication protein A3
					Cbx3	predicted gene 6917; similar to chromobox homolog 3; predicted gene 5792; predicted gene 7469; predicted gene 6901; predicted gene 7721; predicted gene 5196; complement component 7; chromobox homolog 3 (Drosophila HP1 gamma)
					Polr2h	predicted gene 7511; polymerase (RNA) II (DNA directed) polypeptide H
					Snrpa	predicted gene 8655; predicted gene 5145; predicted gene 8587; small nuclear ribonucleoprotein polypeptide A; predicted gene 5161
					Pop1	processing of precursor 1, ribonuclease P/MRP family, (S. cerevisiae)
					Pdcd11	programmed cell death 11
					Pcna	proliferating cell nuclear antigen; similar to proliferating cell nuclear antigen (DNA polymerase delta auxiliary protein)
					Prodh	proline dehydrogenase
					Pelp1	proline, glutamic acid and leucine rich protein 1
					P4hb	prolyl 4-hydroxylase, beta polypeptide
					Pml	promyelocytic leukemia
					Prmt6	protein arginine N-methyltransferase 6
					Ppp1r8	protein phosphatase 1, regulatory (inhibitor) subunit 8
					Pus1	pseudouridine synthase 1
					Pnp2	purine-nucleoside phosphorylase 2
					Phtf1	putative homeodomain transcription factor 1
					Pycr2	pyrroline-5-carboxylate reductase family, member 2
					Pycrl	pyrroline-5-carboxylate reductase-like
					Qtrt1	queuine tRNA-ribosyltransferase 1
					Rqcd1	rcd1 (required for cell differentiation) homolog 1 (S. pombe)
					Rtel1	regulator of telomere elongation helicase 1
					Rfc3	replication factor C (activator 1) 3
					Rfc4	replication factor C (activator 1) 4
					Rfc5	replication factor C (activator 1) 5; similar to replication factor C 5
					Rpa1	replication protein A1
					Rbbp4	retinoblastoma binding protein 4
					Rbbp7	retinoblastoma binding protein 7; predicted gene 6382
					Rpp14	ribonuclease P 14 subunit (human)
					Rpp30	ribonuclease P/MRP 30 subunit (human)
					Rrm1	ribonucleotide reductase M1
					Rpia	ribose 5-phosphate isomerase A
					Rrp1b	ribosomal RNA processing 1 homolog B (S. cerevisiae)
					Shmt2	serine hydroxymethyltransferase 2 (mitochondrial)
					Srrt	serrate RNA effector molecule homolog (Arabidopsis)
					Srfbp1	serum response factor binding protein 1; similar to SRF-dependent transcription regulation associated protein
					Sars2	seryl-aminoacyl-tRNA synthetase 2
					Scmh1	sex comb on midleg homolog 1
					Eprs	similar to Bifunctional aminoacyl-tRNA synthetase; glutamyl-prolyl-tRNA synthetase
					Ftsj1	similar to Ftsj homolog; FtsJ homolog 1 (E. coli)
					Nme6	similar to Nme6 protein; non-metastatic cells 6, protein expressed in (nucleoside-diphosphate kinase)
					Pes1	similar to PES1 protein; predicted gene 5472; pescadillo homolog 1, containing BRCT domain (zebrafish)
					A430033K04Rik	similar to RIKEN cDNA A430033K04 gene; RIKEN cDNA A430033K04 gene
					B3galt6	similar to UDP-Gal:betaGal beta 1,3-galactosyltransferase, polypeptide 6; UDP-Gal:betaGal beta 1,3-galactosyltransferase, polypeptide 6
					Cry2	similar to mKIAA0658 protein; cryptochrome 2 (photolyase-like)
					Ppih	similar to peptidyl prolyl isomerase H; predicted gene 7879; predicted gene 9088; predicted gene 8719; predicted gene 11585; similar to Peptidyl-prolyl cis-trans isomerase H (PPIase H) (Rotamase H); peptidyl prolyl isomerase H
					Ppil1	similar to peptidylprolyl isomerase-like 1; peptidylprolyl isomerase (cyclophilin)-like 1
					Pnpt1	similar to polynucleotide phosphorylase-like protein; polyribonucleotide nucleotidyltransferase 1
					Pnp	similar to purine nucleoside phosphorylase; purine-nucleoside phosphorylase 1
					Top3a	similar to topoisomerase III; topoisomerase (DNA) III alpha
					Ssbp2	single-stranded DNA binding protein 2; predicted gene 12470
					Ssbp3	single-stranded DNA binding protein 3
					Snapc4	small nuclear RNA activating complex, polypeptide 4
					Snrnp35	small nuclear ribonucleoprotein 35 (U11/U12)
					Snrpd1	small nuclear ribonucleoprotein D1; predicted gene 14277
					Slco4a1	solute carrier organic anion transporter family, member 4a1
					Sf3a1	splicing factor 3a, subunit 1
					Sf3a3	splicing factor 3a, subunit 3
					Slbp	stem-loop binding protein; predicted gene 8396
					Ssrp1	structure specific recognition protein 1
					Suv39h1	suppressor of variegation 3-9 homolog 1 (Drosophila)
					Syncrip	synaptotagmin binding, cytoplasmic RNA interacting protein
					Trmt6	tRNA methyltransferase 6 homolog (S. cerevisiae)
					Tyw1	tRNA-yW synthesizing protein 1 homolog (S. cerevisiae)
					Terf2	telomeric repeat binding factor 2
					Tars	threonyl-tRNA synthetase
					Thra	thyroid hormone receptor alpha; similar to thyroid hormone receptor
					Tipin	timeless interacting protein
					Tceal8	transcription elongation factor A (SII)-like 8; similar to transcription elongation factor A (SII)-like 8
					Tcerg1	transcription elongation regulator 1 (CA150)
					Tfb1m	transcription factor B1, mitochondrial
					Ttf2	transcription termination factor, RNA polymerase II
					Tada2a	transcriptional adaptor 2 (ADA2 homolog, yeast)-like
					Tbl3	transducin (beta)-like 3
					Tra2b	transformer 2 beta homolog (Drosophila); predicted gene 6439
					Tdp1	tyrosyl-DNA phosphodiesterase 1
					Urm1	ubiquitin related modifier 1 homolog (S. cerevisiae)
					Uhrf1	ubiquitin-like, containing PHD and RING finger domains, 1; predicted gene 5648; similar to nuclear zinc finger protein Np95
					Uros	uroporphyrinogen III synthase
					Vars2	valyl-tRNA synthetase 2, mitochondrial (putative); similar to valyl-tRNA synthetase 2-like
					Zbtb3	zinc finger and BTB domain containing 3
					Zscan2	zinc finger and SCAN domain containing 2
					Zfp113	zinc finger protein 113
					Zfp12	zinc finger protein 12
					Zfp213	zinc finger protein 213
					Zfp219	zinc finger protein 219
					Zfp282	zinc finger protein 282
					Zfp317	zinc finger protein 317
					Zfp398	zinc finger protein 398
					Zfp422	zinc finger protein 422
					Zfp61	zinc finger protein 61
					Zfp64	zinc finger protein 64
					Zfp668	zinc finger protein 668
					Zfp707	zinc finger protein 707
					Zfp777	zinc finger protein 777
					Zfp799	zinc finger protein 799
					Zfp90	zinc finger protein 90
					Zkscan17	zinc finger with KRAB and SCAN domains 17
GOTERM_BP_2	cellular metabolic process	470	1.1e-33	9e-32	Dera	2-deoxyribose-5-phosphate aldolase homolog (C. elegans)
					Oxct1	3-oxoacid CoA transferase 1
					Nt5m	5',3'-nucleotidase, mitochondrial
					Mtr	5-methyltetrahydrofolate-homocysteine methyltransferase
					Pfkfb1	6-phosphofructo-2-kinase/fructose-2,6-biphosphatase 1
					Arv1	ARV1 homolog (yeast)
					Asf1a	ASF1 anti-silencing function 1 homolog A (S. cerevisiae)
					Ctu1	ATP binding domain 3
					Atp2a2	ATPase, Ca++ transporting, cardiac muscle, slow twitch 2
					Atp10a	ATPase, class V, type 10A
					Bcl11a	B-cell CLL/lymphoma 11A (zinc finger protein)
					Brcc3	BRCA1/BRCA2-containing complex, subunit 3
					Bmi1	Bmi1 polycomb ring finger oncogene
					Cd3eap	CD3E antigen, epsilon polypeptide associated protein
					Cdc23	CDC23 (cell division cycle 23, yeast, homolog)
					Chek2	CHK2 checkpoint homolog (S. pombe)
					Cox10	COX10 homolog, cytochrome c oxidase assembly protein, heme A: farnesyltransferase (yeast)
					Cblb	Casitas B-lineage lymphoma b
					Dcun1d2	DCN1, defective in cullin neddylation 1, domain containing 2 (S. cerevisiae)
					Ddx20	DEAD (Asp-Glu-Ala-Asp) box polypeptide 20
					Ddx39	DEAD (Asp-Glu-Ala-Asp) box polypeptide 39
					Ddx11	DEAD/H (Asp-Glu-Ala-Asp/His) box polypeptide 11 (CHL1-like helicase homolog, S. cerevisiae)
					Dhx15	DEAH (Asp-Glu-Ala-His) box polypeptide 15
					Dnmt1	DNA methyltransferase (cytosine-5) 1
					Prim1	DNA primase, p49 subunit
					Prim2	DNA primase, p58 subunit
					Dna2	DNA replication helicase 2 homolog (yeast)
					Ept1	DNA segment, Chr 5, Wayne State University 178, expressed
					Dnaja3	DnaJ (Hsp40) homolog, subfamily A, member 3
					Dnajc2	DnaJ (Hsp40) homolog, subfamily C, member 2
					E2f1	E2F transcription factor 1
					Elovl5	ELOVL family member 5, elongation of long chain fatty acids (yeast)
					Esf1	ESF1, nucleolar pre-rRNA processing protein, homolog (S. cerevisiae)
					Fbxw8	F-box and WD-40 domain protein 8
					Fbxo21	F-box protein 21
					Fkbp2	FK506 binding protein 2
					Fancc	Fanconi anemia, complementation group C
					Ftsj2	FtsJ homolog 2 (E. coli)
					Ftsjd1	FtsJ methyltransferase domain containing 1
					Gfm1	G elongation factor, mitochondrial 1
					Gspt1	G1 to S phase transition 1
					Gar1	GAR1 ribonucleoprotein homolog (yeast)
					Gins1	GINS complex subunit 1 (Psf1 homolog)
					H2afx	H2A histone family, member X
					Huwe1	HECT, UBA and WWE domain containing 1
					Htatsf1	HIV TAT specific factor 1
					Khsrp	KH-type splicing regulatory protein
					Kcnip3	Kv channel interacting protein 3, calsenilin
					Lsm2	LSM2 homolog, U6 small nuclear RNA associated (S. cerevisiae)
					Lsm5	LSM5 homolog, U6 small nuclear RNA associated (S. cerevisiae); similar to Lsm5 protein; similar to LSM5 homolog, U6 small nuclear RNA associated; predicted gene 7846
					Lsm6	LSM6 homolog, U6 small nuclear RNA associated (S. cerevisiae); predicted gene 12571
					Smad1	MAD homolog 1 (Drosophila)
					Smad5	MAD homolog 5 (Drosophila)
					Maz	MYC-associated zinc finger protein (purine-binding transcription factor)
					Nanp	N-acetylneuraminic acid phosphatase
					Naa50	N-acetyltransferase 13
					Napepld	N-acyl phosphatidylethanolamine phospholipase D
					Ndufa12	NADH dehydrogenase (ubiquinone) 1 alpha subcomplex, 12
					Ndufa5	NADH dehydrogenase (ubiquinone) 1 alpha subcomplex, 5
					Nek2	NIMA (never in mitosis gene a)-related expressed kinase 2
					Nob1	NIN1/RPN12 binding protein 1 homolog (S. cerevisiae)
					Naa15	NMDA receptor-regulated gene 1
					Phf6	PHD finger protein 6
					Prpf3	PRP3 pre-mRNA processing factor 3 homolog (yeast)
					Prpf4	PRP4 pre-mRNA processing factor 4 homolog (yeast)
					Rad54l	RAD54 like (S. cerevisiae)
					Rbak	RB-associated KRAB repressor
					2010111I01Rik	RIKEN cDNA 2010111I01 gene
					Meaf6	RIKEN cDNA 2310005N01 gene
					2810006K23Rik	RIKEN cDNA 2810006K23 gene
					Cinp	RIKEN cDNA 2810452K22 gene; similar to cyclin-dependent kinase 2-interacting protein
					3000002C10Rik	RIKEN cDNA 3000002C10 gene; predicted gene 7251
					B230120H23Rik	RIKEN cDNA B230120H23 gene
					C230052I12Rik	RIKEN cDNA C230052I12 gene
					9130019O22Rik	RIKEN cDNA E430018J23 gene; RIKEN cDNA 9130019O22 gene
					Rnmt	RNA (guanine-7-) methyltransferase
					Rbm14	RNA binding motif protein 14
					Rbm4b	RNA binding motif protein 4B
					Rpap1	RNA polymerase II associated protein 1
					Recql	RecQ protein-like
					Stt3a	STT3, subunit of the oligosaccharyltransferase complex, homolog A (S. cerevisiae)
					Stt3b	STT3, subunit of the oligosaccharyltransferase complex, homolog B (S. cerevisiae)
					Senp1	SUMO1/sentrin specific peptidase 1
					Smarcal1	SWI/SNF related matrix associated, actin dependent regulator of chromatin, subfamily a-like 1
					Smarcb1	SWI/SNF related, matrix associated, actin dependent regulator of chromatin, subfamily b, member 1
					Smarcc1	SWI/SNF related, matrix associated, actin dependent regulator of chromatin, subfamily c, member 1; predicted gene 7004
					Smg5	Smg-5 homolog, nonsense mediated mRNA decay factor (C. elegans)
					Taf5l	TAF5-like RNA polymerase II, p300/CBP-associated factor (PCAF)-associated factor
					Taf6	TAF6 RNA polymerase II, TATA box binding protein (TBP)-associated factor
					Thoc1	THO complex 1
					Trmt2a	TRM2 tRNA methyltransferase 2 homolog A (S. cerevisiae)
					Trmt2b	TRM2 tRNA methyltransferase 2 homolog B (S. cerevisiae)
					Tsr2	TSR2, 20S rRNA accumulation, homolog (S. cerevisiae)
					Tcof1	Treacher Collins Franceschetti syndrome 1, homolog
					Tsfm	Ts translation elongation factor, mitochondrial
					Lsm11	U7 snRNP-specific Sm-like protein LSM11
					B3gnt8	UDP-GlcNAc:betaGal beta-1,3-N-acetylglucosaminyltransferase 8
					Galnt1	UDP-N-acetyl-alpha-D-galactosamine:polypeptide N-acetylgalactosaminyltransferase 1
					Utp18	UTP18, small subunit (SSU) processome component, homolog (yeast)
					Utp6	UTP6, small subunit (SSU) processome component, homolog (yeast)
					Vprbp	Vpr (HIV-1) binding protein
					Wdr36	WD repeat domain 36
					Wee1	WEE 1 homolog 1 (S. pombe)
					Wrnip1	Werner helicase interacting protein 1
					Xrcc1	X-ray repair complementing defective repair in Chinese hamster cells 1
					Xrcc6	X-ray repair complementing defective repair in Chinese hamster cells 6
					Adck1	aarF domain containing kinase 1
					Actl6a	actin-like 6A
					Acsf3	acyl-CoA synthetase family member 3
					Acsl3	acyl-CoA synthetase long-chain family member 3
					Adat2	adenosine deaminase, tRNA-specific 2, TAD2 homolog (S. cerevisiae)
					Adrbk2	adrenergic receptor kinase, beta 2
					Aars	alanyl-tRNA synthetase
					Aldh9a1	aldehyde dehydrogenase 9, subfamily A1
					Acer3	alkaline ceramidase 3
					Aasdh	aminoadipate-semialdehyde dehydrogenase
					Anapc1	anaphase promoting complex subunit 1
					Anapc5	anaphase-promoting complex subunit 5; similar to anaphase-promoting complex subunit 5
					Aifm1	apoptosis-inducing factor, mitochondrion-associated 1
					Rars2	arginyl-tRNA synthetase 2, mitochondrial
					Ash2l	ash2 (absent, small, or homeotic)-like (Drosophila)
					Asrgl1	asparaginase like 1
					Dars2	aspartyl-tRNA synthetase 2 (mitochondrial)
					Atm	ataxia telangiectasia mutated homolog (human)
					Aurka	aurora kinase A
					Aurkb	aurora kinase B
					Atg10	autophagy-related 10 (yeast)
					B3galtl	beta 1,3-galactosyltransferase-like
					Bace1	beta-site APP cleaving enzyme 1
					Pygb	brain glycogen phosphorylase
					Bckdk	branched chain ketoacid dehydrogenase kinase
					Brms1l	breast cancer metastasis-suppressor 1-like
					Abl1	c-abl oncogene 1, receptor tyrosine kinase
					Camta1	calmodulin binding transcription activator 1
					Canx	calnexin
					Chst14	carbohydrate (N-acetylgalactosamine 4-0) sulfotransferase 14
					Cbr4	carbonyl reductase 4
					Cdk1	cell division cycle 2 homolog A (S. pombe)
					Cdc20	cell division cycle 20 homolog (S. cerevisiae)
					Cdc45	cell division cycle 45 homolog (S. cerevisiae)-like
					Cdc6	cell division cycle 6 homolog (S. cerevisiae); predicted gene 9430; similar to cell division cycle 6 homolog
					Cdca3	cell division cycle associated 3
					Cdca7	cell division cycle associated 7
					Cdca7l	cell division cycle associated 7 like
					Cln6	ceroid-lipofuscinosis, neuronal 6
					Chek1	checkpoint kinase 1 homolog (S. pombe)
					Chaf1a	chromatin assembly factor 1, subunit A (p150)
					Cdt1	chromatin licensing and DNA replication factor 1
					Chd1l	chromodomain helicase DNA binding protein 1-like
					Chd9	chromodomain helicase DNA binding protein 9
					Coq2	coenzyme Q2 homolog, prenyltransferase (yeast); predicted gene 6728
					Coq3	coenzyme Q3 homolog, methyltransferase (yeast)
					Coq5	coenzyme Q5 homolog, methyltransferase (yeast)
					Coq6	coenzyme Q6 homolog (yeast)
					Ccdc101	coiled-coil domain containing 101
					Cpox	coproporphyrinogen oxidase
					Cbfa2t3	core-binding factor, runt domain, alpha subunit 2, translocated to, 3 (human)
					Ccnh	cyclin H
					Cdk6	cyclin-dependent kinase 6
					Csrp2bp	cysteine and glycine-rich protein 2 binding protein; similar to cysteine and glycine-rich protein 2 binding protein; similar to CSRP2BP; hypothetical protein LOC100048725
					Ctps	cytidine 5'-triphosphate synthase
					Det1	de-etiolated homolog 1 (Arabidopsis)
					Dapk1	death associated protein kinase 1
					Dbr1	debranching enzyme homolog 1 (S. cerevisiae)
					Dhrs4	dehydrogenase/reductase (SDR family) member 4
					Dtymk	deoxythymidylate kinase
					Dut	deoxyuridine triphosphatase
					Dhfr	dihydrofolate reductase
					Dpagt1	dolichyl-phosphate (UDP-N-acetylglucosamine) acetylglucosaminephosphotransferase 1 (GlcNAc-1-P transferase)
					Dkc1	dyskeratosis congenita 1, dyskerin homolog (human)
					Ecd	ecdysoneless homolog (Drosophila)
					Elac2	elaC homolog 2 (E. coli)
					Elof1	elongation factor 1 homolog (ELF1, S. cerevisiae)
					Eftud2	elongation factor Tu GTP binding domain containing 2
					Eny2	enhancer of yellow 2 homolog (Drosophila); predicted gene 16373
					Enoph1	enolase-phosphatase 1
					Eme1	essential meiotic endonuclease 1 homolog 1 (S. pombe)
					Eif2ak4	eukaryotic translation initiation factor 2 alpha kinase 4
					Eif3a	eukaryotic translation initiation factor 3, subunit A
					Eif4g1	eukaryotic translation initiation factor 4, gamma 1
					Eri1	exoribonuclease 1
					Exosc1	exosome component 1
					Exosc10	exosome component 10
					Exosc8	exosome component 8
					Exosc9	exosome component 9; similar to Exosome complex exonuclease RRP45 (Exosome component 9) (Polymyositis/scleroderma autoantigen 1) (Autoantigen PM/Scl 1) (Polymyositis/scleroderma autoantigen 75 kDa) (PM/Scl-75) (P75 polymyositis-scleroderma overlap syndrome-associated a...
					Fubp1	far upstream element (FUSE) binding protein 1
					Far2	fatty acyl CoA reductase 2
					Frrs1	ferric-chelate reductase 1
					Fen1	flap structure specific endonuclease 1
					Foxk2	forkhead box K2
					Fxn	frataxin
					Fbp1	fructose bisphosphatase 1
					Fut11	fucosyltransferase 11
					Fut8	fucosyltransferase 8
					Galk1	galactokinase 1
					Gemin5	gem (nuclear organelle) associated protein 5
					Gtf2h2	general transcription factor II H, polypeptide 2
					Gtf2h4	general transcription factor II H, polypeptide 4
					Gtf2i	general transcription factor II I; similar to transcription factor TFII-I-gamma
					Gtf3c5	general transcription factor IIIC, polypeptide 5
					Grlf1	glucocorticoid receptor DNA binding factor 1
					Gne	glucosamine
					Gnpnat1	glucosamine-phosphate N-acetyltransferase 1; predicted gene 7623
					Glce	glucuronyl C5-epimerase
					Gclc	glutamate-cysteine ligase, catalytic subunit
					Qrsl1	glutaminyl-tRNA synthase (glutamine-hydrolyzing)-like 1
					Gnpat	glyceronephosphate O-acyltransferase
					Gatm	glycine amidinotransferase (L-arginine:glycine amidinotransferase)
					Gfi1	growth factor independent 1
					Gamt	guanidinoacetate methyltransferase
					Gmps	guanine monphosphate synthetase; predicted gene 7282
					Hsp90b1	heat shock protein 90, beta (Grp94), member 1
					Hs2st1	heparan sulfate 2-O-sulfotransferase 1
					Hdgf	hepatoma-derived growth factor
					Hnrnpab	heterogeneous nuclear ribonucleoprotein A/B
					Hnrnpa1	heterogeneous nuclear ribonucleoprotein A1-like 2; similar to heterogeneous nuclear ribonucleoprotein A1; predicted gene 13418; predicted gene 5461; predicted gene 8652; predicted gene 5643; similar to Heterogeneous nuclear ribonucleoprotein A1 (Helix-destabilizing protein) (Single-strand RNA-binding protein) (hnRNP core protein A1) (HDP); heterogeneous nuclear ribonucleoprotein A1; predicted gen…
					Ppip5k1	histidine acid phosphatase domain containing 2A
					Hat1	histone aminotransferase 1
					Hira	histone cell cycle regulation defective homolog A (S. cerevisiae)
					Hdac2	histone deacetylase 2
					Hdac6	histone deacetylase 6
					Hdac7	histone deacetylase 7; similar to histone deacetylase 7A
					Hdac8	histone deacetylase 8
					Hmbs	hydroxymethylbilane synthase
					Eif4e	hypothetical LOC630527; eukaryotic translation initiation factor 4E; similar to eukaryotic translation initiation factor 4E
					Hprt	hypoxanthine guanine phosphoribosyl transferase 1
					Ict1	immature colon carcinoma transcript 1
					Impdh1	inosine 5'-phosphate dehydrogenase 1
					Ippk	inositol 1,3,4,5,6-pentakisphosphate 2-kinase
					Ints4	integrator complex subunit 4
					Ints5	integrator complex subunit 5
					Ilf2	interleukin enhancer binding factor 2
					Ilf3	interleukin enhancer binding factor 3
					Iars	isoleucine-tRNA synthetase
					Kif22	kinesin family member 22
					Kit	kit oncogene
					Ldhb	lactate dehydrogenase B; predicted gene 5514
					Lrpprc	leucine-rich PPR-motif containing
					Lrrk1	leucine-rich repeat kinase 1
					Lig1	ligase I, DNA, ATP-dependent
					Lonp1	lon peptidase 1, mitochondrial
					Kdm2b	lysine (K)-specific demethylase 2B
					Magohb	mago-nashi homolog B (Drosophila); mago-nashi homolog, proliferation-associated (Drosophila), related sequence 1
					Man2a2	mannosidase 2, alpha 2
					Mgat2	mannoside acetylglucosaminyltransferase 2
					Mtor	mechanistic target of rapamycin (serine/threonine kinase)
					Med24	mediator complex subunit 24
					Med27	mediator complex subunit 27
					Mdc1	mediator of DNA damage checkpoint 1
					Med19	mediator of RNA polymerase II transcription, subunit 19 homolog (yeast)
					Med9	mediator of RNA polymerase II transcription, subunit 9 homolog (yeast)
					Mre11a	meiotic recombination 11 homolog A (S. cerevisiae)
					Mier2	mesoderm induction early response 1, family member 2
					Mat2a	methionine adenosyltransferase II, alpha
					Metap2	methionine aminopeptidase 2
					Mars2	methionine-tRNA synthetase 2 (mitochondrial)
					Mbd1	methyl-CpG binding domain protein 1
					Mbd3	methyl-CpG binding domain protein 3
					Mmab	methylmalonic aciduria (cobalamin deficiency) type B homolog (human)
					Mettl14	methyltransferase like 14
					Mcm10	minichromosome maintenance deficient 10 (S. cerevisiae)
					Mcm2	minichromosome maintenance deficient 2 mitotin (S. cerevisiae)
					Mcm3	minichromosome maintenance deficient 3 (S. cerevisiae)
					Mcm4	minichromosome maintenance deficient 4 homolog (S. cerevisiae)
					Mcm5	minichromosome maintenance deficient 5, cell division cycle 46 (S. cerevisiae)
					Prps1	mirror-image polydactyly gene 1 homolog (human); phosphoribosyl pyrophosphate synthetase 1; phosphoribosyl pyrophosphate synthetase 1-like 1
					Mrpl12	mitochondrial ribosomal protein L12
					Mrpl13	mitochondrial ribosomal protein L13
					Mrpl15	mitochondrial ribosomal protein L15
					Mrpl47	mitochondrial ribosomal protein L47
					Mrpl49	mitochondrial ribosomal protein L49; similar to mitochondrial ribosomal protein L49
					Mrpl51	mitochondrial ribosomal protein L51
					Mrps10	mitochondrial ribosomal protein S10
					Mrps11	mitochondrial ribosomal protein S11
					Mrps2	mitochondrial ribosomal protein S2
					Mtrf1	mitochondrial translational release factor 1
					Map2k5	mitogen-activated protein kinase kinase 5
					Map2k6	mitogen-activated protein kinase kinase 6
					Map3k10	mitogen-activated protein kinase kinase kinase 10
					Map4k1	mitogen-activated protein kinase kinase kinase kinase 1
					Mlkl	mixed lineage kinase domain-like
					Mlh1	mutL homolog 1 (E. coli)
					Msh6	mutS homolog 6 (E. coli)
					Myb	myeloblastosis oncogene
					Mybl2	myeloblastosis oncogene-like 2
					Nfs1	nitrogen fixation gene 1 (S. cerevisiae); similar to Nitrogen fixation gene 1 (S. cerevisiae)
					Nsmce1	non-SMC element 1 homolog (S. cerevisiae)
					Nfix	nuclear factor I/X
					Ncoa5	nuclear receptor coactivator 5
					Nr2c1	nuclear receptor subfamily 2, group C, member 1
					Nom1	nucleolar protein with MIF4G domain 1
					Nubp1	nucleotide binding protein 1
					Nacc1	nucleus accumbens associated 1, BEN and BTB (POZ) domain containing
					Nudt1	nudix (nucleoside diphosphate linked moiety X)-type motif 1
					Nudt21	nudix (nucleoside diphosphate linked moiety X)-type motif 21
					Nudt5	nudix (nucleoside diphosphate linked moiety X)-type motif 5
					Pank4	pantothenate kinase 4
					Ptrh2	peptidyl-tRNA hydrolase 2
					Pprc1	peroxisome proliferative activated receptor, gamma, coactivator-related 1
					Fars2	phenylalanine-tRNA synthetase 2 (mitochondrial)
					Pigo	phosphatidylinositol glycan anchor biosynthesis, class O
					Pigu	phosphatidylinositol glycan anchor biosynthesis, class U
					Pde4d	phosphodiesterase 4D, cAMP specific
					Pgm2	phosphoglucomutase 2
					Pgm2l1	phosphoglucomutase 2-like 1
					Pmm1	phosphomannomutase 1
					Ppat	phosphoribosyl pyrophosphate amidotransferase
					Parp2	poly (ADP-ribose) polymerase family, member 2
					Parn	poly(A)-specific ribonuclease (deadenylation nuclease)
					Paox	polyamine oxidase (exo-N4-amino)
					Pmf1	polyamine-modulated factor 1
					Pola1	polymerase (DNA directed), alpha 1
					Pola2	polymerase (DNA directed), alpha 2
					Pold1	polymerase (DNA directed), delta 1, catalytic subunit
					Pold2	polymerase (DNA directed), delta 2, regulatory subunit
					Poli	polymerase (DNA directed), iota
					Pold3	polymerase (DNA-directed), delta 3, accessory subunit
					Polr3a	polymerase (RNA) III (DNA directed) polypeptide A
					Polr3e	polymerase (RNA) III (DNA directed) polypeptide E
					Polrmt	polymerase (RNA) mitochondrial (DNA directed)
					Pms2	postmeiotic segregation increased 2 (S. cerevisiae)
					Prpf8	pre-mRNA processing factor 8
					Sumo2	predicted gene 11829; SMT3 suppressor of mif two 3 homolog 2 (yeast); predicted gene 12335; similar to Chain B, Crystal Structure Of Sumo-3-Modified Thymine-Dna Glycosylase; similar to SMT3 suppressor of mif two 3 homolog 2; predicted gene 13430; predicted gene 4905; hypothetical protein LOC100044181; predicted gene 10540; predicted gene 10241; similar to SMT3B protein; predicted gene 9836; predi…
					Taf9	predicted gene 12372; predicted gene 14335; similar to RNA polymerase II TATA box binding protein-associated factor G; TAF9 RNA polymerase II, TATA box binding protein (TBP)-associated factor
					Rps15a	predicted gene 13048; predicted gene 11968; predicted gene 13253; predicted gene 14166; predicted gene 10196; similar to ribosomal protein S15a; predicted gene 5623; ribosomal protein S15A; similar to hCG1994130; predicted gene 7263
					Mrps5	predicted gene 13328; mitochondrial ribosomal protein S5
					Rpl10a	predicted gene 13573; predicted gene 15451; ribosomal protein L10A; predicted gene 7695; similar to ribosomal protein L10a
					Tardbp	predicted gene 13886; TAR DNA binding protein
					Rpl22l1	predicted gene 2157; similar to ribosomal protein L22 like 1; ribosomal protein L22 like 1
					Ube2s	predicted gene 2296; ubiquitin-conjugating enzyme E2S
					Etfa	predicted gene 2893; electron transferring flavoprotein, alpha polypeptide
					Gtf2ird1	predicted gene 3864; general transcription factor II I repeat domain-containing 1
					Rps19	predicted gene 4327; predicted gene 8683; similar to 40S ribosomal protein S19; predicted gene 4510; predicted gene 13143; predicted gene 9646; ribosomal protein S19; predicted gene 9091; predicted gene 6636; predicted gene 14072
					Mtmr2	predicted gene 4880; myotubularin related protein 2
					Acaca	predicted gene 5182; acetyl-Coenzyme A carboxylase alpha
					Hsp90aa1	predicted gene 5511; heat shock protein 90, alpha (cytosolic), class A member 1
					Tk1	predicted gene 6091; thymidine kinase 1
					Rpa3	predicted gene 6195; replication protein A3
					Cbx3	predicted gene 6917; similar to chromobox homolog 3; predicted gene 5792; predicted gene 7469; predicted gene 6901; predicted gene 7721; predicted gene 5196; complement component 7; chromobox homolog 3 (Drosophila HP1 gamma)
					Rps26	predicted gene 7392; predicted gene 6654; ribosomal protein S26; predicted gene 10070; similar to ribosomal protein S26
					Polr2h	predicted gene 7511; polymerase (RNA) II (DNA directed) polypeptide H
					Ccnb1	predicted gene 8416; predicted gene 5593; cyclin B1; similar to cyclin B1; predicted gene 4870
					Snrpa	predicted gene 8655; predicted gene 5145; predicted gene 8587; small nuclear ribonucleoprotein polypeptide A; predicted gene 5161
					Ppia	predicted gene 9234; peptidylprolyl isomerase A
					Rpl14	predicted gene 9811; ribosomal protein L14
					Pfdn1	prefoldin 1
					Pcyox1	prenylcysteine oxidase 1
					Pcyox1l	prenylcysteine oxidase 1 like
					Pop1	processing of precursor 1, ribonuclease P/MRP family, (S. cerevisiae)
					Pdcd11	programmed cell death 11
					Pcna	proliferating cell nuclear antigen; similar to proliferating cell nuclear antigen (DNA polymerase delta auxiliary protein)
					Prodh	proline dehydrogenase
					Pelp1	proline, glutamic acid and leucine rich protein 1
					P4hb	prolyl 4-hydroxylase, beta polypeptide
					Pml	promyelocytic leukemia
					Pofut1	protein O-fucosyltransferase 1
					Prmt6	protein arginine N-methyltransferase 6
					Pkn3	protein kinase N3
					Prkacb	protein kinase, cAMP dependent, catalytic, beta
					Ppp1r8	protein phosphatase 1, regulatory (inhibitor) subunit 8
					Ppme1	protein phosphatase methylesterase 1
					Ptpn7	protein tyrosine phosphatase, non-receptor type 7
					Pomt1	protein-O-mannosyltransferase 1
					Pomt2	protein-O-mannosyltransferase 2
					Pus1	pseudouridine synthase 1
					Pnp2	purine-nucleoside phosphorylase 2
					Phtf1	putative homeodomain transcription factor 1
					Pycr2	pyrroline-5-carboxylate reductase family, member 2
					Pycrl	pyrroline-5-carboxylate reductase-like
					Qtrt1	queuine tRNA-ribosyltransferase 1
					Rqcd1	rcd1 (required for cell differentiation) homolog 1 (S. pombe)
					Rtel1	regulator of telomere elongation helicase 1
					Rfc3	replication factor C (activator 1) 3
					Rfc4	replication factor C (activator 1) 4
					Rfc5	replication factor C (activator 1) 5; similar to replication factor C 5
					Rpa1	replication protein A1
					Rbbp4	retinoblastoma binding protein 4
					Rbbp7	retinoblastoma binding protein 7; predicted gene 6382
					Rpp14	ribonuclease P 14 subunit (human)
					Rpp30	ribonuclease P/MRP 30 subunit (human)
					Rrm1	ribonucleotide reductase M1
					Rpia	ribose 5-phosphate isomerase A
					Rrp1b	ribosomal RNA processing 1 homolog B (S. cerevisiae)
					Shmt2	serine hydroxymethyltransferase 2 (mitochondrial)
					Srrt	serrate RNA effector molecule homolog (Arabidopsis)
					Srfbp1	serum response factor binding protein 1; similar to SRF-dependent transcription regulation associated protein
					Sars2	seryl-aminoacyl-tRNA synthetase 2
					Siah1b	seven in absentia 1B
					Siah2	seven in absentia 2
					Scmh1	sex comb on midleg homolog 1
					Eprs	similar to Bifunctional aminoacyl-tRNA synthetase; glutamyl-prolyl-tRNA synthetase
					Eif2s1	similar to Eukaryotic translation initiation factor 2 subunit 1 (Eukaryotic translation initiation factor 2 alpha subunit) (eIF-2-alpha) (EIF-2alpha) (EIF-2A); eukaryotic translation initiation factor 2, subunit 1 alpha; predicted gene 7459
					Ftsj1	similar to Ftsj homolog; FtsJ homolog 1 (E. coli)
					Nme6	similar to Nme6 protein; non-metastatic cells 6, protein expressed in (nucleoside-diphosphate kinase)
					Pes1	similar to PES1 protein; predicted gene 5472; pescadillo homolog 1, containing BRCT domain (zebrafish)
					A430033K04Rik	similar to RIKEN cDNA A430033K04 gene; RIKEN cDNA A430033K04 gene
					B3galt6	similar to UDP-Gal:betaGal beta 1,3-galactosyltransferase, polypeptide 6; UDP-Gal:betaGal beta 1,3-galactosyltransferase, polypeptide 6
					Fdps	similar to farnesyl diphosphate synthetase; farnesyl diphosphate synthetase; predicted gene 5873; predicted gene 8163; predicted gene 3571
					Cry2	similar to mKIAA0658 protein; cryptochrome 2 (photolyase-like)
					Ppih	similar to peptidyl prolyl isomerase H; predicted gene 7879; predicted gene 9088; predicted gene 8719; predicted gene 11585; similar to Peptidyl-prolyl cis-trans isomerase H (PPIase H) (Rotamase H); peptidyl prolyl isomerase H
					Ppil1	similar to peptidylprolyl isomerase-like 1; peptidylprolyl isomerase (cyclophilin)-like 1
					Pnpt1	similar to polynucleotide phosphorylase-like protein; polyribonucleotide nucleotidyltransferase 1
					Pnp	similar to purine nucleoside phosphorylase; purine-nucleoside phosphorylase 1
					Rpl12	similar to ribosomal protein L12; predicted gene 7117; small nucleolar RNA, H/ACA box 65; predicted gene 11425; predicted gene 6285; predicted gene 5962; predicted gene 9396; similar to 60S ribosomal protein L12; ribosomal protein L12; predicted gene 6336
					Kpna2	similar to ribosomal protein L38; predicted gene 13020; ribosomal protein L38; predicted gene 4991; karyopherin (importin) alpha 2; predicted gene 9028; predicted gene 8129; predicted gene 7123; predicted gene 5832; predicted gene 10184; predicted gene 7379; predicted gene 10259
					Top3a	similar to topoisomerase III; topoisomerase (DNA) III alpha
					Ube2e3	similar to ubiquitin-conjugating enzyme UbcM2; ubiquitin-conjugating enzyme E2E 3, UBC4/5 homolog (yeast)
					Ssbp2	single-stranded DNA binding protein 2; predicted gene 12470
					Ssbp3	single-stranded DNA binding protein 3
					Snapc4	small nuclear RNA activating complex, polypeptide 4
					Snrnp35	small nuclear ribonucleoprotein 35 (U11/U12)
					Snrpd1	small nuclear ribonucleoprotein D1; predicted gene 14277
					Smpd4	sphingomyelin phosphodiesterase 4
					Sf3a1	splicing factor 3a, subunit 1
					Sf3a3	splicing factor 3a, subunit 3
					Slbp	stem-loop binding protein; predicted gene 8396
					Ssrp1	structure specific recognition protein 1
					Suv39h1	suppressor of variegation 3-9 homolog 1 (Drosophila)
					Synj2	synaptojanin 2
					Syncrip	synaptotagmin binding, cytoplasmic RNA interacting protein
					Trmt6	tRNA methyltransferase 6 homolog (S. cerevisiae)
					Tyw1	tRNA-yW synthesizing protein 1 homolog (S. cerevisiae)
					Terf2	telomeric repeat binding factor 2
					Tars	threonyl-tRNA synthetase
					Akt3	thymoma viral proto-oncogene 3
					Thra	thyroid hormone receptor alpha; similar to thyroid hormone receptor
					Tipin	timeless interacting protein
					Tceal8	transcription elongation factor A (SII)-like 8; similar to transcription elongation factor A (SII)-like 8
					Tcerg1	transcription elongation regulator 1 (CA150)
					Tfb1m	transcription factor B1, mitochondrial
					Ttf2	transcription termination factor, RNA polymerase II
					Tada2a	transcriptional adaptor 2 (ADA2 homolog, yeast)-like
					Tbl3	transducin (beta)-like 3
					Tra2b	transformer 2 beta homolog (Drosophila); predicted gene 6439
					Timm50	translocase of inner mitochondrial membrane 50 homolog (yeast)
					Trio	triple functional domain (PTPRF interacting)
					Ttll4	tubulin tyrosine ligase-like family, member 4
					Tnk1	tyrosine kinase, non-receptor, 1
					Tdp1	tyrosyl-DNA phosphodiesterase 1
					Uchl3	ubiquitin carboxyl-terminal esterase L3 (ubiquitin thiolesterase)
					Ubr7	ubiquitin protein ligase E3 component n-recognin 7 (putative)
					Urm1	ubiquitin related modifier 1 homolog (S. cerevisiae)
					Usp11	ubiquitin specific peptidase 11
					Usp14	ubiquitin specific peptidase 14
					Usp36	ubiquitin specific peptidase 36
					Uba2	ubiquitin-like modifier activating enzyme 2
					Uhrf2	ubiquitin-like, containing PHD and RING finger domains 2
					Uhrf1	ubiquitin-like, containing PHD and RING finger domains, 1; predicted gene 5648; similar to nuclear zinc finger protein Np95
					Uros	uroporphyrinogen III synthase
					Vars2	valyl-tRNA synthetase 2, mitochondrial (putative); similar to valyl-tRNA synthetase 2-like
					Vkorc1l1	vitamin K epoxide reductase complex, subunit 1-like 1
					Zbtb3	zinc finger and BTB domain containing 3
					Zscan2	zinc finger and SCAN domain containing 2
					Zfp113	zinc finger protein 113
					Zfp12	zinc finger protein 12
					Zfp213	zinc finger protein 213
					Zfp219	zinc finger protein 219
					Zfp282	zinc finger protein 282
					Zfp317	zinc finger protein 317
					Zfp398	zinc finger protein 398
					Zfp422	zinc finger protein 422
					Zfp61	zinc finger protein 61
					Zfp64	zinc finger protein 64
					Zfp668	zinc finger protein 668
					Zfp707	zinc finger protein 707
					Zfp777	zinc finger protein 777
					Zfp799	zinc finger protein 799
					Zfp90	zinc finger protein 90
					Zkscan17	zinc finger with KRAB and SCAN domains 17
					Zc3hc1	zinc finger, C3HC type 1
GOTERM_BP_2	primary metabolic process	476	9.4e-29	5.1e-27	Dera	2-deoxyribose-5-phosphate aldolase homolog (C. elegans)
					Nt5m	5',3'-nucleotidase, mitochondrial
					Mtr	5-methyltetrahydrofolate-homocysteine methyltransferase
					Pfkfb1	6-phosphofructo-2-kinase/fructose-2,6-biphosphatase 1
					Arv1	ARV1 homolog (yeast)
					Asf1a	ASF1 anti-silencing function 1 homolog A (S. cerevisiae)
					Ctu1	ATP binding domain 3
					Atp2a2	ATPase, Ca++ transporting, cardiac muscle, slow twitch 2
					Atp10a	ATPase, class V, type 10A
					Bcl11a	B-cell CLL/lymphoma 11A (zinc finger protein)
					Brcc3	BRCA1/BRCA2-containing complex, subunit 3
					Bmi1	Bmi1 polycomb ring finger oncogene
					C2cd3	C2 calcium-dependent domain containing 3
					Cd3eap	CD3E antigen, epsilon polypeptide associated protein
					Cdc23	CDC23 (cell division cycle 23, yeast, homolog)
					Chek2	CHK2 checkpoint homolog (S. pombe)
					Cox10	COX10 homolog, cytochrome c oxidase assembly protein, heme A: farnesyltransferase (yeast)
					Cblb	Casitas B-lineage lymphoma b
					Dcun1d2	DCN1, defective in cullin neddylation 1, domain containing 2 (S. cerevisiae)
					Ddx20	DEAD (Asp-Glu-Ala-Asp) box polypeptide 20
					Ddx39	DEAD (Asp-Glu-Ala-Asp) box polypeptide 39
					Ddx11	DEAD/H (Asp-Glu-Ala-Asp/His) box polypeptide 11 (CHL1-like helicase homolog, S. cerevisiae)
					Dhx15	DEAH (Asp-Glu-Ala-His) box polypeptide 15
					Dnmt1	DNA methyltransferase (cytosine-5) 1
					Prim1	DNA primase, p49 subunit
					Prim2	DNA primase, p58 subunit
					Dna2	DNA replication helicase 2 homolog (yeast)
					Ept1	DNA segment, Chr 5, Wayne State University 178, expressed
					Dnaja3	DnaJ (Hsp40) homolog, subfamily A, member 3
					Dnajc2	DnaJ (Hsp40) homolog, subfamily C, member 2
					E2f1	E2F transcription factor 1
					Elovl5	ELOVL family member 5, elongation of long chain fatty acids (yeast)
					Esf1	ESF1, nucleolar pre-rRNA processing protein, homolog (S. cerevisiae)
					Fbxw8	F-box and WD-40 domain protein 8
					Fbxo21	F-box protein 21
					Fkbp2	FK506 binding protein 2
					Fancc	Fanconi anemia, complementation group C
					Ftsj2	FtsJ homolog 2 (E. coli)
					Gfm1	G elongation factor, mitochondrial 1
					Gspt1	G1 to S phase transition 1
					Gar1	GAR1 ribonucleoprotein homolog (yeast)
					Gins1	GINS complex subunit 1 (Psf1 homolog)
					H2afx	H2A histone family, member X
					Huwe1	HECT, UBA and WWE domain containing 1
					Htatsf1	HIV TAT specific factor 1
					Khsrp	KH-type splicing regulatory protein
					Kcnip3	Kv channel interacting protein 3, calsenilin
					Lsm2	LSM2 homolog, U6 small nuclear RNA associated (S. cerevisiae)
					Lsm5	LSM5 homolog, U6 small nuclear RNA associated (S. cerevisiae); similar to Lsm5 protein; similar to LSM5 homolog, U6 small nuclear RNA associated; predicted gene 7846
					Lsm6	LSM6 homolog, U6 small nuclear RNA associated (S. cerevisiae); predicted gene 12571
					Smad1	MAD homolog 1 (Drosophila)
					Smad5	MAD homolog 5 (Drosophila)
					Maz	MYC-associated zinc finger protein (purine-binding transcription factor)
					Nanp	N-acetylneuraminic acid phosphatase
					Naa50	N-acetyltransferase 13
					Napepld	N-acyl phosphatidylethanolamine phospholipase D
					Nek2	NIMA (never in mitosis gene a)-related expressed kinase 2
					Nob1	NIN1/RPN12 binding protein 1 homolog (S. cerevisiae)
					Naa15	NMDA receptor-regulated gene 1
					Phf6	PHD finger protein 6
					Prpf3	PRP3 pre-mRNA processing factor 3 homolog (yeast)
					Prpf4	PRP4 pre-mRNA processing factor 4 homolog (yeast)
					Rad54l	RAD54 like (S. cerevisiae)
					Rbak	RB-associated KRAB repressor
					0610007P14Rik	RIKEN cDNA 0610007P14 gene
					2010111I01Rik	RIKEN cDNA 2010111I01 gene
					Meaf6	RIKEN cDNA 2310005N01 gene
					2810006K23Rik	RIKEN cDNA 2810006K23 gene
					Cinp	RIKEN cDNA 2810452K22 gene; similar to cyclin-dependent kinase 2-interacting protein
					3000002C10Rik	RIKEN cDNA 3000002C10 gene; predicted gene 7251
					B230120H23Rik	RIKEN cDNA B230120H23 gene
					C230052I12Rik	RIKEN cDNA C230052I12 gene
					9130019O22Rik	RIKEN cDNA E430018J23 gene; RIKEN cDNA 9130019O22 gene
					Rnmt	RNA (guanine-7-) methyltransferase
					Rbm14	RNA binding motif protein 14
					Rbm4b	RNA binding motif protein 4B
					Rpap1	RNA polymerase II associated protein 1
					Recql	RecQ protein-like
					Stt3a	STT3, subunit of the oligosaccharyltransferase complex, homolog A (S. cerevisiae)
					Stt3b	STT3, subunit of the oligosaccharyltransferase complex, homolog B (S. cerevisiae)
					Senp1	SUMO1/sentrin specific peptidase 1
					Smarcal1	SWI/SNF related matrix associated, actin dependent regulator of chromatin, subfamily a-like 1
					Smarcb1	SWI/SNF related, matrix associated, actin dependent regulator of chromatin, subfamily b, member 1
					Smarcc1	SWI/SNF related, matrix associated, actin dependent regulator of chromatin, subfamily c, member 1; predicted gene 7004
					Smg5	Smg-5 homolog, nonsense mediated mRNA decay factor (C. elegans)
					Taf5l	TAF5-like RNA polymerase II, p300/CBP-associated factor (PCAF)-associated factor
					Taf6	TAF6 RNA polymerase II, TATA box binding protein (TBP)-associated factor
					Thoc1	THO complex 1
					Trmt2a	TRM2 tRNA methyltransferase 2 homolog A (S. cerevisiae)
					Trmt2b	TRM2 tRNA methyltransferase 2 homolog B (S. cerevisiae)
					Tsr2	TSR2, 20S rRNA accumulation, homolog (S. cerevisiae)
					Tcof1	Treacher Collins Franceschetti syndrome 1, homolog
					Tsfm	Ts translation elongation factor, mitochondrial
					Lsm11	U7 snRNP-specific Sm-like protein LSM11
					B4galt4	UDP-Gal:betaGlcNAc beta 1,4-galactosyltransferase, polypeptide 4
					B3gnt8	UDP-GlcNAc:betaGal beta-1,3-N-acetylglucosaminyltransferase 8
					Galnt1	UDP-N-acetyl-alpha-D-galactosamine:polypeptide N-acetylgalactosaminyltransferase 1
					Utp18	UTP18, small subunit (SSU) processome component, homolog (yeast)
					Utp6	UTP6, small subunit (SSU) processome component, homolog (yeast)
					Vprbp	Vpr (HIV-1) binding protein
					Wdr36	WD repeat domain 36
					Wee1	WEE 1 homolog 1 (S. pombe)
					Wrnip1	Werner helicase interacting protein 1
					Xpnpep1	X-prolyl aminopeptidase (aminopeptidase P) 1, soluble
					Xrcc1	X-ray repair complementing defective repair in Chinese hamster cells 1
					Xrcc6	X-ray repair complementing defective repair in Chinese hamster cells 6
					Adck1	aarF domain containing kinase 1
					Actl6a	actin-like 6A
					Acsf3	acyl-CoA synthetase family member 3
					Acsl3	acyl-CoA synthetase long-chain family member 3
					Adat2	adenosine deaminase, tRNA-specific 2, TAD2 homolog (S. cerevisiae)
					Adrbk2	adrenergic receptor kinase, beta 2
					Aars	alanyl-tRNA synthetase
					Aldh9a1	aldehyde dehydrogenase 9, subfamily A1
					Acer3	alkaline ceramidase 3
					Aasdh	aminoadipate-semialdehyde dehydrogenase
					Anapc1	anaphase promoting complex subunit 1
					Anapc5	anaphase-promoting complex subunit 5; similar to anaphase-promoting complex subunit 5
					Aifm1	apoptosis-inducing factor, mitochondrion-associated 1
					Amz2	archaelysin family metallopeptidase 2
					Rars2	arginyl-tRNA synthetase 2, mitochondrial
					Ash2l	ash2 (absent, small, or homeotic)-like (Drosophila)
					Asrgl1	asparaginase like 1
					Dars2	aspartyl-tRNA synthetase 2 (mitochondrial)
					Atm	ataxia telangiectasia mutated homolog (human)
					Aurka	aurora kinase A
					Aurkb	aurora kinase B
					Atg10	autophagy-related 10 (yeast)
					B3galtl	beta 1,3-galactosyltransferase-like
					Bace1	beta-site APP cleaving enzyme 1
					Blmh	bleomycin hydrolase
					Pygb	brain glycogen phosphorylase
					Bckdk	branched chain ketoacid dehydrogenase kinase
					Brms1l	breast cancer metastasis-suppressor 1-like
					Abl1	c-abl oncogene 1, receptor tyrosine kinase
					Camta1	calmodulin binding transcription activator 1
					Canx	calnexin
					Chst14	carbohydrate (N-acetylgalactosamine 4-0) sulfotransferase 14
					Cbr4	carbonyl reductase 4
					Cpxm1	carboxypeptidase X 1 (M14 family)
					Cdk1	cell division cycle 2 homolog A (S. pombe)
					Cdc20	cell division cycle 20 homolog (S. cerevisiae)
					Cdc45	cell division cycle 45 homolog (S. cerevisiae)-like
					Cdc6	cell division cycle 6 homolog (S. cerevisiae); predicted gene 9430; similar to cell division cycle 6 homolog
					Cdca3	cell division cycle associated 3
					Cdca7	cell division cycle associated 7
					Cdca7l	cell division cycle associated 7 like
					Cln6	ceroid-lipofuscinosis, neuronal 6
					Chek1	checkpoint kinase 1 homolog (S. pombe)
					Chaf1a	chromatin assembly factor 1, subunit A (p150)
					Cdt1	chromatin licensing and DNA replication factor 1
					Chd1l	chromodomain helicase DNA binding protein 1-like
					Chd9	chromodomain helicase DNA binding protein 9
					Coq2	coenzyme Q2 homolog, prenyltransferase (yeast); predicted gene 6728
					Ccdc101	coiled-coil domain containing 101
					Cbfa2t3	core-binding factor, runt domain, alpha subunit 2, translocated to, 3 (human)
					Ccnh	cyclin H
					Cdk6	cyclin-dependent kinase 6
					Csrp2bp	cysteine and glycine-rich protein 2 binding protein; similar to cysteine and glycine-rich protein 2 binding protein; similar to CSRP2BP; hypothetical protein LOC100048725
					Ctps	cytidine 5'-triphosphate synthase
					Det1	de-etiolated homolog 1 (Arabidopsis)
					Dapk1	death associated protein kinase 1
					Dbr1	debranching enzyme homolog 1 (S. cerevisiae)
					Dhrs4	dehydrogenase/reductase (SDR family) member 4
					Dtymk	deoxythymidylate kinase
					Dut	deoxyuridine triphosphatase
					Dhfr	dihydrofolate reductase
					Dpp7	dipeptidylpeptidase 7
					Dpp9	dipeptidylpeptidase 9
					Dpagt1	dolichyl-phosphate (UDP-N-acetylglucosamine) acetylglucosaminephosphotransferase 1 (GlcNAc-1-P transferase)
					Dkc1	dyskeratosis congenita 1, dyskerin homolog (human)
					Ecd	ecdysoneless homolog (Drosophila)
					Elac2	elaC homolog 2 (E. coli)
					Elof1	elongation factor 1 homolog (ELF1, S. cerevisiae)
					Eftud2	elongation factor Tu GTP binding domain containing 2
					Ece2	endothelin converting enzyme 2
					Eny2	enhancer of yellow 2 homolog (Drosophila); predicted gene 16373
					Enoph1	enolase-phosphatase 1
					Eme1	essential meiotic endonuclease 1 homolog 1 (S. pombe)
					Eif2ak4	eukaryotic translation initiation factor 2 alpha kinase 4
					Eif3a	eukaryotic translation initiation factor 3, subunit A
					Eif4g1	eukaryotic translation initiation factor 4, gamma 1
					Eri1	exoribonuclease 1
					Exosc1	exosome component 1
					Exosc10	exosome component 10
					Exosc8	exosome component 8
					Exosc9	exosome component 9; similar to Exosome complex exonuclease RRP45 (Exosome component 9) (Polymyositis/scleroderma autoantigen 1) (Autoantigen PM/Scl 1) (Polymyositis/scleroderma autoantigen 75 kDa) (PM/Scl-75) (P75 polymyositis-scleroderma overlap syndrome-associated a...
					Fubp1	far upstream element (FUSE) binding protein 1
					Far2	fatty acyl CoA reductase 2
					Frrs1	ferric-chelate reductase 1
					Fen1	flap structure specific endonuclease 1
					Foxk2	forkhead box K2
					Fbp1	fructose bisphosphatase 1
					Fut11	fucosyltransferase 11
					Fut8	fucosyltransferase 8
					Galk1	galactokinase 1
					Gemin5	gem (nuclear organelle) associated protein 5
					Gtf2h2	general transcription factor II H, polypeptide 2
					Gtf2h4	general transcription factor II H, polypeptide 4
					Gtf2i	general transcription factor II I; similar to transcription factor TFII-I-gamma
					Gtf3c5	general transcription factor IIIC, polypeptide 5
					Grlf1	glucocorticoid receptor DNA binding factor 1
					Gne	glucosamine
					Gnpnat1	glucosamine-phosphate N-acetyltransferase 1; predicted gene 7623
					Glce	glucuronyl C5-epimerase
					Gclc	glutamate-cysteine ligase, catalytic subunit
					Qrsl1	glutaminyl-tRNA synthase (glutamine-hydrolyzing)-like 1
					Gnpat	glyceronephosphate O-acyltransferase
					Gatm	glycine amidinotransferase (L-arginine:glycine amidinotransferase)
					Gfi1	growth factor independent 1
					Gamt	guanidinoacetate methyltransferase
					Gmps	guanine monphosphate synthetase; predicted gene 7282
					Hsp90b1	heat shock protein 90, beta (Grp94), member 1
					Hs2st1	heparan sulfate 2-O-sulfotransferase 1
					Hdgf	hepatoma-derived growth factor
					Hnrnpab	heterogeneous nuclear ribonucleoprotein A/B
					Hnrnpa1	heterogeneous nuclear ribonucleoprotein A1-like 2; similar to heterogeneous nuclear ribonucleoprotein A1; predicted gene 13418; predicted gene 5461; predicted gene 8652; predicted gene 5643; similar to Heterogeneous nuclear ribonucleoprotein A1 (Helix-destabilizing protein) (Single-strand RNA-binding protein) (hnRNP core protein A1) (HDP); heterogeneous nuclear ribonucleoprotein A1; predicted gen…
					Ppip5k1	histidine acid phosphatase domain containing 2A
					Hat1	histone aminotransferase 1
					Hira	histone cell cycle regulation defective homolog A (S. cerevisiae)
					Hdac2	histone deacetylase 2
					Hdac6	histone deacetylase 6
					Hdac7	histone deacetylase 7; similar to histone deacetylase 7A
					Hdac8	histone deacetylase 8
					Hsd17b12	hydroxysteroid (17-beta) dehydrogenase 12
					Eif4e	hypothetical LOC630527; eukaryotic translation initiation factor 4E; similar to eukaryotic translation initiation factor 4E
					Hprt	hypoxanthine guanine phosphoribosyl transferase 1
					Ict1	immature colon carcinoma transcript 1
					Impdh1	inosine 5'-phosphate dehydrogenase 1
					Ippk	inositol 1,3,4,5,6-pentakisphosphate 2-kinase
					Ints4	integrator complex subunit 4
					Ints5	integrator complex subunit 5
					Ilf2	interleukin enhancer binding factor 2
					Ilf3	interleukin enhancer binding factor 3
					Ift88	intraflagellar transport 88 homolog (Chlamydomonas)
					Iars	isoleucine-tRNA synthetase
					Kif22	kinesin family member 22
					Kit	kit oncogene
					Ldhb	lactate dehydrogenase B; predicted gene 5514
					Lss	lanosterol synthase
					Lrpprc	leucine-rich PPR-motif containing
					Lrrk1	leucine-rich repeat kinase 1
					Lig1	ligase I, DNA, ATP-dependent
					Lonp1	lon peptidase 1, mitochondrial
					Kdm2b	lysine (K)-specific demethylase 2B
					Magohb	mago-nashi homolog B (Drosophila); mago-nashi homolog, proliferation-associated (Drosophila), related sequence 1
					Mlec	malectin
					Man2a2	mannosidase 2, alpha 2
					Mgat2	mannoside acetylglucosaminyltransferase 2
					Mgat4b	mannoside acetylglucosaminyltransferase 4, isoenzyme B
					Mtor	mechanistic target of rapamycin (serine/threonine kinase)
					Med24	mediator complex subunit 24
					Med27	mediator complex subunit 27
					Mdc1	mediator of DNA damage checkpoint 1
					Med19	mediator of RNA polymerase II transcription, subunit 19 homolog (yeast)
					Med9	mediator of RNA polymerase II transcription, subunit 9 homolog (yeast)
					Mre11a	meiotic recombination 11 homolog A (S. cerevisiae)
					Mier2	mesoderm induction early response 1, family member 2
					Mat2a	methionine adenosyltransferase II, alpha
					Metap2	methionine aminopeptidase 2
					Mars2	methionine-tRNA synthetase 2 (mitochondrial)
					Mbd1	methyl-CpG binding domain protein 1
					Mbd3	methyl-CpG binding domain protein 3
					Mettl14	methyltransferase like 14
					Mcm10	minichromosome maintenance deficient 10 (S. cerevisiae)
					Mcm2	minichromosome maintenance deficient 2 mitotin (S. cerevisiae)
					Mcm3	minichromosome maintenance deficient 3 (S. cerevisiae)
					Mcm4	minichromosome maintenance deficient 4 homolog (S. cerevisiae)
					Mcm5	minichromosome maintenance deficient 5, cell division cycle 46 (S. cerevisiae)
					Prps1	mirror-image polydactyly gene 1 homolog (human); phosphoribosyl pyrophosphate synthetase 1; phosphoribosyl pyrophosphate synthetase 1-like 1
					Mipep	mitochondrial intermediate peptidase; similar to Mipep protein
					Mrpl12	mitochondrial ribosomal protein L12
					Mrpl13	mitochondrial ribosomal protein L13
					Mrpl15	mitochondrial ribosomal protein L15
					Mrpl47	mitochondrial ribosomal protein L47
					Mrpl49	mitochondrial ribosomal protein L49; similar to mitochondrial ribosomal protein L49
					Mrpl51	mitochondrial ribosomal protein L51
					Mrps10	mitochondrial ribosomal protein S10
					Mrps11	mitochondrial ribosomal protein S11
					Mrps2	mitochondrial ribosomal protein S2
					Mtrf1	mitochondrial translational release factor 1
					Map2k5	mitogen-activated protein kinase kinase 5
					Map2k6	mitogen-activated protein kinase kinase 6
					Map3k10	mitogen-activated protein kinase kinase kinase 10
					Map4k1	mitogen-activated protein kinase kinase kinase kinase 1
					Mlkl	mixed lineage kinase domain-like
					Mlh1	mutL homolog 1 (E. coli)
					Msh6	mutS homolog 6 (E. coli)
					Myb	myeloblastosis oncogene
					Mybl2	myeloblastosis oncogene-like 2
					Nphp3	nephronophthisis 3 (adolescent); acyl-Coenzyme A dehydrogenase family, member 11
					Nfs1	nitrogen fixation gene 1 (S. cerevisiae); similar to Nitrogen fixation gene 1 (S. cerevisiae)
					Nsmce1	non-SMC element 1 homolog (S. cerevisiae)
					Nfix	nuclear factor I/X
					Ncoa5	nuclear receptor coactivator 5
					Nr2c1	nuclear receptor subfamily 2, group C, member 1
					Nom1	nucleolar protein with MIF4G domain 1
					Nacc1	nucleus accumbens associated 1, BEN and BTB (POZ) domain containing
					Nudt1	nudix (nucleoside diphosphate linked moiety X)-type motif 1
					Nudt21	nudix (nucleoside diphosphate linked moiety X)-type motif 21
					Nudt5	nudix (nucleoside diphosphate linked moiety X)-type motif 5
					Pank4	pantothenate kinase 4
					Ptrh2	peptidyl-tRNA hydrolase 2
					Pprc1	peroxisome proliferative activated receptor, gamma, coactivator-related 1
					Fars2	phenylalanine-tRNA synthetase 2 (mitochondrial)
					Pigo	phosphatidylinositol glycan anchor biosynthesis, class O
					Pigu	phosphatidylinositol glycan anchor biosynthesis, class U
					Plcxd2	phosphatidylinositol-specific phospholipase C, X domain containing 2
					Pde4d	phosphodiesterase 4D, cAMP specific
					Pgm2	phosphoglucomutase 2
					Pgm2l1	phosphoglucomutase 2-like 1
					Pgp	phosphoglycolate phosphatase
					Pmm1	phosphomannomutase 1
					Ppat	phosphoribosyl pyrophosphate amidotransferase
					Pafah2	platelet-activating factor acetylhydrolase 2
					Parp2	poly (ADP-ribose) polymerase family, member 2
					Parn	poly(A)-specific ribonuclease (deadenylation nuclease)
					Paox	polyamine oxidase (exo-N4-amino)
					Pmf1	polyamine-modulated factor 1
					Pola1	polymerase (DNA directed), alpha 1
					Pola2	polymerase (DNA directed), alpha 2
					Pold1	polymerase (DNA directed), delta 1, catalytic subunit
					Pold2	polymerase (DNA directed), delta 2, regulatory subunit
					Poli	polymerase (DNA directed), iota
					Pold3	polymerase (DNA-directed), delta 3, accessory subunit
					Polr3a	polymerase (RNA) III (DNA directed) polypeptide A
					Polr3e	polymerase (RNA) III (DNA directed) polypeptide E
					Polrmt	polymerase (RNA) mitochondrial (DNA directed)
					Pms2	postmeiotic segregation increased 2 (S. cerevisiae)
					Prpf8	pre-mRNA processing factor 8
					Sumo2	predicted gene 11829; SMT3 suppressor of mif two 3 homolog 2 (yeast); predicted gene 12335; similar to Chain B, Crystal Structure Of Sumo-3-Modified Thymine-Dna Glycosylase; similar to SMT3 suppressor of mif two 3 homolog 2; predicted gene 13430; predicted gene 4905; hypothetical protein LOC100044181; predicted gene 10540; predicted gene 10241; similar to SMT3B protein; predicted gene 9836; predi…
					Taf9	predicted gene 12372; predicted gene 14335; similar to RNA polymerase II TATA box binding protein-associated factor G; TAF9 RNA polymerase II, TATA box binding protein (TBP)-associated factor
					Rps15a	predicted gene 13048; predicted gene 11968; predicted gene 13253; predicted gene 14166; predicted gene 10196; similar to ribosomal protein S15a; predicted gene 5623; ribosomal protein S15A; similar to hCG1994130; predicted gene 7263
					Mrps5	predicted gene 13328; mitochondrial ribosomal protein S5
					Rpl10a	predicted gene 13573; predicted gene 15451; ribosomal protein L10A; predicted gene 7695; similar to ribosomal protein L10a
					Tardbp	predicted gene 13886; TAR DNA binding protein
					Rpl22l1	predicted gene 2157; similar to ribosomal protein L22 like 1; ribosomal protein L22 like 1
					Ube2s	predicted gene 2296; ubiquitin-conjugating enzyme E2S
					Gtf2ird1	predicted gene 3864; general transcription factor II I repeat domain-containing 1
					Rps19	predicted gene 4327; predicted gene 8683; similar to 40S ribosomal protein S19; predicted gene 4510; predicted gene 13143; predicted gene 9646; ribosomal protein S19; predicted gene 9091; predicted gene 6636; predicted gene 14072
					Acaca	predicted gene 5182; acetyl-Coenzyme A carboxylase alpha
					Hsp90aa1	predicted gene 5511; heat shock protein 90, alpha (cytosolic), class A member 1
					Tk1	predicted gene 6091; thymidine kinase 1
					Rpa3	predicted gene 6195; replication protein A3
					Cbx3	predicted gene 6917; similar to chromobox homolog 3; predicted gene 5792; predicted gene 7469; predicted gene 6901; predicted gene 7721; predicted gene 5196; complement component 7; chromobox homolog 3 (Drosophila HP1 gamma)
					Rps26	predicted gene 7392; predicted gene 6654; ribosomal protein S26; predicted gene 10070; similar to ribosomal protein S26
					Polr2h	predicted gene 7511; polymerase (RNA) II (DNA directed) polypeptide H
					Ccnb1	predicted gene 8416; predicted gene 5593; cyclin B1; similar to cyclin B1; predicted gene 4870
					Snrpa	predicted gene 8655; predicted gene 5145; predicted gene 8587; small nuclear ribonucleoprotein polypeptide A; predicted gene 5161
					Ppia	predicted gene 9234; peptidylprolyl isomerase A
					Rpl14	predicted gene 9811; ribosomal protein L14
					Pfdn1	prefoldin 1
					Pcyox1	prenylcysteine oxidase 1
					Pcyox1l	prenylcysteine oxidase 1 like
					Pop1	processing of precursor 1, ribonuclease P/MRP family, (S. cerevisiae)
					Pdcd11	programmed cell death 11
					Pcna	proliferating cell nuclear antigen; similar to proliferating cell nuclear antigen (DNA polymerase delta auxiliary protein)
					Prodh	proline dehydrogenase
					Pelp1	proline, glutamic acid and leucine rich protein 1
					P4hb	prolyl 4-hydroxylase, beta polypeptide
					Pml	promyelocytic leukemia
					Psmc3	proteasome (prosome, macropain) 26S subunit, ATPase 3
					Pofut1	protein O-fucosyltransferase 1
					Prmt6	protein arginine N-methyltransferase 6
					Pkn3	protein kinase N3
					Prkacb	protein kinase, cAMP dependent, catalytic, beta
					Ppp1r8	protein phosphatase 1, regulatory (inhibitor) subunit 8
					Ppme1	protein phosphatase methylesterase 1
					Ptpn7	protein tyrosine phosphatase, non-receptor type 7
					Pomt1	protein-O-mannosyltransferase 1
					Pomt2	protein-O-mannosyltransferase 2
					Pus1	pseudouridine synthase 1
					Pnp2	purine-nucleoside phosphorylase 2
					Phtf1	putative homeodomain transcription factor 1
					Pycr2	pyrroline-5-carboxylate reductase family, member 2
					Pycrl	pyrroline-5-carboxylate reductase-like
					Qtrt1	queuine tRNA-ribosyltransferase 1
					Rqcd1	rcd1 (required for cell differentiation) homolog 1 (S. pombe)
					Rtel1	regulator of telomere elongation helicase 1
					Rfc3	replication factor C (activator 1) 3
					Rfc4	replication factor C (activator 1) 4
					Rfc5	replication factor C (activator 1) 5; similar to replication factor C 5
					Rpa1	replication protein A1
					Rbbp4	retinoblastoma binding protein 4
					Rbbp7	retinoblastoma binding protein 7; predicted gene 6382
					Rpp14	ribonuclease P 14 subunit (human)
					Rpp30	ribonuclease P/MRP 30 subunit (human)
					Rrm1	ribonucleotide reductase M1
					Rpia	ribose 5-phosphate isomerase A
					Rrp1b	ribosomal RNA processing 1 homolog B (S. cerevisiae)
					Shmt2	serine hydroxymethyltransferase 2 (mitochondrial)
					Srrt	serrate RNA effector molecule homolog (Arabidopsis)
					Srfbp1	serum response factor binding protein 1; similar to SRF-dependent transcription regulation associated protein
					Sars2	seryl-aminoacyl-tRNA synthetase 2
					Siah1b	seven in absentia 1B
					Siah2	seven in absentia 2
					Scmh1	sex comb on midleg homolog 1
					Afg3l2	similar to AFG3(ATPase family gene 3)-like 2 (yeast); AFG3(ATPase family gene 3)-like 2 (yeast)
					Eprs	similar to Bifunctional aminoacyl-tRNA synthetase; glutamyl-prolyl-tRNA synthetase
					Eif2s1	similar to Eukaryotic translation initiation factor 2 subunit 1 (Eukaryotic translation initiation factor 2 alpha subunit) (eIF-2-alpha) (EIF-2alpha) (EIF-2A); eukaryotic translation initiation factor 2, subunit 1 alpha; predicted gene 7459
					Ftsj1	similar to Ftsj homolog; FtsJ homolog 1 (E. coli)
					Nme6	similar to Nme6 protein; non-metastatic cells 6, protein expressed in (nucleoside-diphosphate kinase)
					Pes1	similar to PES1 protein; predicted gene 5472; pescadillo homolog 1, containing BRCT domain (zebrafish)
					A430033K04Rik	similar to RIKEN cDNA A430033K04 gene; RIKEN cDNA A430033K04 gene
					B3galt6	similar to UDP-Gal:betaGal beta 1,3-galactosyltransferase, polypeptide 6; UDP-Gal:betaGal beta 1,3-galactosyltransferase, polypeptide 6
					Fdps	similar to farnesyl diphosphate synthetase; farnesyl diphosphate synthetase; predicted gene 5873; predicted gene 8163; predicted gene 3571
					Cry2	similar to mKIAA0658 protein; cryptochrome 2 (photolyase-like)
					Ppih	similar to peptidyl prolyl isomerase H; predicted gene 7879; predicted gene 9088; predicted gene 8719; predicted gene 11585; similar to Peptidyl-prolyl cis-trans isomerase H (PPIase H) (Rotamase H); peptidyl prolyl isomerase H
					Ppil1	similar to peptidylprolyl isomerase-like 1; peptidylprolyl isomerase (cyclophilin)-like 1
					Pnpt1	similar to polynucleotide phosphorylase-like protein; polyribonucleotide nucleotidyltransferase 1
					Pnp	similar to purine nucleoside phosphorylase; purine-nucleoside phosphorylase 1
					Rpl12	similar to ribosomal protein L12; predicted gene 7117; small nucleolar RNA, H/ACA box 65; predicted gene 11425; predicted gene 6285; predicted gene 5962; predicted gene 9396; similar to 60S ribosomal protein L12; ribosomal protein L12; predicted gene 6336
					Kpna2	similar to ribosomal protein L38; predicted gene 13020; ribosomal protein L38; predicted gene 4991; karyopherin (importin) alpha 2; predicted gene 9028; predicted gene 8129; predicted gene 7123; predicted gene 5832; predicted gene 10184; predicted gene 7379; predicted gene 10259
					Top3a	similar to topoisomerase III; topoisomerase (DNA) III alpha
					Ube2e3	similar to ubiquitin-conjugating enzyme UbcM2; ubiquitin-conjugating enzyme E2E 3, UBC4/5 homolog (yeast)
					Ssbp2	single-stranded DNA binding protein 2; predicted gene 12470
					Ssbp3	single-stranded DNA binding protein 3
					Snapc4	small nuclear RNA activating complex, polypeptide 4
					Snrnp35	small nuclear ribonucleoprotein 35 (U11/U12)
					Snrpd1	small nuclear ribonucleoprotein D1; predicted gene 14277
					Solh	small optic lobes homolog (Drosophila)
					Smpd4	sphingomyelin phosphodiesterase 4
					Sf3a1	splicing factor 3a, subunit 1
					Sf3a3	splicing factor 3a, subunit 3
					Slbp	stem-loop binding protein; predicted gene 8396
					Ssrp1	structure specific recognition protein 1
					Suv39h1	suppressor of variegation 3-9 homolog 1 (Drosophila)
					Syncrip	synaptotagmin binding, cytoplasmic RNA interacting protein
					Trmt6	tRNA methyltransferase 6 homolog (S. cerevisiae)
					Tyw1	tRNA-yW synthesizing protein 1 homolog (S. cerevisiae)
					Terf2	telomeric repeat binding factor 2
					Tars	threonyl-tRNA synthetase
					Akt3	thymoma viral proto-oncogene 3
					Thra	thyroid hormone receptor alpha; similar to thyroid hormone receptor
					Tipin	timeless interacting protein
					Tceal8	transcription elongation factor A (SII)-like 8; similar to transcription elongation factor A (SII)-like 8
					Tcerg1	transcription elongation regulator 1 (CA150)
					Tfb1m	transcription factor B1, mitochondrial
					Ttf2	transcription termination factor, RNA polymerase II
					Tada2a	transcriptional adaptor 2 (ADA2 homolog, yeast)-like
					Tbl3	transducin (beta)-like 3
					Tra2b	transformer 2 beta homolog (Drosophila); predicted gene 6439
					Timm50	translocase of inner mitochondrial membrane 50 homolog (yeast)
					Trio	triple functional domain (PTPRF interacting)
					Ttll4	tubulin tyrosine ligase-like family, member 4
					Tnk1	tyrosine kinase, non-receptor, 1
					Tdp1	tyrosyl-DNA phosphodiesterase 1
					Uchl3	ubiquitin carboxyl-terminal esterase L3 (ubiquitin thiolesterase)
					Ubr7	ubiquitin protein ligase E3 component n-recognin 7 (putative)
					Urm1	ubiquitin related modifier 1 homolog (S. cerevisiae)
					Usp11	ubiquitin specific peptidase 11
					Usp14	ubiquitin specific peptidase 14
					Usp36	ubiquitin specific peptidase 36
					Uba2	ubiquitin-like modifier activating enzyme 2
					Uhrf2	ubiquitin-like, containing PHD and RING finger domains 2
					Uhrf1	ubiquitin-like, containing PHD and RING finger domains, 1; predicted gene 5648; similar to nuclear zinc finger protein Np95
					Vars2	valyl-tRNA synthetase 2, mitochondrial (putative); similar to valyl-tRNA synthetase 2-like
					Zbtb3	zinc finger and BTB domain containing 3
					Zscan2	zinc finger and SCAN domain containing 2
					Zfp113	zinc finger protein 113
					Zfp12	zinc finger protein 12
					Zfp213	zinc finger protein 213
					Zfp219	zinc finger protein 219
					Zfp282	zinc finger protein 282
					Zfp317	zinc finger protein 317
					Zfp398	zinc finger protein 398
					Zfp422	zinc finger protein 422
					Zfp61	zinc finger protein 61
					Zfp64	zinc finger protein 64
					Zfp668	zinc finger protein 668
					Zfp707	zinc finger protein 707
					Zfp777	zinc finger protein 777
					Zfp799	zinc finger protein 799
					Zfp90	zinc finger protein 90
					Zkscan17	zinc finger with KRAB and SCAN domains 17
					Zc3hc1	zinc finger, C3HC type 1
GOTERM_BP_2	macromolecule metabolic process	401	1.4e-23	5.8e-22	Asf1a	ASF1 anti-silencing function 1 homolog A (S. cerevisiae)
					Ctu1	ATP binding domain 3
					Bcl11a	B-cell CLL/lymphoma 11A (zinc finger protein)
					Brcc3	BRCA1/BRCA2-containing complex, subunit 3
					Bmi1	Bmi1 polycomb ring finger oncogene
					C2cd3	C2 calcium-dependent domain containing 3
					Cd3eap	CD3E antigen, epsilon polypeptide associated protein
					Cdc23	CDC23 (cell division cycle 23, yeast, homolog)
					Chek2	CHK2 checkpoint homolog (S. pombe)
					Cox10	COX10 homolog, cytochrome c oxidase assembly protein, heme A: farnesyltransferase (yeast)
					Cblb	Casitas B-lineage lymphoma b
					Dcun1d2	DCN1, defective in cullin neddylation 1, domain containing 2 (S. cerevisiae)
					Ddx20	DEAD (Asp-Glu-Ala-Asp) box polypeptide 20
					Ddx39	DEAD (Asp-Glu-Ala-Asp) box polypeptide 39
					Dhx15	DEAH (Asp-Glu-Ala-His) box polypeptide 15
					Dnmt1	DNA methyltransferase (cytosine-5) 1
					Prim1	DNA primase, p49 subunit
					Prim2	DNA primase, p58 subunit
					Dna2	DNA replication helicase 2 homolog (yeast)
					Dnaja3	DnaJ (Hsp40) homolog, subfamily A, member 3
					Dnajc2	DnaJ (Hsp40) homolog, subfamily C, member 2
					E2f1	E2F transcription factor 1
					Esf1	ESF1, nucleolar pre-rRNA processing protein, homolog (S. cerevisiae)
					Fbxw8	F-box and WD-40 domain protein 8
					Fbxo21	F-box protein 21
					Fkbp2	FK506 binding protein 2
					Fancc	Fanconi anemia, complementation group C
					Ftsj2	FtsJ homolog 2 (E. coli)
					Gfm1	G elongation factor, mitochondrial 1
					Gspt1	G1 to S phase transition 1
					Gar1	GAR1 ribonucleoprotein homolog (yeast)
					Gins1	GINS complex subunit 1 (Psf1 homolog)
					H2afx	H2A histone family, member X
					Huwe1	HECT, UBA and WWE domain containing 1
					Htatsf1	HIV TAT specific factor 1
					Khsrp	KH-type splicing regulatory protein
					Kcnip3	Kv channel interacting protein 3, calsenilin
					Lsm2	LSM2 homolog, U6 small nuclear RNA associated (S. cerevisiae)
					Lsm5	LSM5 homolog, U6 small nuclear RNA associated (S. cerevisiae); similar to Lsm5 protein; similar to LSM5 homolog, U6 small nuclear RNA associated; predicted gene 7846
					Lsm6	LSM6 homolog, U6 small nuclear RNA associated (S. cerevisiae); predicted gene 12571
					Smad1	MAD homolog 1 (Drosophila)
					Smad5	MAD homolog 5 (Drosophila)
					Maz	MYC-associated zinc finger protein (purine-binding transcription factor)
					Naa50	N-acetyltransferase 13
					Nek2	NIMA (never in mitosis gene a)-related expressed kinase 2
					Nob1	NIN1/RPN12 binding protein 1 homolog (S. cerevisiae)
					Naa15	NMDA receptor-regulated gene 1
					Phf6	PHD finger protein 6
					Prpf3	PRP3 pre-mRNA processing factor 3 homolog (yeast)
					Prpf4	PRP4 pre-mRNA processing factor 4 homolog (yeast)
					Rad54l	RAD54 like (S. cerevisiae)
					Rbak	RB-associated KRAB repressor
					2010111I01Rik	RIKEN cDNA 2010111I01 gene
					Meaf6	RIKEN cDNA 2310005N01 gene
					2810006K23Rik	RIKEN cDNA 2810006K23 gene
					Cinp	RIKEN cDNA 2810452K22 gene; similar to cyclin-dependent kinase 2-interacting protein
					B230120H23Rik	RIKEN cDNA B230120H23 gene
					C230052I12Rik	RIKEN cDNA C230052I12 gene
					9130019O22Rik	RIKEN cDNA E430018J23 gene; RIKEN cDNA 9130019O22 gene
					Rnmt	RNA (guanine-7-) methyltransferase
					Rbm14	RNA binding motif protein 14
					Rbm4b	RNA binding motif protein 4B
					Rpap1	RNA polymerase II associated protein 1
					Recql	RecQ protein-like
					Stt3a	STT3, subunit of the oligosaccharyltransferase complex, homolog A (S. cerevisiae)
					Stt3b	STT3, subunit of the oligosaccharyltransferase complex, homolog B (S. cerevisiae)
					Senp1	SUMO1/sentrin specific peptidase 1
					Smarcal1	SWI/SNF related matrix associated, actin dependent regulator of chromatin, subfamily a-like 1
					Smarcb1	SWI/SNF related, matrix associated, actin dependent regulator of chromatin, subfamily b, member 1
					Smarcc1	SWI/SNF related, matrix associated, actin dependent regulator of chromatin, subfamily c, member 1; predicted gene 7004
					Smg5	Smg-5 homolog, nonsense mediated mRNA decay factor (C. elegans)
					Taf5l	TAF5-like RNA polymerase II, p300/CBP-associated factor (PCAF)-associated factor
					Taf6	TAF6 RNA polymerase II, TATA box binding protein (TBP)-associated factor
					Thoc1	THO complex 1
					Trmt2a	TRM2 tRNA methyltransferase 2 homolog A (S. cerevisiae)
					Trmt2b	TRM2 tRNA methyltransferase 2 homolog B (S. cerevisiae)
					Tsr2	TSR2, 20S rRNA accumulation, homolog (S. cerevisiae)
					Tcof1	Treacher Collins Franceschetti syndrome 1, homolog
					Tsfm	Ts translation elongation factor, mitochondrial
					Lsm11	U7 snRNP-specific Sm-like protein LSM11
					B3gnt8	UDP-GlcNAc:betaGal beta-1,3-N-acetylglucosaminyltransferase 8
					Galnt1	UDP-N-acetyl-alpha-D-galactosamine:polypeptide N-acetylgalactosaminyltransferase 1
					Utp18	UTP18, small subunit (SSU) processome component, homolog (yeast)
					Utp6	UTP6, small subunit (SSU) processome component, homolog (yeast)
					Vprbp	Vpr (HIV-1) binding protein
					Wdr36	WD repeat domain 36
					Wee1	WEE 1 homolog 1 (S. pombe)
					Wrnip1	Werner helicase interacting protein 1
					Xpnpep1	X-prolyl aminopeptidase (aminopeptidase P) 1, soluble
					Xrcc1	X-ray repair complementing defective repair in Chinese hamster cells 1
					Xrcc6	X-ray repair complementing defective repair in Chinese hamster cells 6
					Adck1	aarF domain containing kinase 1
					Actl6a	actin-like 6A
					Adat2	adenosine deaminase, tRNA-specific 2, TAD2 homolog (S. cerevisiae)
					Adrbk2	adrenergic receptor kinase, beta 2
					Aars	alanyl-tRNA synthetase
					Anapc1	anaphase promoting complex subunit 1
					Anapc5	anaphase-promoting complex subunit 5; similar to anaphase-promoting complex subunit 5
					Aifm1	apoptosis-inducing factor, mitochondrion-associated 1
					Amz2	archaelysin family metallopeptidase 2
					Rars2	arginyl-tRNA synthetase 2, mitochondrial
					Ash2l	ash2 (absent, small, or homeotic)-like (Drosophila)
					Dars2	aspartyl-tRNA synthetase 2 (mitochondrial)
					Atm	ataxia telangiectasia mutated homolog (human)
					Aurka	aurora kinase A
					Aurkb	aurora kinase B
					Atg10	autophagy-related 10 (yeast)
					Bace1	beta-site APP cleaving enzyme 1
					Blmh	bleomycin hydrolase
					Pygb	brain glycogen phosphorylase
					Bckdk	branched chain ketoacid dehydrogenase kinase
					Brms1l	breast cancer metastasis-suppressor 1-like
					Abl1	c-abl oncogene 1, receptor tyrosine kinase
					Camta1	calmodulin binding transcription activator 1
					Canx	calnexin
					Chst14	carbohydrate (N-acetylgalactosamine 4-0) sulfotransferase 14
					Cpxm1	carboxypeptidase X 1 (M14 family)
					Cdk1	cell division cycle 2 homolog A (S. pombe)
					Cdc20	cell division cycle 20 homolog (S. cerevisiae)
					Cdc45	cell division cycle 45 homolog (S. cerevisiae)-like
					Cdc6	cell division cycle 6 homolog (S. cerevisiae); predicted gene 9430; similar to cell division cycle 6 homolog
					Cdca3	cell division cycle associated 3
					Cdca7	cell division cycle associated 7
					Cdca7l	cell division cycle associated 7 like
					Cln6	ceroid-lipofuscinosis, neuronal 6
					Chek1	checkpoint kinase 1 homolog (S. pombe)
					Chaf1a	chromatin assembly factor 1, subunit A (p150)
					Cdt1	chromatin licensing and DNA replication factor 1
					Chd1l	chromodomain helicase DNA binding protein 1-like
					Chd9	chromodomain helicase DNA binding protein 9
					Ccdc101	coiled-coil domain containing 101
					Cbfa2t3	core-binding factor, runt domain, alpha subunit 2, translocated to, 3 (human)
					Ccnh	cyclin H
					Cdk6	cyclin-dependent kinase 6
					Csrp2bp	cysteine and glycine-rich protein 2 binding protein; similar to cysteine and glycine-rich protein 2 binding protein; similar to CSRP2BP; hypothetical protein LOC100048725
					Det1	de-etiolated homolog 1 (Arabidopsis)
					Dapk1	death associated protein kinase 1
					Dbr1	debranching enzyme homolog 1 (S. cerevisiae)
					Dpp7	dipeptidylpeptidase 7
					Dpp9	dipeptidylpeptidase 9
					Dpagt1	dolichyl-phosphate (UDP-N-acetylglucosamine) acetylglucosaminephosphotransferase 1 (GlcNAc-1-P transferase)
					Dkc1	dyskeratosis congenita 1, dyskerin homolog (human)
					Ecd	ecdysoneless homolog (Drosophila)
					Elac2	elaC homolog 2 (E. coli)
					Elof1	elongation factor 1 homolog (ELF1, S. cerevisiae)
					Eftud2	elongation factor Tu GTP binding domain containing 2
					Ece2	endothelin converting enzyme 2
					Eny2	enhancer of yellow 2 homolog (Drosophila); predicted gene 16373
					Eme1	essential meiotic endonuclease 1 homolog 1 (S. pombe)
					Eif2ak4	eukaryotic translation initiation factor 2 alpha kinase 4
					Eif3a	eukaryotic translation initiation factor 3, subunit A
					Eif4g1	eukaryotic translation initiation factor 4, gamma 1
					Eri1	exoribonuclease 1
					Exosc1	exosome component 1
					Exosc10	exosome component 10
					Exosc8	exosome component 8
					Exosc9	exosome component 9; similar to Exosome complex exonuclease RRP45 (Exosome component 9) (Polymyositis/scleroderma autoantigen 1) (Autoantigen PM/Scl 1) (Polymyositis/scleroderma autoantigen 75 kDa) (PM/Scl-75) (P75 polymyositis-scleroderma overlap syndrome-associated a...
					Fubp1	far upstream element (FUSE) binding protein 1
					Fen1	flap structure specific endonuclease 1
					Foxk2	forkhead box K2
					Fut11	fucosyltransferase 11
					Fut8	fucosyltransferase 8
					Gemin5	gem (nuclear organelle) associated protein 5
					Gtf2h2	general transcription factor II H, polypeptide 2
					Gtf2h4	general transcription factor II H, polypeptide 4
					Gtf2i	general transcription factor II I; similar to transcription factor TFII-I-gamma
					Gtf3c5	general transcription factor IIIC, polypeptide 5
					Grlf1	glucocorticoid receptor DNA binding factor 1
					Gne	glucosamine
					Glce	glucuronyl C5-epimerase
					Qrsl1	glutaminyl-tRNA synthase (glutamine-hydrolyzing)-like 1
					Gfi1	growth factor independent 1
					Hsp90b1	heat shock protein 90, beta (Grp94), member 1
					Hs2st1	heparan sulfate 2-O-sulfotransferase 1
					Hdgf	hepatoma-derived growth factor
					Hnrnpab	heterogeneous nuclear ribonucleoprotein A/B
					Hnrnpa1	heterogeneous nuclear ribonucleoprotein A1-like 2; similar to heterogeneous nuclear ribonucleoprotein A1; predicted gene 13418; predicted gene 5461; predicted gene 8652; predicted gene 5643; similar to Heterogeneous nuclear ribonucleoprotein A1 (Helix-destabilizing protein) (Single-strand RNA-binding protein) (hnRNP core protein A1) (HDP); heterogeneous nuclear ribonucleoprotein A1; predicted gen…
					Hat1	histone aminotransferase 1
					Hira	histone cell cycle regulation defective homolog A (S. cerevisiae)
					Hdac2	histone deacetylase 2
					Hdac6	histone deacetylase 6
					Hdac7	histone deacetylase 7; similar to histone deacetylase 7A
					Hdac8	histone deacetylase 8
					Eif4e	hypothetical LOC630527; eukaryotic translation initiation factor 4E; similar to eukaryotic translation initiation factor 4E
					Ict1	immature colon carcinoma transcript 1
					Ints4	integrator complex subunit 4
					Ints5	integrator complex subunit 5
					Ilf2	interleukin enhancer binding factor 2
					Ilf3	interleukin enhancer binding factor 3
					Ift88	intraflagellar transport 88 homolog (Chlamydomonas)
					Iars	isoleucine-tRNA synthetase
					Kif22	kinesin family member 22
					Kit	kit oncogene
					Lrpprc	leucine-rich PPR-motif containing
					Lrrk1	leucine-rich repeat kinase 1
					Lig1	ligase I, DNA, ATP-dependent
					Lonp1	lon peptidase 1, mitochondrial
					Kdm2b	lysine (K)-specific demethylase 2B
					Magohb	mago-nashi homolog B (Drosophila); mago-nashi homolog, proliferation-associated (Drosophila), related sequence 1
					Mgat2	mannoside acetylglucosaminyltransferase 2
					Mtor	mechanistic target of rapamycin (serine/threonine kinase)
					Med24	mediator complex subunit 24
					Med27	mediator complex subunit 27
					Mdc1	mediator of DNA damage checkpoint 1
					Med19	mediator of RNA polymerase II transcription, subunit 19 homolog (yeast)
					Med9	mediator of RNA polymerase II transcription, subunit 9 homolog (yeast)
					Mre11a	meiotic recombination 11 homolog A (S. cerevisiae)
					Mier2	mesoderm induction early response 1, family member 2
					Metap2	methionine aminopeptidase 2
					Mars2	methionine-tRNA synthetase 2 (mitochondrial)
					Mbd1	methyl-CpG binding domain protein 1
					Mbd3	methyl-CpG binding domain protein 3
					Mettl14	methyltransferase like 14
					Mcm10	minichromosome maintenance deficient 10 (S. cerevisiae)
					Mcm2	minichromosome maintenance deficient 2 mitotin (S. cerevisiae)
					Mcm3	minichromosome maintenance deficient 3 (S. cerevisiae)
					Mcm4	minichromosome maintenance deficient 4 homolog (S. cerevisiae)
					Mcm5	minichromosome maintenance deficient 5, cell division cycle 46 (S. cerevisiae)
					Mipep	mitochondrial intermediate peptidase; similar to Mipep protein
					Mrpl12	mitochondrial ribosomal protein L12
					Mrpl13	mitochondrial ribosomal protein L13
					Mrpl15	mitochondrial ribosomal protein L15
					Mrpl47	mitochondrial ribosomal protein L47
					Mrpl49	mitochondrial ribosomal protein L49; similar to mitochondrial ribosomal protein L49
					Mrpl51	mitochondrial ribosomal protein L51
					Mrps10	mitochondrial ribosomal protein S10
					Mrps11	mitochondrial ribosomal protein S11
					Mrps2	mitochondrial ribosomal protein S2
					Mtrf1	mitochondrial translational release factor 1
					Map2k5	mitogen-activated protein kinase kinase 5
					Map2k6	mitogen-activated protein kinase kinase 6
					Map3k10	mitogen-activated protein kinase kinase kinase 10
					Map4k1	mitogen-activated protein kinase kinase kinase kinase 1
					Mlkl	mixed lineage kinase domain-like
					Mlh1	mutL homolog 1 (E. coli)
					Msh6	mutS homolog 6 (E. coli)
					Myb	myeloblastosis oncogene
					Mybl2	myeloblastosis oncogene-like 2
					Nfs1	nitrogen fixation gene 1 (S. cerevisiae); similar to Nitrogen fixation gene 1 (S. cerevisiae)
					Nsmce1	non-SMC element 1 homolog (S. cerevisiae)
					Nfix	nuclear factor I/X
					Ncoa5	nuclear receptor coactivator 5
					Nr2c1	nuclear receptor subfamily 2, group C, member 1
					Nom1	nucleolar protein with MIF4G domain 1
					Nacc1	nucleus accumbens associated 1, BEN and BTB (POZ) domain containing
					Nudt1	nudix (nucleoside diphosphate linked moiety X)-type motif 1
					Nudt21	nudix (nucleoside diphosphate linked moiety X)-type motif 21
					Ptrh2	peptidyl-tRNA hydrolase 2
					Pprc1	peroxisome proliferative activated receptor, gamma, coactivator-related 1
					Fars2	phenylalanine-tRNA synthetase 2 (mitochondrial)
					Pigo	phosphatidylinositol glycan anchor biosynthesis, class O
					Pigu	phosphatidylinositol glycan anchor biosynthesis, class U
					Parp2	poly (ADP-ribose) polymerase family, member 2
					Parn	poly(A)-specific ribonuclease (deadenylation nuclease)
					Pmf1	polyamine-modulated factor 1
					Pola1	polymerase (DNA directed), alpha 1
					Pola2	polymerase (DNA directed), alpha 2
					Pold1	polymerase (DNA directed), delta 1, catalytic subunit
					Pold2	polymerase (DNA directed), delta 2, regulatory subunit
					Poli	polymerase (DNA directed), iota
					Pold3	polymerase (DNA-directed), delta 3, accessory subunit
					Polr3a	polymerase (RNA) III (DNA directed) polypeptide A
					Polr3e	polymerase (RNA) III (DNA directed) polypeptide E
					Polrmt	polymerase (RNA) mitochondrial (DNA directed)
					Pms2	postmeiotic segregation increased 2 (S. cerevisiae)
					Prpf8	pre-mRNA processing factor 8
					Sumo2	predicted gene 11829; SMT3 suppressor of mif two 3 homolog 2 (yeast); predicted gene 12335; similar to Chain B, Crystal Structure Of Sumo-3-Modified Thymine-Dna Glycosylase; similar to SMT3 suppressor of mif two 3 homolog 2; predicted gene 13430; predicted gene 4905; hypothetical protein LOC100044181; predicted gene 10540; predicted gene 10241; similar to SMT3B protein; predicted gene 9836; predi…
					Taf9	predicted gene 12372; predicted gene 14335; similar to RNA polymerase II TATA box binding protein-associated factor G; TAF9 RNA polymerase II, TATA box binding protein (TBP)-associated factor
					Rps15a	predicted gene 13048; predicted gene 11968; predicted gene 13253; predicted gene 14166; predicted gene 10196; similar to ribosomal protein S15a; predicted gene 5623; ribosomal protein S15A; similar to hCG1994130; predicted gene 7263
					Mrps5	predicted gene 13328; mitochondrial ribosomal protein S5
					Rpl10a	predicted gene 13573; predicted gene 15451; ribosomal protein L10A; predicted gene 7695; similar to ribosomal protein L10a
					Tardbp	predicted gene 13886; TAR DNA binding protein
					Rpl22l1	predicted gene 2157; similar to ribosomal protein L22 like 1; ribosomal protein L22 like 1
					Ube2s	predicted gene 2296; ubiquitin-conjugating enzyme E2S
					Gtf2ird1	predicted gene 3864; general transcription factor II I repeat domain-containing 1
					Rps19	predicted gene 4327; predicted gene 8683; similar to 40S ribosomal protein S19; predicted gene 4510; predicted gene 13143; predicted gene 9646; ribosomal protein S19; predicted gene 9091; predicted gene 6636; predicted gene 14072
					Acaca	predicted gene 5182; acetyl-Coenzyme A carboxylase alpha
					Hsp90aa1	predicted gene 5511; heat shock protein 90, alpha (cytosolic), class A member 1
					Tk1	predicted gene 6091; thymidine kinase 1
					Rpa3	predicted gene 6195; replication protein A3
					Cbx3	predicted gene 6917; similar to chromobox homolog 3; predicted gene 5792; predicted gene 7469; predicted gene 6901; predicted gene 7721; predicted gene 5196; complement component 7; chromobox homolog 3 (Drosophila HP1 gamma)
					Rps26	predicted gene 7392; predicted gene 6654; ribosomal protein S26; predicted gene 10070; similar to ribosomal protein S26
					Polr2h	predicted gene 7511; polymerase (RNA) II (DNA directed) polypeptide H
					Ccnb1	predicted gene 8416; predicted gene 5593; cyclin B1; similar to cyclin B1; predicted gene 4870
					Snrpa	predicted gene 8655; predicted gene 5145; predicted gene 8587; small nuclear ribonucleoprotein polypeptide A; predicted gene 5161
					Ppia	predicted gene 9234; peptidylprolyl isomerase A
					Rpl14	predicted gene 9811; ribosomal protein L14
					Pfdn1	prefoldin 1
					Pop1	processing of precursor 1, ribonuclease P/MRP family, (S. cerevisiae)
					Pdcd11	programmed cell death 11
					Pcna	proliferating cell nuclear antigen; similar to proliferating cell nuclear antigen (DNA polymerase delta auxiliary protein)
					Pelp1	proline, glutamic acid and leucine rich protein 1
					P4hb	prolyl 4-hydroxylase, beta polypeptide
					Pml	promyelocytic leukemia
					Psmc3	proteasome (prosome, macropain) 26S subunit, ATPase 3
					Pofut1	protein O-fucosyltransferase 1
					Prmt6	protein arginine N-methyltransferase 6
					Pkn3	protein kinase N3
					Prkacb	protein kinase, cAMP dependent, catalytic, beta
					Ppp1r8	protein phosphatase 1, regulatory (inhibitor) subunit 8
					Ppme1	protein phosphatase methylesterase 1
					Ptpn7	protein tyrosine phosphatase, non-receptor type 7
					Pomt1	protein-O-mannosyltransferase 1
					Pomt2	protein-O-mannosyltransferase 2
					Pus1	pseudouridine synthase 1
					Phtf1	putative homeodomain transcription factor 1
					Qtrt1	queuine tRNA-ribosyltransferase 1
					Rqcd1	rcd1 (required for cell differentiation) homolog 1 (S. pombe)
					Rtel1	regulator of telomere elongation helicase 1
					Rfc3	replication factor C (activator 1) 3
					Rfc4	replication factor C (activator 1) 4
					Rfc5	replication factor C (activator 1) 5; similar to replication factor C 5
					Rpa1	replication protein A1
					Rbbp4	retinoblastoma binding protein 4
					Rbbp7	retinoblastoma binding protein 7; predicted gene 6382
					Rpp14	ribonuclease P 14 subunit (human)
					Rpp30	ribonuclease P/MRP 30 subunit (human)
					Rrm1	ribonucleotide reductase M1
					Rrp1b	ribosomal RNA processing 1 homolog B (S. cerevisiae)
					Srrt	serrate RNA effector molecule homolog (Arabidopsis)
					Srfbp1	serum response factor binding protein 1; similar to SRF-dependent transcription regulation associated protein
					Sars2	seryl-aminoacyl-tRNA synthetase 2
					Siah1b	seven in absentia 1B
					Siah2	seven in absentia 2
					Scmh1	sex comb on midleg homolog 1
					Afg3l2	similar to AFG3(ATPase family gene 3)-like 2 (yeast); AFG3(ATPase family gene 3)-like 2 (yeast)
					Eprs	similar to Bifunctional aminoacyl-tRNA synthetase; glutamyl-prolyl-tRNA synthetase
					Eif2s1	similar to Eukaryotic translation initiation factor 2 subunit 1 (Eukaryotic translation initiation factor 2 alpha subunit) (eIF-2-alpha) (EIF-2alpha) (EIF-2A); eukaryotic translation initiation factor 2, subunit 1 alpha; predicted gene 7459
					Ftsj1	similar to Ftsj homolog; FtsJ homolog 1 (E. coli)
					Pes1	similar to PES1 protein; predicted gene 5472; pescadillo homolog 1, containing BRCT domain (zebrafish)
					A430033K04Rik	similar to RIKEN cDNA A430033K04 gene; RIKEN cDNA A430033K04 gene
					B3galt6	similar to UDP-Gal:betaGal beta 1,3-galactosyltransferase, polypeptide 6; UDP-Gal:betaGal beta 1,3-galactosyltransferase, polypeptide 6
					Cry2	similar to mKIAA0658 protein; cryptochrome 2 (photolyase-like)
					Ppih	similar to peptidyl prolyl isomerase H; predicted gene 7879; predicted gene 9088; predicted gene 8719; predicted gene 11585; similar to Peptidyl-prolyl cis-trans isomerase H (PPIase H) (Rotamase H); peptidyl prolyl isomerase H
					Ppil1	similar to peptidylprolyl isomerase-like 1; peptidylprolyl isomerase (cyclophilin)-like 1
					Pnpt1	similar to polynucleotide phosphorylase-like protein; polyribonucleotide nucleotidyltransferase 1
					Rpl12	similar to ribosomal protein L12; predicted gene 7117; small nucleolar RNA, H/ACA box 65; predicted gene 11425; predicted gene 6285; predicted gene 5962; predicted gene 9396; similar to 60S ribosomal protein L12; ribosomal protein L12; predicted gene 6336
					Kpna2	similar to ribosomal protein L38; predicted gene 13020; ribosomal protein L38; predicted gene 4991; karyopherin (importin) alpha 2; predicted gene 9028; predicted gene 8129; predicted gene 7123; predicted gene 5832; predicted gene 10184; predicted gene 7379; predicted gene 10259
					Top3a	similar to topoisomerase III; topoisomerase (DNA) III alpha
					Ube2e3	similar to ubiquitin-conjugating enzyme UbcM2; ubiquitin-conjugating enzyme E2E 3, UBC4/5 homolog (yeast)
					Ssbp2	single-stranded DNA binding protein 2; predicted gene 12470
					Ssbp3	single-stranded DNA binding protein 3
					Snapc4	small nuclear RNA activating complex, polypeptide 4
					Snrnp35	small nuclear ribonucleoprotein 35 (U11/U12)
					Snrpd1	small nuclear ribonucleoprotein D1; predicted gene 14277
					Solh	small optic lobes homolog (Drosophila)
					Sf3a1	splicing factor 3a, subunit 1
					Sf3a3	splicing factor 3a, subunit 3
					Slbp	stem-loop binding protein; predicted gene 8396
					Ssrp1	structure specific recognition protein 1
					Suv39h1	suppressor of variegation 3-9 homolog 1 (Drosophila)
					Syncrip	synaptotagmin binding, cytoplasmic RNA interacting protein
					Trmt6	tRNA methyltransferase 6 homolog (S. cerevisiae)
					Tyw1	tRNA-yW synthesizing protein 1 homolog (S. cerevisiae)
					Terf2	telomeric repeat binding factor 2
					Tars	threonyl-tRNA synthetase
					Akt3	thymoma viral proto-oncogene 3
					Thra	thyroid hormone receptor alpha; similar to thyroid hormone receptor
					Tipin	timeless interacting protein
					Tceal8	transcription elongation factor A (SII)-like 8; similar to transcription elongation factor A (SII)-like 8
					Tcerg1	transcription elongation regulator 1 (CA150)
					Tfb1m	transcription factor B1, mitochondrial
					Ttf2	transcription termination factor, RNA polymerase II
					Tada2a	transcriptional adaptor 2 (ADA2 homolog, yeast)-like
					Tbl3	transducin (beta)-like 3
					Tra2b	transformer 2 beta homolog (Drosophila); predicted gene 6439
					Timm50	translocase of inner mitochondrial membrane 50 homolog (yeast)
					Trio	triple functional domain (PTPRF interacting)
					Ttll4	tubulin tyrosine ligase-like family, member 4
					Tnk1	tyrosine kinase, non-receptor, 1
					Tdp1	tyrosyl-DNA phosphodiesterase 1
					Uchl3	ubiquitin carboxyl-terminal esterase L3 (ubiquitin thiolesterase)
					Ubr7	ubiquitin protein ligase E3 component n-recognin 7 (putative)
					Urm1	ubiquitin related modifier 1 homolog (S. cerevisiae)
					Usp11	ubiquitin specific peptidase 11
					Usp14	ubiquitin specific peptidase 14
					Usp36	ubiquitin specific peptidase 36
					Uba2	ubiquitin-like modifier activating enzyme 2
					Uhrf2	ubiquitin-like, containing PHD and RING finger domains 2
					Uhrf1	ubiquitin-like, containing PHD and RING finger domains, 1; predicted gene 5648; similar to nuclear zinc finger protein Np95
					Vars2	valyl-tRNA synthetase 2, mitochondrial (putative); similar to valyl-tRNA synthetase 2-like
					Zbtb25	zinc finger and BTB domain containing 25
					Zbtb3	zinc finger and BTB domain containing 3
					Zscan2	zinc finger and SCAN domain containing 2
					Zfp113	zinc finger protein 113
					Zfp12	zinc finger protein 12
					Zfp213	zinc finger protein 213
					Zfp219	zinc finger protein 219
					Zfp282	zinc finger protein 282
					Zfp317	zinc finger protein 317
					Zfp398	zinc finger protein 398
					Zfp422	zinc finger protein 422
					Zfp61	zinc finger protein 61
					Zfp64	zinc finger protein 64
					Zfp668	zinc finger protein 668
					Zfp707	zinc finger protein 707
					Zfp777	zinc finger protein 777
					Zfp799	zinc finger protein 799
					Zfp90	zinc finger protein 90
					Zkscan17	zinc finger with KRAB and SCAN domains 17
					Zc3hc1	zinc finger, C3HC type 1
GOTERM_BP_2	biosynthetic process	272	6.3e-21	2e-19	Accs	1-aminocyclopropane-1-carboxylate synthase homolog (Arabidopsis)(non-functional)
					Mtr	5-methyltetrahydrofolate-homocysteine methyltransferase
					Asf1a	ASF1 anti-silencing function 1 homolog A (S. cerevisiae)
					Atp2a2	ATPase, Ca++ transporting, cardiac muscle, slow twitch 2
					Atp10a	ATPase, class V, type 10A
					Bcl11a	B-cell CLL/lymphoma 11A (zinc finger protein)
					Bmi1	Bmi1 polycomb ring finger oncogene
					Cd3eap	CD3E antigen, epsilon polypeptide associated protein
					Cox10	COX10 homolog, cytochrome c oxidase assembly protein, heme A: farnesyltransferase (yeast)
					Dnmt1	DNA methyltransferase (cytosine-5) 1
					Prim1	DNA primase, p49 subunit
					Prim2	DNA primase, p58 subunit
					Dna2	DNA replication helicase 2 homolog (yeast)
					Ept1	DNA segment, Chr 5, Wayne State University 178, expressed
					Dnaja3	DnaJ (Hsp40) homolog, subfamily A, member 3
					Dnajc2	DnaJ (Hsp40) homolog, subfamily C, member 2
					E2f1	E2F transcription factor 1
					Elovl5	ELOVL family member 5, elongation of long chain fatty acids (yeast)
					Esf1	ESF1, nucleolar pre-rRNA processing protein, homolog (S. cerevisiae)
					Gfm1	G elongation factor, mitochondrial 1
					Gspt1	G1 to S phase transition 1
					Gins1	GINS complex subunit 1 (Psf1 homolog)
					Htatsf1	HIV TAT specific factor 1
					Khsrp	KH-type splicing regulatory protein
					Kcnip3	Kv channel interacting protein 3, calsenilin
					Smad1	MAD homolog 1 (Drosophila)
					Smad5	MAD homolog 5 (Drosophila)
					Maz	MYC-associated zinc finger protein (purine-binding transcription factor)
					Nanp	N-acetylneuraminic acid phosphatase
					Naa15	NMDA receptor-regulated gene 1
					Phf6	PHD finger protein 6
					Rbak	RB-associated KRAB repressor
					0610007P14Rik	RIKEN cDNA 0610007P14 gene
					2010111I01Rik	RIKEN cDNA 2010111I01 gene
					Meaf6	RIKEN cDNA 2310005N01 gene
					2810006K23Rik	RIKEN cDNA 2810006K23 gene
					Cinp	RIKEN cDNA 2810452K22 gene; similar to cyclin-dependent kinase 2-interacting protein
					9130019O22Rik	RIKEN cDNA E430018J23 gene; RIKEN cDNA 9130019O22 gene
					Rbm14	RNA binding motif protein 14
					Rpap1	RNA polymerase II associated protein 1
					Stt3a	STT3, subunit of the oligosaccharyltransferase complex, homolog A (S. cerevisiae)
					Stt3b	STT3, subunit of the oligosaccharyltransferase complex, homolog B (S. cerevisiae)
					Smarcb1	SWI/SNF related, matrix associated, actin dependent regulator of chromatin, subfamily b, member 1
					Smarcc1	SWI/SNF related, matrix associated, actin dependent regulator of chromatin, subfamily c, member 1; predicted gene 7004
					Taf5l	TAF5-like RNA polymerase II, p300/CBP-associated factor (PCAF)-associated factor
					Taf6	TAF6 RNA polymerase II, TATA box binding protein (TBP)-associated factor
					Thoc1	THO complex 1
					Tcof1	Treacher Collins Franceschetti syndrome 1, homolog
					Tsfm	Ts translation elongation factor, mitochondrial
					B3gnt8	UDP-GlcNAc:betaGal beta-1,3-N-acetylglucosaminyltransferase 8
					Galnt1	UDP-N-acetyl-alpha-D-galactosamine:polypeptide N-acetylgalactosaminyltransferase 1
					Wrnip1	Werner helicase interacting protein 1
					Actl6a	actin-like 6A
					Aars	alanyl-tRNA synthetase
					Rars2	arginyl-tRNA synthetase 2, mitochondrial
					Ash2l	ash2 (absent, small, or homeotic)-like (Drosophila)
					Dars2	aspartyl-tRNA synthetase 2 (mitochondrial)
					Atg10	autophagy-related 10 (yeast)
					Brms1l	breast cancer metastasis-suppressor 1-like
					Camta1	calmodulin binding transcription activator 1
					Chst14	carbohydrate (N-acetylgalactosamine 4-0) sulfotransferase 14
					Cbr4	carbonyl reductase 4
					Cdc45	cell division cycle 45 homolog (S. cerevisiae)-like
					Cdc6	cell division cycle 6 homolog (S. cerevisiae); predicted gene 9430; similar to cell division cycle 6 homolog
					Cdca7	cell division cycle associated 7
					Cdca7l	cell division cycle associated 7 like
					Chaf1a	chromatin assembly factor 1, subunit A (p150)
					Cdt1	chromatin licensing and DNA replication factor 1
					Chd9	chromodomain helicase DNA binding protein 9
					Coq2	coenzyme Q2 homolog, prenyltransferase (yeast); predicted gene 6728
					Coq3	coenzyme Q3 homolog, methyltransferase (yeast)
					Coq5	coenzyme Q5 homolog, methyltransferase (yeast)
					Coq6	coenzyme Q6 homolog (yeast)
					Ccdc101	coiled-coil domain containing 101
					Cpox	coproporphyrinogen oxidase
					Cbfa2t3	core-binding factor, runt domain, alpha subunit 2, translocated to, 3 (human)
					Ccnh	cyclin H
					Ctps	cytidine 5'-triphosphate synthase
					Dtymk	deoxythymidylate kinase
					Dhfr	dihydrofolate reductase
					Dpagt1	dolichyl-phosphate (UDP-N-acetylglucosamine) acetylglucosaminephosphotransferase 1 (GlcNAc-1-P transferase)
					Ecd	ecdysoneless homolog (Drosophila)
					Elof1	elongation factor 1 homolog (ELF1, S. cerevisiae)
					Eny2	enhancer of yellow 2 homolog (Drosophila); predicted gene 16373
					Enoph1	enolase-phosphatase 1
					Eif2ak4	eukaryotic translation initiation factor 2 alpha kinase 4
					Eif3a	eukaryotic translation initiation factor 3, subunit A
					Eif4g1	eukaryotic translation initiation factor 4, gamma 1
					Fubp1	far upstream element (FUSE) binding protein 1
					Far2	fatty acyl CoA reductase 2
					Fen1	flap structure specific endonuclease 1
					Foxk2	forkhead box K2
					Fxn	frataxin
					Fbp1	fructose bisphosphatase 1
					Fut11	fucosyltransferase 11
					Fut8	fucosyltransferase 8
					Gtf2h2	general transcription factor II H, polypeptide 2
					Gtf2h4	general transcription factor II H, polypeptide 4
					Gtf2i	general transcription factor II I; similar to transcription factor TFII-I-gamma
					Gtf3c5	general transcription factor IIIC, polypeptide 5
					Grlf1	glucocorticoid receptor DNA binding factor 1
					Gne	glucosamine
					Gnpnat1	glucosamine-phosphate N-acetyltransferase 1; predicted gene 7623
					Glce	glucuronyl C5-epimerase
					Gclc	glutamate-cysteine ligase, catalytic subunit
					Qrsl1	glutaminyl-tRNA synthase (glutamine-hydrolyzing)-like 1
					Gnpat	glyceronephosphate O-acyltransferase
					Gatm	glycine amidinotransferase (L-arginine:glycine amidinotransferase)
					Gfi1	growth factor independent 1
					Gamt	guanidinoacetate methyltransferase
					Gmps	guanine monphosphate synthetase; predicted gene 7282
					Hs2st1	heparan sulfate 2-O-sulfotransferase 1
					Hdgf	hepatoma-derived growth factor
					Hnrnpab	heterogeneous nuclear ribonucleoprotein A/B
					Hira	histone cell cycle regulation defective homolog A (S. cerevisiae)
					Hdac2	histone deacetylase 2
					Hdac6	histone deacetylase 6
					Hdac7	histone deacetylase 7; similar to histone deacetylase 7A
					Hdac8	histone deacetylase 8
					Hmbs	hydroxymethylbilane synthase
					Hsd17b12	hydroxysteroid (17-beta) dehydrogenase 12
					Eif4e	hypothetical LOC630527; eukaryotic translation initiation factor 4E; similar to eukaryotic translation initiation factor 4E
					Hprt	hypoxanthine guanine phosphoribosyl transferase 1
					Ict1	immature colon carcinoma transcript 1
					Impdh1	inosine 5'-phosphate dehydrogenase 1
					Ilf2	interleukin enhancer binding factor 2
					Ilf3	interleukin enhancer binding factor 3
					Iars	isoleucine-tRNA synthetase
					Lss	lanosterol synthase
					Lrpprc	leucine-rich PPR-motif containing
					Lig1	ligase I, DNA, ATP-dependent
					Kdm2b	lysine (K)-specific demethylase 2B
					Mgat2	mannoside acetylglucosaminyltransferase 2
					Med24	mediator complex subunit 24
					Med27	mediator complex subunit 27
					Med19	mediator of RNA polymerase II transcription, subunit 19 homolog (yeast)
					Med9	mediator of RNA polymerase II transcription, subunit 9 homolog (yeast)
					Mier2	mesoderm induction early response 1, family member 2
					Mat2a	methionine adenosyltransferase II, alpha
					Mars2	methionine-tRNA synthetase 2 (mitochondrial)
					Mbd1	methyl-CpG binding domain protein 1
					Mbd3	methyl-CpG binding domain protein 3
					Mmab	methylmalonic aciduria (cobalamin deficiency) type B homolog (human)
					Mcm10	minichromosome maintenance deficient 10 (S. cerevisiae)
					Mcm2	minichromosome maintenance deficient 2 mitotin (S. cerevisiae)
					Mcm3	minichromosome maintenance deficient 3 (S. cerevisiae)
					Mcm4	minichromosome maintenance deficient 4 homolog (S. cerevisiae)
					Mcm5	minichromosome maintenance deficient 5, cell division cycle 46 (S. cerevisiae)
					Prps1	mirror-image polydactyly gene 1 homolog (human); phosphoribosyl pyrophosphate synthetase 1; phosphoribosyl pyrophosphate synthetase 1-like 1
					Mrpl12	mitochondrial ribosomal protein L12
					Mrpl13	mitochondrial ribosomal protein L13
					Mrpl15	mitochondrial ribosomal protein L15
					Mrpl47	mitochondrial ribosomal protein L47
					Mrpl49	mitochondrial ribosomal protein L49; similar to mitochondrial ribosomal protein L49
					Mrpl51	mitochondrial ribosomal protein L51
					Mrps10	mitochondrial ribosomal protein S10
					Mrps11	mitochondrial ribosomal protein S11
					Mrps2	mitochondrial ribosomal protein S2
					Mtrf1	mitochondrial translational release factor 1
					Myb	myeloblastosis oncogene
					Mybl2	myeloblastosis oncogene-like 2
					Nfs1	nitrogen fixation gene 1 (S. cerevisiae); similar to Nitrogen fixation gene 1 (S. cerevisiae)
					Nfix	nuclear factor I/X
					Ncoa5	nuclear receptor coactivator 5
					Nr2c1	nuclear receptor subfamily 2, group C, member 1
					Nubp1	nucleotide binding protein 1
					Nacc1	nucleus accumbens associated 1, BEN and BTB (POZ) domain containing
					Pank4	pantothenate kinase 4
					Ptrh2	peptidyl-tRNA hydrolase 2
					Pprc1	peroxisome proliferative activated receptor, gamma, coactivator-related 1
					Fars2	phenylalanine-tRNA synthetase 2 (mitochondrial)
					Pigo	phosphatidylinositol glycan anchor biosynthesis, class O
					Pigu	phosphatidylinositol glycan anchor biosynthesis, class U
					Pmm1	phosphomannomutase 1
					Ppat	phosphoribosyl pyrophosphate amidotransferase
					Pmf1	polyamine-modulated factor 1
					Pola1	polymerase (DNA directed), alpha 1
					Pola2	polymerase (DNA directed), alpha 2
					Pold1	polymerase (DNA directed), delta 1, catalytic subunit
					Pold2	polymerase (DNA directed), delta 2, regulatory subunit
					Poli	polymerase (DNA directed), iota
					Pold3	polymerase (DNA-directed), delta 3, accessory subunit
					Polr3a	polymerase (RNA) III (DNA directed) polypeptide A
					Polr3e	polymerase (RNA) III (DNA directed) polypeptide E
					Polrmt	polymerase (RNA) mitochondrial (DNA directed)
					Taf9	predicted gene 12372; predicted gene 14335; similar to RNA polymerase II TATA box binding protein-associated factor G; TAF9 RNA polymerase II, TATA box binding protein (TBP)-associated factor
					Rps15a	predicted gene 13048; predicted gene 11968; predicted gene 13253; predicted gene 14166; predicted gene 10196; similar to ribosomal protein S15a; predicted gene 5623; ribosomal protein S15A; similar to hCG1994130; predicted gene 7263
					Mrps5	predicted gene 13328; mitochondrial ribosomal protein S5
					Rpl10a	predicted gene 13573; predicted gene 15451; ribosomal protein L10A; predicted gene 7695; similar to ribosomal protein L10a
					Tardbp	predicted gene 13886; TAR DNA binding protein
					Rpl22l1	predicted gene 2157; similar to ribosomal protein L22 like 1; ribosomal protein L22 like 1
					Gtf2ird1	predicted gene 3864; general transcription factor II I repeat domain-containing 1
					Rps19	predicted gene 4327; predicted gene 8683; similar to 40S ribosomal protein S19; predicted gene 4510; predicted gene 13143; predicted gene 9646; ribosomal protein S19; predicted gene 9091; predicted gene 6636; predicted gene 14072
					Acaca	predicted gene 5182; acetyl-Coenzyme A carboxylase alpha
					Hsp90aa1	predicted gene 5511; heat shock protein 90, alpha (cytosolic), class A member 1
					Tk1	predicted gene 6091; thymidine kinase 1
					Rpa3	predicted gene 6195; replication protein A3
					Cbx3	predicted gene 6917; similar to chromobox homolog 3; predicted gene 5792; predicted gene 7469; predicted gene 6901; predicted gene 7721; predicted gene 5196; complement component 7; chromobox homolog 3 (Drosophila HP1 gamma)
					Rps26	predicted gene 7392; predicted gene 6654; ribosomal protein S26; predicted gene 10070; similar to ribosomal protein S26
					Polr2h	predicted gene 7511; polymerase (RNA) II (DNA directed) polypeptide H
					Rpl14	predicted gene 9811; ribosomal protein L14
					Pcna	proliferating cell nuclear antigen; similar to proliferating cell nuclear antigen (DNA polymerase delta auxiliary protein)
					Prodh	proline dehydrogenase
					Pelp1	proline, glutamic acid and leucine rich protein 1
					Pml	promyelocytic leukemia
					Pofut1	protein O-fucosyltransferase 1
					Prmt6	protein arginine N-methyltransferase 6
					Ppp1r8	protein phosphatase 1, regulatory (inhibitor) subunit 8
					Pomt1	protein-O-mannosyltransferase 1
					Pomt2	protein-O-mannosyltransferase 2
					Phtf1	putative homeodomain transcription factor 1
					Pycr2	pyrroline-5-carboxylate reductase family, member 2
					Pycrl	pyrroline-5-carboxylate reductase-like
					Qtrt1	queuine tRNA-ribosyltransferase 1
					Rqcd1	rcd1 (required for cell differentiation) homolog 1 (S. pombe)
					Rfc3	replication factor C (activator 1) 3
					Rfc4	replication factor C (activator 1) 4
					Rfc5	replication factor C (activator 1) 5; similar to replication factor C 5
					Rpa1	replication protein A1
					Rbbp4	retinoblastoma binding protein 4
					Rbbp7	retinoblastoma binding protein 7; predicted gene 6382
					Rrm1	ribonucleotide reductase M1
					Srfbp1	serum response factor binding protein 1; similar to SRF-dependent transcription regulation associated protein
					Sars2	seryl-aminoacyl-tRNA synthetase 2
					Scmh1	sex comb on midleg homolog 1
					Eprs	similar to Bifunctional aminoacyl-tRNA synthetase; glutamyl-prolyl-tRNA synthetase
					Eif2s1	similar to Eukaryotic translation initiation factor 2 subunit 1 (Eukaryotic translation initiation factor 2 alpha subunit) (eIF-2-alpha) (EIF-2alpha) (EIF-2A); eukaryotic translation initiation factor 2, subunit 1 alpha; predicted gene 7459
					Nme6	similar to Nme6 protein; non-metastatic cells 6, protein expressed in (nucleoside-diphosphate kinase)
					A430033K04Rik	similar to RIKEN cDNA A430033K04 gene; RIKEN cDNA A430033K04 gene
					B3galt6	similar to UDP-Gal:betaGal beta 1,3-galactosyltransferase, polypeptide 6; UDP-Gal:betaGal beta 1,3-galactosyltransferase, polypeptide 6
					Fdps	similar to farnesyl diphosphate synthetase; farnesyl diphosphate synthetase; predicted gene 5873; predicted gene 8163; predicted gene 3571
					Cry2	similar to mKIAA0658 protein; cryptochrome 2 (photolyase-like)
					Pnp	similar to purine nucleoside phosphorylase; purine-nucleoside phosphorylase 1
					Rpl12	similar to ribosomal protein L12; predicted gene 7117; small nucleolar RNA, H/ACA box 65; predicted gene 11425; predicted gene 6285; predicted gene 5962; predicted gene 9396; similar to 60S ribosomal protein L12; ribosomal protein L12; predicted gene 6336
					Kpna2	similar to ribosomal protein L38; predicted gene 13020; ribosomal protein L38; predicted gene 4991; karyopherin (importin) alpha 2; predicted gene 9028; predicted gene 8129; predicted gene 7123; predicted gene 5832; predicted gene 10184; predicted gene 7379; predicted gene 10259
					Top3a	similar to topoisomerase III; topoisomerase (DNA) III alpha
					Ssbp2	single-stranded DNA binding protein 2; predicted gene 12470
					Ssbp3	single-stranded DNA binding protein 3
					Snapc4	small nuclear RNA activating complex, polypeptide 4
					Ssrp1	structure specific recognition protein 1
					Suv39h1	suppressor of variegation 3-9 homolog 1 (Drosophila)
					Trmt6	tRNA methyltransferase 6 homolog (S. cerevisiae)
					Terf2	telomeric repeat binding factor 2
					Tars	threonyl-tRNA synthetase
					Thra	thyroid hormone receptor alpha; similar to thyroid hormone receptor
					Tipin	timeless interacting protein
					Tceal8	transcription elongation factor A (SII)-like 8; similar to transcription elongation factor A (SII)-like 8
					Tcerg1	transcription elongation regulator 1 (CA150)
					Tfb1m	transcription factor B1, mitochondrial
					Ttf2	transcription termination factor, RNA polymerase II
					Tada2a	transcriptional adaptor 2 (ADA2 homolog, yeast)-like
					Uhrf1	ubiquitin-like, containing PHD and RING finger domains, 1; predicted gene 5648; similar to nuclear zinc finger protein Np95
					Uros	uroporphyrinogen III synthase
					Vars2	valyl-tRNA synthetase 2, mitochondrial (putative); similar to valyl-tRNA synthetase 2-like
					Zbtb3	zinc finger and BTB domain containing 3
					Zscan2	zinc finger and SCAN domain containing 2
					Zfp113	zinc finger protein 113
					Zfp12	zinc finger protein 12
					Zfp213	zinc finger protein 213
					Zfp219	zinc finger protein 219
					Zfp282	zinc finger protein 282
					Zfp317	zinc finger protein 317
					Zfp398	zinc finger protein 398
					Zfp422	zinc finger protein 422
					Zfp61	zinc finger protein 61
					Zfp64	zinc finger protein 64
					Zfp668	zinc finger protein 668
					Zfp707	zinc finger protein 707
					Zfp777	zinc finger protein 777
					Zfp799	zinc finger protein 799
					Zfp90	zinc finger protein 90
					Zkscan17	zinc finger with KRAB and SCAN domains 17
GOTERM_BP_2	organelle organization	122	7.7e-16	2.1e-14	Asf1a	ASF1 anti-silencing function 1 homolog A (S. cerevisiae)
					Brcc3	BRCA1/BRCA2-containing complex, subunit 3
					Bmi1	Bmi1 polycomb ring finger oncogene
					Cdc23	CDC23 (cell division cycle 23, yeast, homolog)
					Clasp2	CLIP associating protein 2
					Cox10	COX10 homolog, cytochrome c oxidase assembly protein, heme A: farnesyltransferase (yeast)
					Dnmt1	DNA methyltransferase (cytosine-5) 1
					Dna2	DNA replication helicase 2 homolog (yeast)
					Dnaja3	DnaJ (Hsp40) homolog, subfamily A, member 3
					Gfm1	G elongation factor, mitochondrial 1
					H1f0	H1 histone family, member 0
					H2afv	H2A histone family, member V
					H2afx	H2A histone family, member X
					H2afz	H2A histone family, member Z; predicted gene 6722; predicted gene 8203
					Haus2	HAUS augmin-like complex, subunit 2
					Haus4	HAUS augmin-like complex, subunit 4
					Huwe1	HECT, UBA and WWE domain containing 1
					Ino80	INO80 homolog (S. cerevisiae); similar to yeast INO80-like protein
					Mad2l2	MAD2 mitotic arrest deficient-like 2 (yeast)
					Nek2	NIMA (never in mitosis gene a)-related expressed kinase 2
					Nsl1	NSL1, MIND kinetochore complex component, homolog (S. cerevisiae)
					Rad54l	RAD54 like (S. cerevisiae)
					Ranbp1	RAN binding protein 1
					Ran	RAS-like, family 2, locus 9; RAN, member RAS oncogene family; similar to RAN, member RAS oncogene family
					Meaf6	RIKEN cDNA 2310005N01 gene
					B230120H23Rik	RIKEN cDNA B230120H23 gene
					Rbm14	RNA binding motif protein 14
					Sac3d1	SAC3 domain containing 1
					Seh1l	SEH1-like (S. cerevisiae
					Smyd3	SET and MYND domain containing 3
					Spc24	SPC24, NDC80 kinetochore complex component, homolog (S. cerevisiae)
					Smarcal1	SWI/SNF related matrix associated, actin dependent regulator of chromatin, subfamily a-like 1
					Smarca4	SWI/SNF related, matrix associated, actin dependent regulator of chromatin, subfamily a, member 4
					Smarcb1	SWI/SNF related, matrix associated, actin dependent regulator of chromatin, subfamily b, member 1
					Smarcc1	SWI/SNF related, matrix associated, actin dependent regulator of chromatin, subfamily c, member 1; predicted gene 7004
					Wee1	WEE 1 homolog 1 (S. pombe)
					Zwint	ZW10 interactor
					Actl6a	actin-like 6A
					Anapc1	anaphase promoting complex subunit 1
					Anapc5	anaphase-promoting complex subunit 5; similar to anaphase-promoting complex subunit 5
					Aifm1	apoptosis-inducing factor, mitochondrion-associated 1
					Atl3	atlastin GTPase 3
					Aurkb	aurora kinase B
					Birc5	baculoviral IAP repeat-containing 5
					Bub3	budding uninhibited by benzimidazoles 3 homolog (S. cerevisiae)
					Abl1	c-abl oncogene 1, receptor tyrosine kinase
					Cdk1	cell division cycle 2 homolog A (S. pombe)
					Cdc20	cell division cycle 20 homolog (S. cerevisiae)
					Cdc6	cell division cycle 6 homolog (S. cerevisiae); predicted gene 9430; similar to cell division cycle 6 homolog
					Cdca3	cell division cycle associated 3
					Cdca5	cell division cycle associated 5
					Cdca8	cell division cycle associated 8
					Cntrob	centrobin, centrosomal BRCA2 interacting protein
					Cenpa	centromere protein A
					Cenph	centromere protein H
					Cln6	ceroid-lipofuscinosis, neuronal 6
					Chd1l	chromodomain helicase DNA binding protein 1-like
					Chd3	chromodomain helicase DNA binding protein 3
					Chd9	chromodomain helicase DNA binding protein 9
					Crocc	ciliary rootlet coiled-coil, rootletin
					Csrp1	cysteine and glycine-rich protein 1
					Csrp2bp	cysteine and glycine-rich protein 2 binding protein; similar to cysteine and glycine-rich protein 2 binding protein; similar to CSRP2BP; hypothetical protein LOC100048725
[truncated: 1,142 more rows]

## Sheet: Group4
Category	Term	Count	P-Value	Benjamini	GENE_SYMBOL	GENE NAME
GOTERM_BP_2	cell cycle	110	3.9e-50	6.7e-48	Chtf18	CTF18, chromosome transmission fidelity factor 18 homolog (S. cerevisiae)
					Dbf4	DBF4 homolog (S. cerevisiae)
					Dmc1	DMC1 dosage suppressor of mck1 homolog, meiosis-specific homologous recombination (yeast)
					Dclre1a	DNA cross-link repair 1A, PSO2 homolog (S. cerevisiae)
					Dsn1	DSN1, MIND kinetochore complex component, homolog (S. cerevisiae)
					E2f7	E2F transcription factor 7
					E2f8	E2F transcription factor 8
					Fbxo5	F-box protein 5
					Fanci	Fanconi anemia, complementation group I
					Haus1	HAUS augmin-like complex, subunit 1
					Mis12	MIS12 homolog (yeast)
					Mtbp	Mdm2, transformed 3T3 cell double minute p53 binding protein
					Ndc80	NDC80 homolog, kinetochore complex component (S. cerevisiae)
					Pds5a	PDS5, regulator of cohesion maintenance, homolog A (S. cerevisiae)
					Pds5b	PDS5, regulator of cohesion maintenance, homolog B (S. cerevisiae)
					Rad21	RAD21 homolog (S. pombe)
					Rad50	RAD50 homolog (S. cerevisiae)
					Rad51	RAD51 homolog (S. cerevisiae)
					Rad51c	RAD51 homolog c (S. cerevisiae)
					Ska1	RIKEN cDNA 2810433K01 gene
					Racgap1	Rac GTPase-activating protein 1; predicted gene 1859
					Rif1	Rap1 interacting factor 1 homolog (yeast)
					Skp2	S-phase kinase-associated protein 2 (p45)
					Spc25	SPC25, NDC80 kinetochore complex component, homolog (S. cerevisiae)
					Tpx2	TPX2, microtubule-associated protein homolog (Xenopus laevis)
					Zw10	ZW10 homolog (Drosophila), centromere/kinetochore protein
					Zwilch	Zwilch, kinetochore associated, homolog (Drosophila)
					Anln	anillin, actin binding protein
					Mki67	antigen identified by monoclonal antibody Ki 67
					Aspm	asp (abnormal spindle)-like, microcephaly associated (Drosophila)
					Brca1	breast cancer 1
					Brca2	breast cancer 2
					Bub1	budding uninhibited by benzimidazoles 1 homolog (S. cerevisiae)
					Bub1b	budding uninhibited by benzimidazoles 1 homolog, beta (S. cerevisiae)
					Casp8ap2	caspase 8 associated protein 2
					Cdc25a	cell division cycle 25 homolog A (S. pombe)
					Cdc25c	cell division cycle 25 homolog C (S. pombe)
					Cdc7	cell division cycle 7 (S. cerevisiae)
					Cdca2	cell division cycle associated 2
					Cenpe	centromere protein E
					Cenpf	centromere protein F
					Cenpj	centromere protein J
					Cep55	centrosomal protein 55
					Cep72	centrosomal protein 72
					Cit	citron
					Clspn	claspin homolog (Xenopus laevis)
					Ccna2	cyclin A2
					Ccnb2	cyclin B2
					Ccne1	cyclin E1
					Ccnf	cyclin F
					Cdkn1a	cyclin-dependent kinase inhibitor 1A (P21)
					Cdkn2c	cyclin-dependent kinase inhibitor 2C (p18, inhibits CDK4)
					Cdkn3	cyclin-dependent kinase inhibitor 3
					Ckap2	cytoskeleton associated protein 2
					Ckap5	cytoskeleton associated protein 5
					Dlgap5	discs, large (Drosophila) homolog-associated protein 5
					Esco2	establishment of cohesion 1 homolog 2 (S. cerevisiae)
					Ercc6l	excision repair cross-complementing rodent repair deficiency complementation group 6 - like
					Espl1	extra spindle poles-like 1 (S. cerevisiae)
					Gmnn	geminin
					Gsg2	germ cell-specific gene 2
					Hells	helicase, lymphoid specific
					Kif11	kinesin family member 11
					Kif18a	kinesin family member 18A
					Kif20b	kinesin family member 20B
					Kntc1	kinetochore associated 1
					Lrrcc1	leucine rich repeat and coiled-coil domain containing 1
					Lig3	ligase III, DNA, ATP-dependent
					Lin9	lin-9 homolog (C. elegans)
					Mns1	meiosis-specific nuclear structural protein 1
					Mad1l1	mitotic arrest deficient 1-like 1
					Msh5	mutS homolog 5 (E. coli)
					Nedd1	neural precursor cell expressed, developmentally down-regulated gene 1
					Nbn	nibrin
					Ncaph	non-SMC condensin I complex, subunit H
					Ncapd3	non-SMC condensin II complex, subunit D3
					Ncapg2	non-SMC condensin II complex, subunit G2
					Nasp	nuclear autoantigenic sperm protein (histone-binding); similar to nuclear autoantigenic sperm protein; NASP
					Npat	nuclear protein in the AT region
					Nusap1	nucleolar and spindle associated protein 1
					Pcnt	pericentrin (kendrin)
					Plk1	polo-like kinase 1 (Drosophila)
					Papd7	polymerase (DNA directed) sigma
					Bcl2	predicted gene 3655; B-cell leukemia/lymphoma 2
					Tfdp1	predicted gene 7390; transcription factor Dp 1; similar to Transcription factor Dp-1 (E2F dimerization partner 1) (DRTF1-polypeptide 1)
					Smc3	predicted gene 8892; structural maintenace of chromosomes 3
					Psrc1	proline/serine-rich coiled-coil 1
					Pkmyt1	protein kinase, membrane associated tyrosine/threonine 1
					Prc1	protein regulator of cytokinesis 1
					Rbbp8	retinoblastoma binding protein 8
					Rbl1	retinoblastoma-like 1 (p107)
					Sgol1	shugoshin-like 1 (S. pombe)
					Sgol2	shugoshin-like 2 (S. pombe)
					Mapk6	similar to Mitogen-activated protein kinase 6 (Extracellular signal-regulated kinase 3) (ERK-3); predicted gene 2587; mitogen-activated protein kinase 6; similar to Mapk6 protein
					Nuf2	similar to Nuf2 protein; NUF2, NDC80 kinetochore complex component, homolog (S. cerevisiae)
					Gas2l3	similar to growth arrest-specific 2 like 3; growth arrest-specific 2 like 3
					Mad2l1	similar to spindle assembly checkpoint protein; MAD2 mitotic arrest deficient-like 1 (yeast)
					Sgsm3	small G protein signaling modulator 3
					Spag5	sperm associated antigen 5
					Stag1	stromal antigen 1
					Stag3	stromal antigen 3
					Smc1a	structural maintenance of chromosomes 1A
					Smc2	structural maintenance of chromosomes 2
					Smc4	structural maintenance of chromosomes 4
					Trip13	thyroid hormone receptor interactor 13
					Timeless	timeless homolog (Drosophila)
					Topbp1	topoisomerase (DNA) II binding protein 1
					Tfdp2	transcription factor Dp 2
					Tacc3	transforming, acidic coiled-coil containing protein 3
					Ube2c	ubiquitin-conjugating enzyme E2C; predicted gene 8956
GOTERM_BP_2	cell cycle process	86	1.4e-45	1.2e-43	Dbf4	DBF4 homolog (S. cerevisiae)
					Dmc1	DMC1 dosage suppressor of mck1 homolog, meiosis-specific homologous recombination (yeast)
					Dclre1a	DNA cross-link repair 1A, PSO2 homolog (S. cerevisiae)
					Dsn1	DSN1, MIND kinetochore complex component, homolog (S. cerevisiae)
					Fbxo5	F-box protein 5
					Haus1	HAUS augmin-like complex, subunit 1
					Mis12	MIS12 homolog (yeast)
					Mtbp	Mdm2, transformed 3T3 cell double minute p53 binding protein
					Ndc80	NDC80 homolog, kinetochore complex component (S. cerevisiae)
					Pds5a	PDS5, regulator of cohesion maintenance, homolog A (S. cerevisiae)
					Pds5b	PDS5, regulator of cohesion maintenance, homolog B (S. cerevisiae)
					Rad21	RAD21 homolog (S. pombe)
					Rad50	RAD50 homolog (S. cerevisiae)
					Rad51	RAD51 homolog (S. cerevisiae)
					Rad51c	RAD51 homolog c (S. cerevisiae)
					Ska1	RIKEN cDNA 2810433K01 gene
					Racgap1	Rac GTPase-activating protein 1; predicted gene 1859
					Skp2	S-phase kinase-associated protein 2 (p45)
					Spc25	SPC25, NDC80 kinetochore complex component, homolog (S. cerevisiae)
					Tpx2	TPX2, microtubule-associated protein homolog (Xenopus laevis)
					Zw10	ZW10 homolog (Drosophila), centromere/kinetochore protein
					Zwilch	Zwilch, kinetochore associated, homolog (Drosophila)
					Anln	anillin, actin binding protein
					Mki67	antigen identified by monoclonal antibody Ki 67
					Aspm	asp (abnormal spindle)-like, microcephaly associated (Drosophila)
					Brca1	breast cancer 1
					Brca2	breast cancer 2
					Bub1	budding uninhibited by benzimidazoles 1 homolog (S. cerevisiae)
					Bub1b	budding uninhibited by benzimidazoles 1 homolog, beta (S. cerevisiae)
					Cdc25a	cell division cycle 25 homolog A (S. pombe)
					Cdc25c	cell division cycle 25 homolog C (S. pombe)
					Cdca2	cell division cycle associated 2
					Cenpe	centromere protein E
					Cenpf	centromere protein F
					Cenpj	centromere protein J
					Cep55	centrosomal protein 55
					Cep72	centrosomal protein 72
					Cit	citron
					Ccna2	cyclin A2
					Ccnb2	cyclin B2
					Ccnf	cyclin F
					Cdkn1a	cyclin-dependent kinase inhibitor 1A (P21)
					Cdkn3	cyclin-dependent kinase inhibitor 3
					Ckap5	cytoskeleton associated protein 5
					Dlgap5	discs, large (Drosophila) homolog-associated protein 5
					Ercc6l	excision repair cross-complementing rodent repair deficiency complementation group 6 - like
					Espl1	extra spindle poles-like 1 (S. cerevisiae)
					Hells	helicase, lymphoid specific
					Kif11	kinesin family member 11
					Kif18a	kinesin family member 18A
					Kif20b	kinesin family member 20B
					Kntc1	kinetochore associated 1
					Lrrcc1	leucine rich repeat and coiled-coil domain containing 1
					Mns1	meiosis-specific nuclear structural protein 1
					Mad1l1	mitotic arrest deficient 1-like 1
					Msh5	mutS homolog 5 (E. coli)
					Nedd1	neural precursor cell expressed, developmentally down-regulated gene 1
					Nbn	nibrin
					Ncaph	non-SMC condensin I complex, subunit H
					Ncapd3	non-SMC condensin II complex, subunit D3
					Ncapg2	non-SMC condensin II complex, subunit G2
					Nusap1	nucleolar and spindle associated protein 1
					Pcnt	pericentrin (kendrin)
					Plk1	polo-like kinase 1 (Drosophila)
					Papd7	polymerase (DNA directed) sigma
					Bcl2	predicted gene 3655; B-cell leukemia/lymphoma 2
					Tfdp1	predicted gene 7390; transcription factor Dp 1; similar to Transcription factor Dp-1 (E2F dimerization partner 1) (DRTF1-polypeptide 1)
					Smc3	predicted gene 8892; structural maintenace of chromosomes 3
					Rbbp8	retinoblastoma binding protein 8
					Sgol1	shugoshin-like 1 (S. pombe)
					Sgol2	shugoshin-like 2 (S. pombe)
					Nuf2	similar to Nuf2 protein; NUF2, NDC80 kinetochore complex component, homolog (S. cerevisiae)
					Gas2l3	similar to growth arrest-specific 2 like 3; growth arrest-specific 2 like 3
					Mad2l1	similar to spindle assembly checkpoint protein; MAD2 mitotic arrest deficient-like 1 (yeast)
					Sgsm3	small G protein signaling modulator 3
					Spag5	sperm associated antigen 5
					Stag1	stromal antigen 1
					Stag3	stromal antigen 3
					Smc1a	structural maintenance of chromosomes 1A
					Smc2	structural maintenance of chromosomes 2
					Smc4	structural maintenance of chromosomes 4
					Trip13	thyroid hormone receptor interactor 13
					Timeless	timeless homolog (Drosophila)
					Topbp1	topoisomerase (DNA) II binding protein 1
					Tacc3	transforming, acidic coiled-coil containing protein 3
					Ube2c	ubiquitin-conjugating enzyme E2C; predicted gene 8956
GOTERM_BP_2	cell division	61	8.9e-32	5.1e-30	Dclre1a	DNA cross-link repair 1A, PSO2 homolog (S. cerevisiae)
					Dsn1	DSN1, MIND kinetochore complex component, homolog (S. cerevisiae)
					Fbxo5	F-box protein 5
					Haus1	HAUS augmin-like complex, subunit 1
					Mis12	MIS12 homolog (yeast)
					Ndc80	NDC80 homolog, kinetochore complex component (S. cerevisiae)
					Pds5a	PDS5, regulator of cohesion maintenance, homolog A (S. cerevisiae)
					Pds5b	PDS5, regulator of cohesion maintenance, homolog B (S. cerevisiae)
					Rad21	RAD21 homolog (S. pombe)
					Ska1	RIKEN cDNA 2810433K01 gene
					Racgap1	Rac GTPase-activating protein 1; predicted gene 1859
					Spc25	SPC25, NDC80 kinetochore complex component, homolog (S. cerevisiae)
					Zw10	ZW10 homolog (Drosophila), centromere/kinetochore protein
					Zwilch	Zwilch, kinetochore associated, homolog (Drosophila)
					Anln	anillin, actin binding protein
					Aspm	asp (abnormal spindle)-like, microcephaly associated (Drosophila)
					Brca2	breast cancer 2
					Bub1	budding uninhibited by benzimidazoles 1 homolog (S. cerevisiae)
					Bub1b	budding uninhibited by benzimidazoles 1 homolog, beta (S. cerevisiae)
					Cdc25a	cell division cycle 25 homolog A (S. pombe)
					Cdc25c	cell division cycle 25 homolog C (S. pombe)
					Cdc7	cell division cycle 7 (S. cerevisiae)
					Cdca2	cell division cycle associated 2
					Cenpe	centromere protein E
					Cep55	centrosomal protein 55
					Cit	citron
					Ccna2	cyclin A2
					Ccnb2	cyclin B2
					Ccne1	cyclin E1
					Ccnf	cyclin F
					Ckap5	cytoskeleton associated protein 5
					Ercc6l	excision repair cross-complementing rodent repair deficiency complementation group 6 - like
					Hells	helicase, lymphoid specific
					Kif11	kinesin family member 11
					Kif20b	kinesin family member 20B
					Kntc1	kinetochore associated 1
					Lrrcc1	leucine rich repeat and coiled-coil domain containing 1
					Lig3	ligase III, DNA, ATP-dependent
					Mad1l1	mitotic arrest deficient 1-like 1
					Nedd1	neural precursor cell expressed, developmentally down-regulated gene 1
					Ncaph	non-SMC condensin I complex, subunit H
					Ncapd3	non-SMC condensin II complex, subunit D3
					Ncapg2	non-SMC condensin II complex, subunit G2
					Nr2c2	nuclear receptor subfamily 2, group C, member 2
					Nusap1	nucleolar and spindle associated protein 1
					Plk1	polo-like kinase 1 (Drosophila)
					Papd7	polymerase (DNA directed) sigma
					Smc3	predicted gene 8892; structural maintenace of chromosomes 3
					Prc1	protein regulator of cytokinesis 1
					Sgol1	shugoshin-like 1 (S. pombe)
					Sgol2	shugoshin-like 2 (S. pombe)
					Nuf2	similar to Nuf2 protein; NUF2, NDC80 kinetochore complex component, homolog (S. cerevisiae)
					Mad2l1	similar to spindle assembly checkpoint protein; MAD2 mitotic arrest deficient-like 1 (yeast)
					Spag5	sperm associated antigen 5
					Stag1	stromal antigen 1
					Smc1a	structural maintenance of chromosomes 1A
					Smc2	structural maintenance of chromosomes 2
					Smc4	structural maintenance of chromosomes 4
					Timeless	timeless homolog (Drosophila)
					Top2a	topoisomerase (DNA) II alpha
					Ube2c	ubiquitin-conjugating enzyme E2C; predicted gene 8956
GOTERM_BP_2	organelle organization	102	2.8e-22	1.2e-20	Aebp2	AE binding protein 2
					Asf1b	ASF1 anti-silencing function 1 homolog B (S. cerevisiae)
					Blm	Bloom syndrome homolog (human)
					Dclre1a	DNA cross-link repair 1A, PSO2 homolog (S. cerevisiae)
					Dsn1	DSN1, MIND kinetochore complex component, homolog (S. cerevisiae)
					Fbxo5	F-box protein 5
					Haus1	HAUS augmin-like complex, subunit 1
					Mis12	MIS12 homolog (yeast)
					Ndc80	NDC80 homolog, kinetochore complex component (S. cerevisiae)
					Pds5a	PDS5, regulator of cohesion maintenance, homolog A (S. cerevisiae)
					Pds5b	PDS5, regulator of cohesion maintenance, homolog B (S. cerevisiae)
					Phf17	PHD finger protein 17
					Rad21	RAD21 homolog (S. pombe)
					Rad51c	RAD51 homolog c (S. cerevisiae)
					Rcor1	REST corepressor 1
					Ska1	RIKEN cDNA 2810433K01 gene
					Racgap1	Rac GTPase-activating protein 1; predicted gene 1859
					Arhgap10	Rho GTPase activating protein 10
					Setdb2	SET domain, bifurcated 2
					Spc25	SPC25, NDC80 kinetochore complex component, homolog (S. cerevisiae)
					Tpx2	TPX2, microtubule-associated protein homolog (Xenopus laevis)
					Whsc1	Wolf-Hirschhorn syndrome candidate 1 (human)
					Zw10	ZW10 homolog (Drosophila), centromere/kinetochore protein
					Zwilch	Zwilch, kinetochore associated, homolog (Drosophila)
					Actn4	actinin alpha 4
					Anln	anillin, actin binding protein
					Aspm	asp (abnormal spindle)-like, microcephaly associated (Drosophila)
					Blzf1	basic leucine zipper nuclear factor 1
					Brca1	breast cancer 1
					Brca2	breast cancer 2
					Baz1b	bromodomain adjacent to zinc finger domain, 1B
					Bub1	budding uninhibited by benzimidazoles 1 homolog (S. cerevisiae)
					Bub1b	budding uninhibited by benzimidazoles 1 homolog, beta (S. cerevisiae)
					Cdc25a	cell division cycle 25 homolog A (S. pombe)
					Cdc25c	cell division cycle 25 homolog C (S. pombe)
					Cdca2	cell division cycle associated 2
					Cenpe	centromere protein E
					Cenpj	centromere protein J
					Cep192	centrosomal protein 192
					Cep55	centrosomal protein 55
					Cep72	centrosomal protein 72
					Cbx5	chromobox homolog 5 (Drosophila HP1a)
					Cit	citron
					Ccna2	cyclin A2
					Ccnb2	cyclin B2
					Ccnf	cyclin F
					Ckap5	cytoskeleton associated protein 5
					Dlg4	discs, large homolog 4 (Drosophila)
					Ezh2	enhancer of zeste homolog 2 (Drosophila)
					Ercc6l	excision repair cross-complementing rodent repair deficiency complementation group 6 - like
					Espl1	extra spindle poles-like 1 (S. cerevisiae)
					Fam175a	family with sequence similarity 175, member A
					Gsg2	germ cell-specific gene 2
					Hells	helicase, lymphoid specific
					Hexb	hexosaminidase B
					Hist1h1d	histone cluster 1, H1d
					Htt	huntingtin
					Kif11	kinesin family member 11
					Kif18a	kinesin family member 18A
					Kif20b	kinesin family member 20B
					Kntc1	kinetochore associated 1
					Lrrcc1	leucine rich repeat and coiled-coil domain containing 1
					Mad1l1	mitotic arrest deficient 1-like 1
					Msh5	mutS homolog 5 (E. coli)
					Nedd1	neural precursor cell expressed, developmentally down-regulated gene 1
					Nbn	nibrin
					Ncaph	non-SMC condensin I complex, subunit H
					Ncapd3	non-SMC condensin II complex, subunit D3
					Ncapg2	non-SMC condensin II complex, subunit G2
					Nasp	nuclear autoantigenic sperm protein (histone-binding); similar to nuclear autoantigenic sperm protein; NASP
					Nusap1	nucleolar and spindle associated protein 1
					Pcnt	pericentrin (kendrin)
					Pex1	peroxisomal biogenesis factor 1
					Pex11c	peroxisomal biogenesis factor 11 gamma
					Plk1	polo-like kinase 1 (Drosophila)
					Pbrm1	polybromo 1
					Papd7	polymerase (DNA directed) sigma
					Smarca5	predicted gene 13034; SWI/SNF related, matrix associated, actin dependent regulator of chromatin, subfamily a, member 5
					Bcl2	predicted gene 3655; B-cell leukemia/lymphoma 2
					Smc3	predicted gene 8892; structural maintenace of chromosomes 3
					Psrc1	proline/serine-rich coiled-coil 1
					Prkdc	protein kinase, DNA activated, catalytic polypeptide
					Rbl1	retinoblastoma-like 1 (p107)
					Rnf168	ring finger protein 168
					Sgol1	shugoshin-like 1 (S. pombe)
					Sgol2	shugoshin-like 2 (S. pombe)
					Nuf2	similar to Nuf2 protein; NUF2, NDC80 kinetochore complex component, homolog (S. cerevisiae)
					Mad2l1	similar to spindle assembly checkpoint protein; MAD2 mitotic arrest deficient-like 1 (yeast)
					Spag5	sperm associated antigen 5
					Stag1	stromal antigen 1
					Stag3	stromal antigen 3
					Smc1a	structural maintenance of chromosomes 1A
					Smc2	structural maintenance of chromosomes 2
					Smc4	structural maintenance of chromosomes 4
					Suz12	suppressor of zeste 12 homolog (Drosophila)
					Syne2	synaptic nuclear envelope 2
					Cdan1, Ttbk2	tau tubulin kinase 2; congenital dyserythropoietic anemia, type I (human)
					Timeless	timeless homolog (Drosophila)
					Top2a	topoisomerase (DNA) II alpha
					Tacc3	transforming, acidic coiled-coil containing protein 3
					Ube2c	ubiquitin-conjugating enzyme E2C; predicted gene 8956
					Zmpste24	zinc metallopeptidase, STE24 homolog (S. cerevisiae)
GOTERM_BP_2	chromosome segregation	24	2.6e-18	8.8e-17	Dsn1	DSN1, MIND kinetochore complex component, homolog (S. cerevisiae)
					Mis12	MIS12 homolog (yeast)
					Ndc80	NDC80 homolog, kinetochore complex component (S. cerevisiae)
					Pds5b	PDS5, regulator of cohesion maintenance, homolog B (S. cerevisiae)
					Rad21	RAD21 homolog (S. pombe)
					Rad51c	RAD51 homolog c (S. cerevisiae)
					Ska1	RIKEN cDNA 2810433K01 gene
					Spc25	SPC25, NDC80 kinetochore complex component, homolog (S. cerevisiae)
					Zw10	ZW10 homolog (Drosophila), centromere/kinetochore protein
					Cenpe	centromere protein E
					Cenpf	centromere protein F
					Cit	citron
					Espl1	extra spindle poles-like 1 (S. cerevisiae)
					Kif18a	kinesin family member 18A
					Ncapd3	non-SMC condensin II complex, subunit D3
					Nusap1	nucleolar and spindle associated protein 1
					Sgol1	shugoshin-like 1 (S. pombe)
					Sgol2	shugoshin-like 2 (S. pombe)
					Nuf2	similar to Nuf2 protein; NUF2, NDC80 kinetochore complex component, homolog (S. cerevisiae)
					Mad2l1	similar to spindle assembly checkpoint protein; MAD2 mitotic arrest deficient-like 1 (yeast)
					Stag1	stromal antigen 1
					Stag3	stromal antigen 3
					Smc4	structural maintenance of chromosomes 4
					Top2a	topoisomerase (DNA) II alpha
GOTERM_BP_2	nitrogen compound metabolic process	178	7.5e-14	2.2e-12	Aebp2	AE binding protein 2
					Asf1b	ASF1 anti-silencing function 1 homolog B (S. cerevisiae)
					Atad2	ATPase family, AAA domain containing 2
					Atp13a3	ATPase type 13A3
					Atrip	ATR interacting protein
					Bcl9l	B-cell CLL/lymphoma 9-like
					Bcl2l2	BCL2-like 2
					Bard1	BRCA1 associated RING domain 1
					Brip1	BRCA1 interacting protein C-terminal helicase 1
					Blm	Bloom syndrome homolog (human)
					Cebpe	CCAAT/enhancer binding protein (C/EBP), epsilon
					Chtf18	CTF18, chromosome transmission fidelity factor 18 homolog (S. cerevisiae)
					Dbf4	DBF4 homolog (S. cerevisiae)
					Dcp1b	DCP1 decapping enzyme homolog b (S. cerevisiae)
					Dmc1	DMC1 dosage suppressor of mck1 homolog, meiosis-specific homologous recombination (yeast)
					Dclre1a	DNA cross-link repair 1A, PSO2 homolog (S. cerevisiae)
					Dgcr8	DiGeorge syndrome critical region gene 8
					Dicer1	Dicer1, Dcr-1 homolog (Drosophila)
					E2f7	E2F transcription factor 7
					E2f8	E2F transcription factor 8
					Fancb	Fanconi anemia, complementation group B
					Fancg	Fanconi anemia, complementation group G
					Fanci	Fanconi anemia, complementation group I
					Gatad2b	GATA zinc finger domain containing 2B
					Gins2	GINS complex subunit 2 (Psf2 homolog)
					Gins3	GINS complex subunit 3 (Psf3 homolog)
					Jazf1	JAZF zinc finger 1
					Klf7	Kruppel-like factor 7 (ubiquitous)
					Leo1	Leo1, Paf1/RNA polymerase II complex component, homolog (S. cerevisiae)
					Mphosph10	M-phase phosphoprotein 10 (U3 small nucleolar ribonucleoprotein)
					Mxd3	Max dimerization protein 3
					Mdfic	MyoD family inhibitor domain containing
					Psip1	PC4 and SFRS1 interacting protein 1
					Phf17	PHD finger protein 17
					Phf19	PHD finger protein 19
					Pou2f1	POU domain, class 2, transcription factor 1
					Prdm10	PR domain containing 10
					Prpf4b	PRP4 pre-mRNA processing factor 4 homolog B (yeast)
					Ppfibp1	PTPRF interacting protein, binding protein 1 (liprin beta 1); similar to mKIAA1230 protein
					Rad21	RAD21 homolog (S. pombe)
					Rad50	RAD50 homolog (S. cerevisiae)
					Rad51ap1	RAD51 associated protein 1
					Rad51	RAD51 homolog (S. cerevisiae)
					Rad51c	RAD51 homolog c (S. cerevisiae)
					Rest	RE1-silencing transcription factor
					Rcor1	REST corepressor 1
					Rcor3	REST corepressor 3
					Rev1	REV1 homolog (S. cerevisiae)
					Rad54b	RIKEN cDNA E130016E03 gene
					Rpusd1	RNA pseudouridylate synthase domain containing 1
					Srbd1	S1 RNA binding domain 1
					Sox13	SRY-box containing gene 13
					Taf3	TAF3 RNA polymerase II, TATA box binding protein (TBP)-associated factor
					Whsc1	Wolf-Hirschhorn syndrome candidate 1 (human)
					Xrcc3	X-ray repair complementing defective repair in Chinese hamster cells 3
					Ada	adenosine deaminase
					Adcy7	adenylate cyclase 7
					Adcy9	adenylate cyclase 9
					Rsrc1	arginine/serine-rich coiled-coil 1
					Asns	asparagine synthetase
					Erg	avian erythroblastosis virus E-26 (v-ets) oncogene related
					Brca1	breast cancer 1
					Brca2	breast cancer 2
					Baz1b	bromodomain adjacent to zinc finger domain, 1B
					Creb3l2	cAMP responsive element binding protein 3-like 2
					Casp8ap2	caspase 8 associated protein 2
					Chdh	choline dehydrogenase
					Chka	choline kinase alpha
					Clspn	claspin homolog (Xenopus laevis)
					Cstf2	cleavage stimulation factor, 3' pre-RNA subunit 2
					Ccdc88a	coiled coil domain containing 88A
					Cux1	cut-like homeobox 1
					Ccne1	cyclin E1
					Dtl	denticleless homolog (Drosophila)
					Enpp5	ectonucleotide pyrophosphatase/phosphodiesterase 5
					Ezh2	enhancer of zeste homolog 2 (Drosophila)
					Esco2	establishment of cohesion 1 homolog 2 (S. cerevisiae)
					Eif2c3	eukaryotic translation initiation factor 2C, 3
					Fam175a	family with sequence similarity 175, member A
					Foxm1	forkhead box M1; RIKEN cDNA 4933413G19 gene
					Foxp4	forkhead box P4
					Helq	helicase, POLQ-like
					Hells	helicase, lymphoid specific
					Hlf	hepatic leukemia factor
					Hnrnpul1	heterogeneous nuclear ribonucleoprotein U-like 1
					Hexb	hexosaminidase B
					Hmga1	high mobility group AT-hook I, related sequence 1; high mobility group AT-hook 1
					Htt	huntingtin
					Hic2	hypermethylated in cancer 2
					Zfp54	hypothetical protein LOC100044271; zinc finger protein 54
					Ints6	integrator complex subunit 6
					Ints8	integrator complex subunit 8
					Lcorl	ligand dependent nuclear receptor corepressor-like
					Lig3	ligase III, DNA, ATP-dependent
					Lin9	lin-9 homolog (C. elegans)
					Med14	mediator complex subunit 14
					Mbtps2	membrane-bound transcription factor peptidase, site 2; similar to zinc finger, X-linked, duplicated B; Yy2 transcription factor
					Mbd4	methyl-CpG binding domain protein 4
					Msh5	mutS homolog 5 (E. coli)
					Mlf1ip	myeloid leukemia factor 1 interacting protein
					Mzf1	myeloid zinc finger 1
					Neil3	nei like 3 (E. coli)
					Nbn	nibrin
					Nasp	nuclear autoantigenic sperm protein (histone-binding); similar to nuclear autoantigenic sperm protein; NASP
					Npat	nuclear protein in the AT region
					Ncor2	nuclear receptor co-repressor 2
					Ncoa7	nuclear receptor coactivator 7
					Nr2c2	nuclear receptor subfamily 2, group C, member 2
					Per3	period homolog 3 (Drosophila)
					Pbrm1	polybromo 1
					Papd7	polymerase (DNA directed) sigma
					Pole	polymerase (DNA directed), epsilon
					Polk	polymerase (DNA directed), kappa
					Polq	polymerase (DNA directed), theta
					Pms1	postmeiotic segregation increased 1 (S. cerevisiae)
					Hmgn5	predicted gene 11914; nucleosome binding protein 1
					Gm13251, Gm13139	predicted gene 13251; predicted gene, OTTMUSG00000010657; RIKEN cDNA 1700029I01 gene
					Itgb3bp	predicted gene 3507; integrin beta 3 binding protein (beta3-endonexin); similar to integrin beta 3 binding protein
					Tgs1	predicted gene 5117; trimethylguanosine synthase homolog (S. cerevisiae)
					Hnrnpa2b1	predicted gene 5778; similar to heterogeneous nuclear ribonucleoprotein A2/B1; heterogeneous nuclear ribonucleoprotein A2/B1
					Tfdp1	predicted gene 7390; transcription factor Dp 1; similar to Transcription factor Dp-1 (E2F dimerization partner 1) (DRTF1-polypeptide 1)
					Hnrnpa3	predicted gene 7498; hypothetical protein LOC635773; predicted gene 9242; predicted gene 6793; predicted gene 14730; predicted gene 7551; predicted gene 14398; predicted gene 6528; predicted gene 6641; hypothetical protein LOC630507; predicted gene 5550; predicted gene 11847; predicted gene 6506; predicted gene 6153; predicted gene 5469; predicted gene 8991; similar to heterogeneous nuclear ribon…
					Smc3	predicted gene 8892; structural maintenace of chromosomes 3
					Pias2	protein inhibitor of activated STAT 2
					Prkdc	protein kinase, DNA activated, catalytic polypeptide
					Rfx2	regulatory factor X, 2 (influences HLA class II expression)
					Ddi2	regulatory solute carrier protein, family 1, member 1; DNA-damage inducible protein 2
					Rfc1	replication factor C (activator 1) 1
					Rbl1	retinoblastoma-like 1 (p107)
					Rrm2	ribonucleotide reductase M2
					Rnf168	ring finger protein 168
					Srr	serine racemase
					Cnot6	similar to CCR4-NOT transcription complex, subunit 6; CCR4-NOT transcription complex, subunit 6
					Trappc2	similar to Chain A, The Crystal Structure Of The Bet3-Trs31-Sedlin Complex; trafficking protein particle complex 2
					Chi3l3	similar to Chitinase 3-like protein 3 precursor (Secretory protein Ym1) (Eosinophil chemotactic cytokine) (ECF-L); chitinase 3-like 3; predicted gene 6522
					Zfp180	similar to Cys2/His2 zinc finger protein (rKr1); zinc finger protein 180
					Larp7	similar to La ribonucleoprotein domain family, member 7; La ribonucleoprotein domain family, member 7
					Smc5	similar to Structural maintenance of chromosomes 5; structural maintenance of chromosomes 5
					Tdrd3	similar to Tudor domain containing 3; tudor domain containing 3
					Tpr	similar to nuclear pore complex-associated intranuclear coiled-coil protein TPR; translocated promoter region
					Sgpp1	sphingosine-1-phosphate phosphatase 1
					Smc1a	structural maintenance of chromosomes 1A
					Smc6	structural maintenance of chromosomes 6
					Skiv2l2	superkiller viralicidic activity 2-like 2 (S. cerevisiae)
					Zfp280d	suppressor of hairy wing homolog 4 (Drosophila)
					Suz12	suppressor of zeste 12 homolog (Drosophila)
					Trpt1	tRNA phosphotransferase 1
					Tshz1	teashirt zinc finger family member 1
					Trip13	thyroid hormone receptor interactor 13
					Timeless	timeless homolog (Drosophila)
					Top2a	topoisomerase (DNA) II alpha
					Topbp1	topoisomerase (DNA) II binding protein 1
					Tcf12	transcription factor 12
					Tfdp2	transcription factor Dp 2
					Trerf1	transcriptional regulating factor 1
					Tbl1x	transducin (beta)-like 1 X-linked
					Trpc2	transient receptor potential cation channel, subfamily C, member 2
					Usp1	ubiquitin specific peptidase 1; predicted gene 5841
					Zbtb41	zinc finger and BTB domain containing 41 homolog
					Zbtb8a	zinc finger and BTB domain containing 8a
					Zfp260	zinc finger protein 260
					Zfp324	zinc finger protein 324
					Zfp367	zinc finger protein 367
					Zfp382	zinc finger protein 382
					Zfp40	zinc finger protein 40
					Zfp41	zinc finger protein 41
					Zfp456	zinc finger protein 456
					Zfp473	zinc finger protein 473
					Zfp518b	zinc finger protein 518B
					Zfp526	zinc finger protein 526
					Zfp568	zinc finger protein 568
					Zfp606	zinc finger protein 606
					Zfp629	zinc finger protein 629
					Zfp653	zinc finger protein 653
					Zfp689	zinc finger protein 689
					Zfp7	zinc finger protein 7
					Zfp607	zinc finger proten 607
					Zhx3	zinc fingers and homeoboxes 3
GOTERM_BP_2	microtubule-based process	34	1.1e-13	2.7e-12	Fbxo5	F-box protein 5
					Haus1	HAUS augmin-like complex, subunit 1
					Ndc80	NDC80 homolog, kinetochore complex component (S. cerevisiae)
					Spc25	SPC25, NDC80 kinetochore complex component, homolog (S. cerevisiae)
					Tpx2	TPX2, microtubule-associated protein homolog (Xenopus laevis)
					Brca1	breast cancer 1
					Cenpe	centromere protein E
					Cenpj	centromere protein J
					Cep192	centrosomal protein 192
					Cep72	centrosomal protein 72
					Ckap5	cytoskeleton associated protein 5
					Dnahc11	dynein, axonemal, heavy chain 11
					Espl1	extra spindle poles-like 1 (S. cerevisiae)
					Htt	huntingtin
					Kif11	kinesin family member 11
					Kif13b	kinesin family member 13B
					Kif14	kinesin family member 14
					Kif15	kinesin family member 15
					Kif16b	kinesin family member 16B
					Kif18a	kinesin family member 18A
					Kif18b	kinesin family member 18B; RIKEN cDNA 3000004C01 gene
					Kif20a	kinesin family member 20A
					Kif20b	kinesin family member 20B
					Kif4	kinesin family member 4
					Nedd1	neural precursor cell expressed, developmentally down-regulated gene 1
					Nusap1	nucleolar and spindle associated protein 1
					Pcnt	pericentrin (kendrin)
					Pex1	peroxisomal biogenesis factor 1
					Smc3	predicted gene 8892; structural maintenace of chromosomes 3
					Psrc1	proline/serine-rich coiled-coil 1
					Kif2c	similar to Kinesin-like protein KIF2C (Mitotic centromere-associated kinesin) (MCAK); kinesin family member 2C
					Nuf2	similar to Nuf2 protein; NUF2, NDC80 kinetochore complex component, homolog (S. cerevisiae)
					Dnahc8	similar to axonemal dynein heavy chain 8 long form; similar to dynein, axonemal, heavy chain 8; dynein, axonemal, heavy chain 8
					Tacc3	transforming, acidic coiled-coil containing protein 3
GOTERM_BP_2	cellular response to stimulus	54	4.6e-12	9.8e-11	Atad5	ATPase family, AAA domain containing 5
					Atrip	ATR interacting protein
					Bard1	BRCA1 associated RING domain 1
					Brip1	BRCA1 interacting protein C-terminal helicase 1
					Blm	Bloom syndrome homolog (human)
					Dmc1	DMC1 dosage suppressor of mck1 homolog, meiosis-specific homologous recombination (yeast)
					Dclre1a	DNA cross-link repair 1A, PSO2 homolog (S. cerevisiae)
					Dgcr8	DiGeorge syndrome critical region gene 8
					Dicer1	Dicer1, Dcr-1 homolog (Drosophila)
					Ero1l	ERO1-like (S. cerevisiae)
					Fancb	Fanconi anemia, complementation group B
					Fancg	Fanconi anemia, complementation group G
					Fanci	Fanconi anemia, complementation group I
					Mdfic	MyoD family inhibitor domain containing
					Rad21	RAD21 homolog (S. pombe)
					Rad50	RAD50 homolog (S. cerevisiae)
					Rad51ap1	RAD51 associated protein 1
					Rad51	RAD51 homolog (S. cerevisiae)
					Rev1	REV1 homolog (S. cerevisiae)
					Rad54b	RIKEN cDNA E130016E03 gene
					Rif1	Rap1 interacting factor 1 homolog (yeast)
					Xrcc3	X-ray repair complementing defective repair in Chinese hamster cells 3
					Brca1	breast cancer 1
					Brca2	breast cancer 2
					Baz1b	bromodomain adjacent to zinc finger domain, 1B
					Clspn	claspin homolog (Xenopus laevis)
					Cdkn1a	cyclin-dependent kinase inhibitor 1A (P21)
					Dtl	denticleless homolog (Drosophila)
					Esco2	establishment of cohesion 1 homolog 2 (S. cerevisiae)
					Fam175a	family with sequence similarity 175, member A
					Gpx3	glutathione peroxidase 3
					Lig3	ligase III, DNA, ATP-dependent
					Mbd4	methyl-CpG binding domain protein 4
					Msh5	mutS homolog 5 (E. coli)
					Neil3	nei like 3 (E. coli)
					Nbn	nibrin
					Pik3r3	phosphatidylinositol 3 kinase, regulatory subunit, polypeptide 3 (p55)
					Pole	polymerase (DNA directed), epsilon
					Polk	polymerase (DNA directed), kappa
					Polq	polymerase (DNA directed), theta
					Pms1	postmeiotic segregation increased 1 (S. cerevisiae)
					Bcl2	predicted gene 3655; B-cell leukemia/lymphoma 2
					Smc3	predicted gene 8892; structural maintenace of chromosomes 3
					Prkdc	protein kinase, DNA activated, catalytic polypeptide
					Rnf168	ring finger protein 168
					Sik2	salt inducible kinase 2
					Smc5	similar to Structural maintenance of chromosomes 5; structural maintenance of chromosomes 5
					Smc1a	structural maintenance of chromosomes 1A
					Smc6	structural maintenance of chromosomes 6
					Trip13	thyroid hormone receptor interactor 13
					Timeless	timeless homolog (Drosophila)
					Topbp1	topoisomerase (DNA) II binding protein 1
					Trpc2	transient receptor potential cation channel, subfamily C, member 2
					Usp1	ubiquitin specific peptidase 1; predicted gene 5841
GOTERM_BP_2	macromolecule metabolic process	236	4.7e-10	8.9e-09	Aebp2	AE binding protein 2
					Asf1b	ASF1 anti-silencing function 1 homolog B (S. cerevisiae)
					Agbl5	ATP/GTP binding protein-like 5
					Atad2	ATPase family, AAA domain containing 2
					Atrip	ATR interacting protein
					Bcl9l	B-cell CLL/lymphoma 9-like
					Bcl2l2	BCL2-like 2
					Bard1	BRCA1 associated RING domain 1
					Brip1	BRCA1 interacting protein C-terminal helicase 1
					Blm	Bloom syndrome homolog (human)
					Cebpe	CCAAT/enhancer binding protein (C/EBP), epsilon
					Cd74	CD74 antigen (invariant polypeptide of major histocompatibility complex, class II antigen-associated)
					Chtf18	CTF18, chromosome transmission fidelity factor 18 homolog (S. cerevisiae)
					Dbf4	DBF4 homolog (S. cerevisiae)
					Dcp1b	DCP1 decapping enzyme homolog b (S. cerevisiae)
					Dmc1	DMC1 dosage suppressor of mck1 homolog, meiosis-specific homologous recombination (yeast)
					Dclre1a	DNA cross-link repair 1A, PSO2 homolog (S. cerevisiae)
					Dgcr8	DiGeorge syndrome critical region gene 8
					Dicer1	Dicer1, Dcr-1 homolog (Drosophila)
					E2f7	E2F transcription factor 7
					E2f8	E2F transcription factor 8
					Ero1l	ERO1-like (S. cerevisiae)
					Fbxo45	F-box protein 45
					Fbxo5	F-box protein 5
					Fkbp1b	FK506 binding protein 1b
					Fancb	Fanconi anemia, complementation group B
					Fancg	Fanconi anemia, complementation group G
					Fanci	Fanconi anemia, complementation group I
					G2e3	G2/M-phase specific E3 ubiquitin ligase
					Gatad2b	GATA zinc finger domain containing 2B
					Gins2	GINS complex subunit 2 (Psf2 homolog)
					Gins3	GINS complex subunit 3 (Psf3 homolog)
					Jazf1	JAZF zinc finger 1
					Klf7	Kruppel-like factor 7 (ubiquitous)
					Lonrf3	LON peptidase N-terminal domain and ring finger 3
					Leo1	Leo1, Paf1/RNA polymerase II complex component, homolog (S. cerevisiae)
					Mphosph10	M-phase phosphoprotein 10 (U3 small nucleolar ribonucleoprotein)
					Mxd3	Max dimerization protein 3
					Mtbp	Mdm2, transformed 3T3 cell double minute p53 binding protein
					Mdfic	MyoD family inhibitor domain containing
					Osgepl1	O-sialoglycoprotein endopeptidase-like 1
					Pask	PAS domain containing serine/threonine kinase
					Psip1	PC4 and SFRS1 interacting protein 1
					Pdik1l	PDLIM1 interacting kinase 1 like
					Pbk	PDZ binding kinase
					Phf17	PHD finger protein 17
					Phf19	PHD finger protein 19
					Pou2f1	POU domain, class 2, transcription factor 1
					Prdm10	PR domain containing 10
					Prpf4b	PRP4 pre-mRNA processing factor 4 homolog B (yeast)
					Ppfibp1	PTPRF interacting protein, binding protein 1 (liprin beta 1); similar to mKIAA1230 protein
					Rad21	RAD21 homolog (S. pombe)
					Rad50	RAD50 homolog (S. cerevisiae)
					Rad51ap1	RAD51 associated protein 1
					Rad51	RAD51 homolog (S. cerevisiae)
					Rad51c	RAD51 homolog c (S. cerevisiae)
					Rest	RE1-silencing transcription factor
					Rcor1	REST corepressor 1
					Rcor3	REST corepressor 3
					Rev1	REV1 homolog (S. cerevisiae)
					2610018G03Rik	RIKEN cDNA 2610018G03 gene
					Rad54b	RIKEN cDNA E130016E03 gene
					Rpusd1	RNA pseudouridylate synthase domain containing 1
					Skp2	S-phase kinase-associated protein 2 (p45)
					Sox13	SRY-box containing gene 13
					Taf3	TAF3 RNA polymerase II, TATA box binding protein (TBP)-associated factor
					Ttk	Ttk protein kinase
					Galnt2	UDP-N-acetyl-alpha-D-galactosamine:polypeptide N-acetylgalactosaminyltransferase 2
					Uevld	UEV and lactate/malate dehyrogenase domains
					Whsc1	Wolf-Hirschhorn syndrome candidate 1 (human)
					Xrcc3	X-ray repair complementing defective repair in Chinese hamster cells 3
					Yod1	YOD1 OTU deubiquitinating enzyme 1 homologue (S. cerevisiae)
					Rsrc1	arginine/serine-rich coiled-coil 1
					Alg6	asparagine-linked glycosylation 6 homolog (yeast, alpha-1,3,-glucosyltransferase)
					Erg	avian erythroblastosis virus E-26 (v-ets) oncogene related
					Brca1	breast cancer 1
					Brca2	breast cancer 2
					Baz1b	bromodomain adjacent to zinc finger domain, 1B
					Bub1	budding uninhibited by benzimidazoles 1 homolog (S. cerevisiae)
					Bub1b	budding uninhibited by benzimidazoles 1 homolog, beta (S. cerevisiae)
					Creb3l2	cAMP responsive element binding protein 3-like 2
					Casp8ap2	caspase 8 associated protein 2
					Cdc25a	cell division cycle 25 homolog A (S. pombe)
					Cdc25c	cell division cycle 25 homolog C (S. pombe)
					Cdc7	cell division cycle 7 (S. cerevisiae)
					Cit	citron
					Clspn	claspin homolog (Xenopus laevis)
					Cstf2	cleavage stimulation factor, 3' pre-RNA subunit 2
					F10	coagulation factor X
					Ccdc88a	coiled coil domain containing 88A
					C3	complement component 3; similar to complement component C3 prepropeptide, last
					Cux1	cut-like homeobox 1
					Ccne1	cyclin E1
					Dtl	denticleless homolog (Drosophila)
					Dusp10	dual specificity phosphatase 10
					Dusp23	dual specificity phosphatase 23
					Dusp28	dual specificity phosphatase 28
					Ezh2	enhancer of zeste homolog 2 (Drosophila)
					Esco2	establishment of cohesion 1 homolog 2 (S. cerevisiae)
					Eif2c3	eukaryotic translation initiation factor 2C, 3
					Gm15800	expressed sequence AU042671
					Espl1	extra spindle poles-like 1 (S. cerevisiae)
					Fam175a	family with sequence similarity 175, member A
					Fem1b	feminization 1 homolog b (C. elegans)
					Fcnb	ficolin B
					Foxm1	forkhead box M1; RIKEN cDNA 4933413G19 gene
					Foxp4	forkhead box P4
					Gsg2	germ cell-specific gene 2
					Gys1	glycogen synthase 1, muscle
					Hspa4l	heat shock protein 4 like
					Helq	helicase, POLQ-like
					Hells	helicase, lymphoid specific
					Hlf	hepatic leukemia factor
					Hnrnpul1	heterogeneous nuclear ribonucleoprotein U-like 1
					Hexb	hexosaminidase B
					Hmga1	high mobility group AT-hook I, related sequence 1; high mobility group AT-hook 1
					Hic2	hypermethylated in cancer 2
					Zfp54	hypothetical protein LOC100044271; zinc finger protein 54
					Ikbke	inhibitor of kappaB kinase epsilon
					Ints6	integrator complex subunit 6
					Ints8	integrator complex subunit 8
					Lta4h	leukotriene A4 hydrolase
					Lcorl	ligand dependent nuclear receptor corepressor-like
					Lig3	ligase III, DNA, ATP-dependent
					Lin9	lin-9 homolog (C. elegans)
					Man1c1	mannosidase, alpha, class 1C, member 1
					Melk	maternal embryonic leucine zipper kinase
					Med14	mediator complex subunit 14
					Mbtps2	membrane-bound transcription factor peptidase, site 2; similar to zinc finger, X-linked, duplicated B; Yy2 transcription factor
					Mbd4	methyl-CpG binding domain protein 4
					Mast2	microtubule associated serine/threonine kinase 2
					Mtrf1l	mitochondrial translational release factor 1-like
					Msh5	mutS homolog 5 (E. coli)
					Mlf1ip	myeloid leukemia factor 1 interacting protein
					Mzf1	myeloid zinc finger 1
					Neil3	nei like 3 (E. coli)
					Nedd4	neural precursor cell expressed, developmentally down-regulated 4
					Nbn	nibrin
					Nasp	nuclear autoantigenic sperm protein (histone-binding); similar to nuclear autoantigenic sperm protein; NASP
					Npat	nuclear protein in the AT region
					Ncor2	nuclear receptor co-repressor 2
					Ncoa7	nuclear receptor coactivator 7
					Nr2c2	nuclear receptor subfamily 2, group C, member 2
					Per3	period homolog 3 (Drosophila)
					Piga	phosphatidylinositol glycan anchor biosynthesis, class A
					Pigp	phosphatidylinositol glycan anchor biosynthesis, class P; predicted gene 9001
					Phka1	phosphorylase kinase alpha 1
					Plk1	polo-like kinase 1 (Drosophila)
					Plk4	polo-like kinase 4 (Drosophila)
					Pbrm1	polybromo 1
					Papd7	polymerase (DNA directed) sigma
					Pole	polymerase (DNA directed), epsilon
					Polk	polymerase (DNA directed), kappa
					Polq	polymerase (DNA directed), theta
					Pms1	postmeiotic segregation increased 1 (S. cerevisiae)
					Hmgn5	predicted gene 11914; nucleosome binding protein 1
					Gm13251, Gm13139	predicted gene 13251; predicted gene, OTTMUSG00000010657; RIKEN cDNA 1700029I01 gene
					Itgb3bp	predicted gene 3507; integrin beta 3 binding protein (beta3-endonexin); similar to integrin beta 3 binding protein
					Bcl2	predicted gene 3655; B-cell leukemia/lymphoma 2
					Tgs1	predicted gene 5117; trimethylguanosine synthase homolog (S. cerevisiae)
					Hnrnpa2b1	predicted gene 5778; similar to heterogeneous nuclear ribonucleoprotein A2/B1; heterogeneous nuclear ribonucleoprotein A2/B1
					Tfdp1	predicted gene 7390; transcription factor Dp 1; similar to Transcription factor Dp-1 (E2F dimerization partner 1) (DRTF1-polypeptide 1)
					Hnrnpa3	predicted gene 7498; hypothetical protein LOC635773; predicted gene 9242; predicted gene 6793; predicted gene 14730; predicted gene 7551; predicted gene 14398; predicted gene 6528; predicted gene 6641; hypothetical protein LOC630507; predicted gene 5550; predicted gene 11847; predicted gene 6506; predicted gene 6153; predicted gene 5469; predicted gene 8991; similar to heterogeneous nuclear ribon…
					Gm5148	predicted gene 8624; predicted gene 9701; predicted gene 8467; predicted gene 15450; ribosomal protein S23; similar to yeast ribosomal protein S28 homologue; predicted gene 5148; similar to ribosomal protein S23; predicted gene 10054
					Smc3	predicted gene 8892; structural maintenace of chromosomes 3
					Neurl1B	predicted gene, EG240055
					Pias2	protein inhibitor of activated STAT 2
					Prkdc	protein kinase, DNA activated, catalytic polypeptide
					Pkmyt1	protein kinase, membrane associated tyrosine/threonine 1
					Ppm1e	protein phosphatase 1E (PP2C domain containing)
					Rfx2	regulatory factor X, 2 (influences HLA class II expression)
					Ddi2	regulatory solute carrier protein, family 1, member 1; DNA-damage inducible protein 2
					Rfc1	replication factor C (activator 1) 1
					Rbl1	retinoblastoma-like 1 (p107)
					Rrm2	ribonucleotide reductase M2
					Rnf144b	ring finger protein 144B
					Rnf168	ring finger protein 168
					Sik2	salt inducible kinase 2
					Stk3	serine/threonine kinase 3 (Ste20, yeast homolog)
					Styx	serine/threonine/tyrosine interaction protein; predicted gene 14698
					Cnot6	similar to CCR4-NOT transcription complex, subunit 6; CCR4-NOT transcription complex, subunit 6
					Trappc2	similar to Chain A, The Crystal Structure Of The Bet3-Trs31-Sedlin Complex; trafficking protein particle complex 2
					Chi3l3	similar to Chitinase 3-like protein 3 precursor (Secretory protein Ym1) (Eosinophil chemotactic cytokine) (ECF-L); chitinase 3-like 3; predicted gene 6522
					Zfp180	similar to Cys2/His2 zinc finger protein (rKr1); zinc finger protein 180
					Larp7	similar to La ribonucleoprotein domain family, member 7; La ribonucleoprotein domain family, member 7
					Mapk6	similar to Mitogen-activated protein kinase 6 (Extracellular signal-regulated kinase 3) (ERK-3); predicted gene 2587; mitogen-activated protein kinase 6; similar to Mapk6 protein
					Smc5	similar to Structural maintenance of chromosomes 5; structural maintenance of chromosomes 5
					Tdrd3	similar to Tudor domain containing 3; tudor domain containing 3
					Tpr	similar to nuclear pore complex-associated intranuclear coiled-coil protein TPR; translocated promoter region
					Smc1a	structural maintenance of chromosomes 1A
					Smc6	structural maintenance of chromosomes 6
					Skiv2l2	superkiller viralicidic activity 2-like 2 (S. cerevisiae)
					Socs4	suppressor of cytokine signaling 4
					Socs6	suppressor of cytokine signaling 6
					Zfp280d	suppressor of hairy wing homolog 4 (Drosophila)
					Suz12	suppressor of zeste 12 homolog (Drosophila)
					Trpt1	tRNA phosphotransferase 1
					Cdan1, Ttbk2	tau tubulin kinase 2; congenital dyserythropoietic anemia, type I (human)
					Tshz1	teashirt zinc finger family member 1
					Trip13	thyroid hormone receptor interactor 13
					Timeless	timeless homolog (Drosophila)
					Top2a	topoisomerase (DNA) II alpha
					Topbp1	topoisomerase (DNA) II binding protein 1
					Tcf12	transcription factor 12
					Tfdp2	transcription factor Dp 2
					Trerf1	transcriptional regulating factor 1
					Tbl1x	transducin (beta)-like 1 X-linked
					Trpc2	transient receptor potential cation channel, subfamily C, member 2
					Trim65	tripartite motif-containing 65
					Usp1	ubiquitin specific peptidase 1; predicted gene 5841
					Usp2	ubiquitin specific peptidase 2
					Usp24	ubiquitin specific peptidase 24
					Usp37	ubiquitin specific peptidase 37
					Ube2c	ubiquitin-conjugating enzyme E2C; predicted gene 8956
					Ube2t	ubiquitin-conjugating enzyme E2T (putative)
					Zbtb41	zinc finger and BTB domain containing 41 homolog
					Zbtb8a	zinc finger and BTB domain containing 8a
					Zfp260	zinc finger protein 260
					Zfp324	zinc finger protein 324
					Zfp367	zinc finger protein 367
					Zfp382	zinc finger protein 382
					Zfp40	zinc finger protein 40
					Zfp41	zinc finger protein 41
					Zfp456	zinc finger protein 456
					Zfp473	zinc finger protein 473
					Zfp518b	zinc finger protein 518B
					Zfp526	zinc finger protein 526
					Zfp568	zinc finger protein 568
					Zfp606	zinc finger protein 606
					Zfp629	zinc finger protein 629
					Zfp653	zinc finger protein 653
					Zfp689	zinc finger protein 689
					Zfp7	zinc finger protein 7
					Zfp607	zinc finger proten 607
					Zhx3	zinc fingers and homeoboxes 3
					Zmpste24	zinc metallopeptidase, STE24 homolog (S. cerevisiae)
GOTERM_BP_2	cellular metabolic process	258	4.4e-09	7.5e-08	Aebp2	AE binding protein 2
					Asf1b	ASF1 anti-silencing function 1 homolog B (S. cerevisiae)
					Atad2	ATPase family, AAA domain containing 2
					Atp13a3	ATPase type 13A3
					Atrip	ATR interacting protein
					Bcl9l	B-cell CLL/lymphoma 9-like
					Bcl2l2	BCL2-like 2
					Bard1	BRCA1 associated RING domain 1
					Brip1	BRCA1 interacting protein C-terminal helicase 1
					Blm	Bloom syndrome homolog (human)
					Cebpe	CCAAT/enhancer binding protein (C/EBP), epsilon
					Cd74	CD74 antigen (invariant polypeptide of major histocompatibility complex, class II antigen-associated)
					Chtf18	CTF18, chromosome transmission fidelity factor 18 homolog (S. cerevisiae)
					Dbf4	DBF4 homolog (S. cerevisiae)
					Dcp1b	DCP1 decapping enzyme homolog b (S. cerevisiae)
					Dmc1	DMC1 dosage suppressor of mck1 homolog, meiosis-specific homologous recombination (yeast)
					Dclre1a	DNA cross-link repair 1A, PSO2 homolog (S. cerevisiae)
					Dgcr8	DiGeorge syndrome critical region gene 8
					Dicer1	Dicer1, Dcr-1 homolog (Drosophila)
					E2f7	E2F transcription factor 7
					E2f8	E2F transcription factor 8
					Ero1l	ERO1-like (S. cerevisiae)
					Fbxo45	F-box protein 45
					Fbxo5	F-box protein 5
					Fkbp1b	FK506 binding protein 1b
					Fancb	Fanconi anemia, complementation group B
					Fancg	Fanconi anemia, complementation group G
					Fanci	Fanconi anemia, complementation group I
					G2e3	G2/M-phase specific E3 ubiquitin ligase
					Gatad2b	GATA zinc finger domain containing 2B
					Gins2	GINS complex subunit 2 (Psf2 homolog)
					Gins3	GINS complex subunit 3 (Psf3 homolog)
					Jazf1	JAZF zinc finger 1
					Klf7	Kruppel-like factor 7 (ubiquitous)
					Leo1	Leo1, Paf1/RNA polymerase II complex component, homolog (S. cerevisiae)
					Mphosph10	M-phase phosphoprotein 10 (U3 small nucleolar ribonucleoprotein)
					Mxd3	Max dimerization protein 3
					Mtbp	Mdm2, transformed 3T3 cell double minute p53 binding protein
					Mdfic	MyoD family inhibitor domain containing
					Noxo1	NADPH oxidase organizer 1
					Pask	PAS domain containing serine/threonine kinase
					Psip1	PC4 and SFRS1 interacting protein 1
					Pdik1l	PDLIM1 interacting kinase 1 like
					Pbk	PDZ binding kinase
					Phf17	PHD finger protein 17
					Phf19	PHD finger protein 19
					Pou2f1	POU domain, class 2, transcription factor 1
					Prdm10	PR domain containing 10
					Prpf4b	PRP4 pre-mRNA processing factor 4 homolog B (yeast)
					Ppfibp1	PTPRF interacting protein, binding protein 1 (liprin beta 1); similar to mKIAA1230 protein
					Rad21	RAD21 homolog (S. pombe)
					Rad50	RAD50 homolog (S. cerevisiae)
					Rad51ap1	RAD51 associated protein 1
					Rad51	RAD51 homolog (S. cerevisiae)
					Rad51c	RAD51 homolog c (S. cerevisiae)
					Rest	RE1-silencing transcription factor
					Rcor1	REST corepressor 1
					Rcor3	REST corepressor 3
					Rev1	REV1 homolog (S. cerevisiae)
					2610018G03Rik	RIKEN cDNA 2610018G03 gene
					Rad54b	RIKEN cDNA E130016E03 gene
					Rpusd1	RNA pseudouridylate synthase domain containing 1
					Skp2	S-phase kinase-associated protein 2 (p45)
					Srbd1	S1 RNA binding domain 1
					Sox13	SRY-box containing gene 13
					Taf3	TAF3 RNA polymerase II, TATA box binding protein (TBP)-associated factor
					Ttk	Ttk protein kinase
[truncated: 1,245 more rows]

## Sheet: Group5
Category	Term	Count	P-Value	Benjamini	GENE_SYMBOL	GENE NAME
[truncated: 184 more rows]

## Sheet: Group6
Category	Term	Count	P-Value	Benjamini	GENE_SYMBOL	GENE NAME
[truncated: 2,190 more rows]

## Sheet: Group7
Category	Term	Count	P-Value	Benjamini	GENE_SYMBOL	GENE NAME
[truncated: 6,627 more rows]

[truncated: 1 more sheets: Group8]
